# Supplementary material for: Integrated Analysis of Gene Expression, SNP, InDel, and CNV Identifies Candidate Avirulence Genes in Australian Isolates of the Wheat Leaf Rust Pathogen Puccinia triticina
Source: Genes (Basel). 2020 Sep 21;11(9):1107. doi: 10.3390/genes11091107 (PMC7564353; doi:10.3390/genes11091107)
Supplement: Supplementary file 1 [file genes-11-01107-s001.zip]

Archive with 9 entries (9 files):
- supplementary_files/supplementary_file1.xlsx
- supplementary_files/supplementary_file2.xlsx
- supplementary_files/supplementary_file3.xlsx
- supplementary_files/supplementary_file4.xlsx
- supplementary_files/supplementary_file5.xlsx
- supplementary_files/supplementary_file6.xlsx
- supplementary_files/supplementary_file7.xlsx
- supplementary_files/supplementary_file8.xlsx
- supplementary_files/supplementary_file9.xlsx
