# Supplementary material for: Integrated Analysis of Gene Expression, SNP, InDel, and CNV Identifies Candidate Avirulence Genes in Australian Isolates of the Wheat Leaf Rust Pathogen Puccinia triticina
Source: Genes (Basel). 2020 Sep 21;11(9):1107. doi: 10.3390/genes11091107 (PMC7564353; doi:10.3390/genes11091107)
Supplement: Supplementary file 1 [file genes-11-01107-s001.zip › supplementary_files/supplementary_file1.xlsx]

## Sheet: Sample phenotype list
Isolate	Lr1	Lr2a	Lr3a	Lr3bg	Lr3ka	Lr9	Lr13	Lr14a	Lr15	Lr17a	Lr17b	Lr19	Lr20	Lr23	Lr24	Lr25	Lr26	Lr27+Lr31	Lr28	Lr30	Lr37
S365	A	A	A	A	A	A	V	A	A	A	A	A	V	A	A	A	A	A	A	A	A
S563	A	A	A	A	A	A	V	A	V	A	V	A	V	A	A	A	A	A	A	A	A
S467	V	A	V	V	A	A	A	V	A	A	A	A	V	A	A	A	A	A	A	A	A
S474	V	V	V	V	A	A	A	V	A	A	A	A	V	A	A	A	A	A	A	A	A
S521	V	A	V	V	A	A	A	V	A	A	A	A	V	A	A	A	V	A	A	A	A
S523	V	V	V	V	A	A	A	V	V	A	A	A	A	V	A	A	A	A	A	A	A
S547	V	A	V	V	A	A	A	V	A	A	A	A	V	A	V	A	A	A	A	A	A
S576	V	A	V	V	A	A	A	V	A	A	A	A	V	A	A	A	A	A	A	A	V
S594	A	A	V	V	V	A	V	V	A	V	A	A	A	A	A	A	V	A	A	V	V
S625	A	A	V	V	V	A	V	V	A	V	V	A	A	A	V	A	V	A	A	V	V
S629	V	A	V	V	V	A	V	V	A	V	V	A	V	A	A	A	V	A	A	V	V
S631	V	A	V	V	V	A	V	V	A	V	V	A	A	A	A	A	V	A	A	V	V
