# Supplementary material for: Integrated Analysis of Gene Expression, SNP, InDel, and CNV Identifies Candidate Avirulence Genes in Australian Isolates of the Wheat Leaf Rust Pathogen Puccinia triticina
Source: Genes (Basel). 2020 Sep 21;11(9):1107. doi: 10.3390/genes11091107 (PMC7564353; doi:10.3390/genes11091107)
Supplement: Supplementary file 1 [file genes-11-01107-s001.zip › supplementary_files/supplementary_file2.xlsx]

## Sheet: RNA mapping summary
Isolate	Total reads (quality trimmed)	Reads mapped to reference	Percentage mapped reads	Average coverage fold
S96	129,057,882	49,592,897	38.4%	109.2
S108	125,137,424	17,571,958	14.0%	50.9
S473	77,231,346	31,489,091	40.8%	91.1
