# Supplementary material for: Integrated Analysis of Gene Expression, SNP, InDel, and CNV Identifies Candidate Avirulence Genes in Australian Isolates of the Wheat Leaf Rust Pathogen Puccinia triticina
Source: Genes (Basel). 2020 Sep 21;11(9):1107. doi: 10.3390/genes11091107 (PMC7564353; doi:10.3390/genes11091107)
Supplement: Supplementary file 1 [file genes-11-01107-s001.zip › supplementary_files/supplementary_file3.xlsx]

## Sheet: SP genes
GeneID	Contig	Start	End	Width	Amino acid length	Cysteine number	Strand	Effector probability	S96	S108	S473
GN104ID162_000021	000000F	133503	133945	443	87	2	-	57.6%	detectable	detectable	detectable
GN104ID162_000022	000000F	134158	134541	384	127	7	-	87.0%	detectable	undectable	undectable
GN104ID162_000047	000000F	250445	251954	1,510	312	2	-	59.3%	detectable	detectable	detectable
GN104ID162_000058	000000F	338743	339417	675	101	6	-	72.5%	undectable	undectable	detectable
GN104ID162_000064	000000F	382088	382829	742	200	6	+	70.1%	undectable	undectable	detectable
GN104ID162_000090	000000F	510687	511415	729	172	6	+	79.7%	detectable	detectable	detectable
GN104ID162_000097	000000F	545884	547212	1,329	149	2	+	64.9%	detectable	detectable	detectable
GN104ID162_000139	000000F	928309	929562	1,254	216	3	+	81.3%	detectable	detectable	detectable
GN104ID162_000148	000000F	959865	960429	565	97	1	-	75.8%	detectable	detectable	detectable
GN104ID162_000149	000000F	963235	963699	465	116	1	+	68.3%	detectable	detectable	detectable
GN104ID162_000164	000000F	1023820	1024363	544	126	6	+	88.0%	detectable	detectable	detectable
GN104ID162_000166	000000F	1032807	1033109	303	100	0	-	70.8%	detectable	detectable	detectable
GN104ID162_000167	000000F	1033987	1034555	569	125	7	-	94.1%	detectable	undectable	undectable
GN104ID162_000170	000000F	1050674	1051242	569	125	7	-	83.0%	detectable	detectable	undectable
GN104ID162_000177	000000F	1069697	1072770	3,074	146	4	-	65.7%	detectable	undectable	undectable
GN104ID162_000185	000000F	1114686	1115130	445	121	0	+	61.4%	detectable	undectable	detectable
GN104ID162_000189	000000F	1122506	1122854	349	83	1	-	66.2%	undectable	undectable	detectable
GN104ID162_000196	000000F	1138843	1139144	302	88	1	-	59.0%	detectable	undectable	detectable
GN104ID162_000198	000000F	1147521	1148082	562	124	1	-	66.2%	detectable	detectable	detectable
GN104ID162_000201	000000F	1152978	1153592	615	140	6	+	88.0%	detectable	undectable	detectable
GN104ID162_000208	000000F	1181781	1183067	1,287	278	7	-	61.3%	detectable	detectable	detectable
GN104ID162_000209	000000F	1197646	1199033	1,388	229	9	-	82.5%	detectable	detectable	detectable
GN104ID162_000250	000000F	1389432	1390184	753	198	6	+	65.4%	undectable	undectable	detectable
GN104ID162_000257	000000F	1409644	1410211	568	96	5	-	66.9%	detectable	detectable	detectable
GN104ID162_000258	000000F	1417580	1417915	336	111	2	-	64.4%	detectable	detectable	detectable
GN104ID162_000259	000000F	1417961	1418532	572	140	1	-	59.3%	detectable	detectable	detectable
GN104ID162_000301	000000F	1566631	1567680	1,050	165	10	-	71.8%	detectable	detectable	undectable
GN104ID162_000305	000000F	1610702	1611302	601	175	3	+	66.1%	detectable	detectable	detectable
GN104ID162_000308	000000F	1623751	1624492	742	170	4	-	70.7%	detectable	detectable	detectable
GN104ID162_000337	000000F	1772473	1773516	1,044	191	1	+	78.2%	detectable	detectable	detectable
GN104ID162_000347	000000F	1790439	1791090	652	158	2	-	82.1%	detectable	undectable	detectable
GN104ID162_000348	000000F	1791242	1791576	335	81	4	+	57.6%	detectable	detectable	detectable
GN104ID162_000350	000000F	1798535	1798903	369	80	5	-	61.0%	undectable	undectable	detectable
GN104ID162_000376	000000F	1948836	1950213	1,378	110	6	-	80.9%	detectable	undectable	detectable
GN104ID162_000382	000000F	1969036	1969651	616	151	5	-	62.9%	detectable	undectable	undectable
GN104ID162_000384	000000F	1982789	1983539	751	193	7	-	88.9%	detectable	detectable	detectable
GN104ID162_000391	000000F	2010017	2010759	743	95	1	-	59.3%	detectable	detectable	detectable
GN104ID162_000393	000000F	2016454	2016880	427	98	2	+	58.0%	detectable	detectable	detectable
GN104ID162_000469	000000F	2427123	2428005	883	76	3	-	66.5%	detectable	undectable	undectable
GN104ID162_000470	000000F	2429273	2430047	775	179	2	+	59.1%	detectable	undectable	detectable
GN104ID162_000479	000000F	2445445	2446299	855	204	7	-	64.7%	detectable	undectable	undectable
GN104ID162_000482	000000F	2457300	2457924	625	87	1	+	59.3%	detectable	detectable	undectable
GN104ID162_000516	000000F	2595408	2595937	530	119	6	-	91.4%	detectable	detectable	detectable
GN104ID162_000526	000000F	2662950	2663483	534	123	6	+	87.2%	detectable	undectable	undectable
GN104ID162_000535	000000F	2715388	2715878	491	112	2	-	67.0%	detectable	detectable	detectable
GN104ID162_000561	000000F	2883616	2884740	1,125	257	14	+	66.0%	detectable	detectable	detectable
GN104ID162_000582	000000F	2976858	2977175	318	77	3	+	62.3%	detectable	detectable	detectable
GN104ID162_000587	000000F	2985229	2986354	1,126	191	7	+	81.4%	detectable	detectable	detectable
GN104ID162_000590	000000F	3006369	3007039	671	175	0	-	61.3%	detectable	detectable	detectable
GN104ID162_000594	000000F	3028360	3029208	849	160	12	-	90.9%	detectable	detectable	detectable
GN104ID162_000600	000000F	3039207	3039756	550	122	4	+	59.7%	undectable	undectable	detectable
GN104ID162_000601	000000F	3039858	3040871	1,014	197	7	+	62.8%	detectable	detectable	detectable
GN104ID162_000618	000000F	3121434	3122738	1,305	120	1	+	84.4%	detectable	detectable	detectable
GN104ID162_000619	000000F	3134715	3135363	649	132	1	+	56.0%	detectable	detectable	detectable
GN104ID162_000625	000000F	3156278	3157003	726	241	1	-	59.1%	detectable	detectable	detectable
GN104ID162_000630	000000F	3176027	3176580	554	129	3	-	68.6%	detectable	undectable	detectable
GN104ID162_000632	000000F	3182167	3183426	1,260	235	4	+	62.6%	detectable	detectable	detectable
GN104ID162_000636	000000F	3193362	3194041	680	175	5	-	69.8%	detectable	undectable	detectable
GN104ID162_000644	000000F	3220115	3220816	702	85	4	-	74.0%	detectable	detectable	detectable
GN104ID162_000646	000000F	3224919	3225290	372	100	4	-	63.0%	detectable	detectable	detectable
GN104ID162_000660	000000F	3290429	3291314	886	242	4	+	60.5%	detectable	detectable	detectable
GN104ID162_000662	000000F	3304303	3304687	385	73	1	-	65.2%	detectable	undectable	detectable
GN104ID162_000663	000000F	3304833	3305156	324	107	3	+	78.0%	undectable	undectable	detectable
GN104ID162_000669	000000F	3332591	3333690	1,100	200	6	+	92.5%	detectable	detectable	detectable
GN104ID162_000684	000000F	3382005	3382901	897	168	6	+	79.4%	detectable	detectable	undectable
GN104ID162_000700	000000F	3465616	3466493	878	219	5	-	57.2%	detectable	detectable	detectable
GN104ID162_000702	000000F	3467689	3468579	891	219	5	-	68.3%	detectable	detectable	detectable
GN104ID162_000725	000000F	3550524	3550937	414	117	2	+	66.7%	detectable	undectable	detectable
GN104ID162_000734	000000F	3603112	3603393	282	74	3	+	68.0%	detectable	detectable	undectable
GN104ID162_000735	000000F	3603517	3604397	881	219	5	-	61.3%	detectable	detectable	detectable
GN104ID162_000745	000000F	3631106	3631471	366	121	4	+	63.6%	detectable	detectable	detectable
GN104ID162_000750	000000F	3648528	3649396	869	161	9	-	88.8%	detectable	detectable	detectable
GN104ID162_000752	000000F	3659883	3660770	888	219	5	-	55.9%	detectable	detectable	detectable
GN104ID162_000754	000000F	3661951	3662838	888	219	5	-	67.7%	detectable	detectable	detectable
GN104ID162_000771	000000F	3749030	3749770	741	109	8	+	57.8%	detectable	undectable	detectable
GN104ID162_000793	000000F	3863918	3864474	557	96	0	-	61.8%	detectable	detectable	detectable
GN104ID162_000802	000000F	3887297	3887863	567	152	1	+	67.5%	detectable	undectable	detectable
GN104ID162_000803	000000F	3887904	3888289	386	89	2	+	59.8%	detectable	undectable	undectable
GN104ID162_000812	000000F	3927460	3928381	922	200	5	+	65.3%	detectable	detectable	detectable
GN104ID162_000814	000000F	3931546	3932053	508	124	2	+	69.8%	detectable	detectable	undectable
GN104ID162_000815	000000F	3932089	3932472	384	127	4	-	69.4%	detectable	detectable	detectable
GN104ID162_000830	000000F	4011097	4016407	5,311	235	10	+	74.5%	detectable	detectable	detectable
GN104ID162_000831	000000F	4016448	4016825	378	125	0	-	68.4%	detectable	detectable	detectable
GN104ID162_000839	000000F	4048837	4049331	495	127	0	+	62.2%	detectable	detectable	detectable
GN104ID162_000853	000000F	4114161	4115299	1,139	204	4	+	62.3%	detectable	detectable	detectable
GN104ID162_000886	000000F	4272079	4272552	474	157	9	+	91.3%	detectable	undectable	undectable
GN104ID162_000896	000000F	4302808	4303280	473	120	8	-	86.1%	detectable	undectable	undectable
GN104ID162_000906	000000F	4327926	4328672	747	248	1	-	55.8%	detectable	detectable	detectable
GN104ID162_000912	000000F	4373582	4374752	1,171	233	3	-	75.6%	detectable	detectable	detectable
GN104ID162_000921	000000F	4429255	4429579	325	67	3	-	82.6%	undectable	undectable	detectable
GN104ID162_000949	000000F	4625755	4626388	634	188	1	+	62.3%	detectable	detectable	detectable
GN104ID162_000968	000000F	4705098	4705877	780	146	2	+	97.7%	detectable	detectable	detectable
GN104ID162_000976	000000F	4763516	4764466	951	169	1	-	76.9%	undectable	undectable	detectable
GN104ID162_000989	000000F	4821832	4823332	1,501	136	2	+	71.2%	undectable	undectable	detectable
GN104ID162_001032	000001F	152523	153078	556	135	1	-	63.8%	detectable	detectable	detectable
GN104ID162_001033	000001F	153170	153587	418	99	4	-	84.4%	detectable	detectable	detectable
GN104ID162_001038	000001F	175923	176617	695	178	5	-	68.8%	detectable	detectable	detectable
GN104ID162_001058	000001F	248629	250198	1,570	214	0	-	67.7%	detectable	detectable	detectable
GN104ID162_001070	000001F	289377	289757	381	126	1	+	61.9%	undectable	undectable	detectable
GN104ID162_001071	000001F	296135	297296	1,162	268	4	-	58.5%	detectable	detectable	detectable
GN104ID162_001074	000001F	300122	301429	1,308	184	1	+	67.9%	detectable	detectable	detectable
GN104ID162_001080	000001F	316219	317832	1,614	281	6	-	59.7%	detectable	detectable	detectable
GN104ID162_001081	000001F	320137	321167	1,031	175	2	-	61.2%	detectable	detectable	detectable
GN104ID162_001083	000001F	323954	324265	312	103	0	+	69.1%	detectable	detectable	detectable
GN104ID162_001084	000001F	324740	325544	805	94	5	+	90.5%	detectable	detectable	detectable
GN104ID162_001094	000001F	348251	348543	293	68	2	+	86.3%	detectable	detectable	detectable
GN104ID162_001105	000001F	379360	379828	469	101	2	-	67.6%	detectable	detectable	detectable
GN104ID162_001123	000001F	464983	466121	1,139	100	4	-	75.4%	detectable	undectable	detectable
GN104ID162_001127	000001F	475568	476047	480	97	1	-	62.4%	detectable	detectable	detectable
GN104ID162_001129	000001F	476824	477826	1,003	234	7	+	64.2%	detectable	detectable	detectable
GN104ID162_001137	000001F	501000	501555	556	120	7	-	97.3%	detectable	detectable	detectable
GN104ID162_001138	000001F	501575	502218	644	117	3	-	63.2%	detectable	detectable	undectable
GN104ID162_001139	000001F	502927	503763	837	166	7	-	86.4%	detectable	detectable	detectable
GN104ID162_001142	000001F	509267	509975	709	201	8	+	64.7%	detectable	detectable	detectable
GN104ID162_001166	000001F	633254	633741	488	119	7	-	63.0%	detectable	detectable	detectable
GN104ID162_001178	000001F	682595	682879	285	94	2	-	55.8%	detectable	detectable	detectable
GN104ID162_001181	000001F	698788	699905	1,118	136	9	+	83.2%	detectable	detectable	detectable
GN104ID162_001193	000001F	730097	731312	1,216	205	2	+	70.2%	detectable	detectable	detectable
GN104ID162_001211	000001F	819765	820597	833	166	9	+	81.9%	detectable	detectable	detectable
GN104ID162_001215	000001F	827730	828446	717	93	5	-	68.6%	detectable	detectable	undectable
GN104ID162_001244	000001F	932783	933409	627	132	4	-	94.5%	detectable	detectable	detectable
GN104ID162_001245	000001F	934466	934763	298	66	0	+	75.7%	detectable	undectable	detectable
GN104ID162_001250	000001F	947378	948406	1,029	205	3	+	75.6%	detectable	detectable	detectable
GN104ID162_001251	000001F	949996	950948	953	187	1	-	58.6%	detectable	detectable	detectable
GN104ID162_001258	000001F	976873	977256	384	127	6	+	81.2%	detectable	undectable	undectable
GN104ID162_001263	000001F	989153	990058	906	96	3	-	77.7%	detectable	detectable	detectable
GN104ID162_001272	000001F	1021726	1022339	614	179	6	+	59.4%	detectable	detectable	detectable
GN104ID162_001273	000001F	1022371	1022733	363	120	4	+	83.4%	detectable	detectable	detectable
GN104ID162_001277	000001F	1056843	1057284	442	92	3	+	76.9%	detectable	undectable	detectable
GN104ID162_001291	000001F	1101602	1101901	300	71	4	-	73.4%	detectable	undectable	detectable
GN104ID162_001310	000001F	1193298	1194225	928	91	3	-	62.8%	detectable	detectable	undectable
GN104ID162_001320	000001F	1252182	1252768	587	133	5	-	84.1%	detectable	detectable	detectable
GN104ID162_001321	000001F	1253891	1254742	852	175	2	+	79.5%	detectable	detectable	detectable
GN104ID162_001323	000001F	1258800	1259081	282	93	3	+	75.1%	undectable	undectable	detectable
GN104ID162_001339	000001F	1318944	1319219	276	91	2	-	63.5%	detectable	undectable	undectable
GN104ID162_001341	000001F	1325098	1326222	1,125	196	6	-	70.2%	detectable	undectable	detectable
GN104ID162_001368	000001F	1435729	1436089	361	98	6	-	96.8%	detectable	detectable	detectable
GN104ID162_001370	000001F	1437136	1437702	567	188	3	+	57.1%	detectable	detectable	detectable
GN104ID162_001383	000001F	1500363	1501081	719	162	1	+	84.6%	detectable	detectable	detectable
GN104ID162_001385	000001F	1503483	1504556	1,074	232	9	+	65.1%	detectable	detectable	detectable
GN104ID162_001405	000001F	1606140	1606532	393	130	5	+	72.7%	detectable	undectable	undectable
GN104ID162_001427	000001F	1673621	1674448	828	258	12	+	62.8%	detectable	detectable	undectable
GN104ID162_001431	000001F	1685132	1685949	818	167	4	+	60.0%	detectable	detectable	detectable
GN104ID162_001436	000001F	1697859	1698360	502	122	1	+	55.2%	undectable	undectable	detectable
GN104ID162_001437	000001F	1698559	1699403	845	164	8	-	85.3%	detectable	detectable	detectable
GN104ID162_001443	000001F	1719956	1720567	612	132	6	-	57.3%	detectable	detectable	detectable
GN104ID162_001444	000001F	1722165	1722721	557	118	6	-	96.1%	detectable	detectable	detectable
GN104ID162_001472	000001F	1799540	1800366	827	139	0	-	74.5%	detectable	detectable	detectable
GN104ID162_001474	000001F	1805234	1805808	575	160	4	-	68.9%	detectable	detectable	detectable
GN104ID162_001484	000001F	1834905	1835522	618	205	1	+	71.2%	detectable	detectable	detectable
GN104ID162_001495	000001F	1859142	1859714	573	190	6	-	84.9%	undectable	undectable	detectable
GN104ID162_001497	000001F	1862518	1863838	1,321	234	11	-	64.2%	detectable	detectable	detectable
GN104ID162_001498	000001F	1865258	1866597	1,340	234	10	+	83.9%	detectable	detectable	detectable
GN104ID162_001510	000001F	1922347	1922932	586	136	8	+	69.9%	undectable	undectable	detectable
GN104ID162_001512	000001F	1933026	1933665	640	166	4	-	79.3%	detectable	detectable	detectable
GN104ID162_001516	000001F	1938745	1939577	833	212	3	+	68.3%	detectable	detectable	detectable
GN104ID162_001527	000001F	1992737	1993152	416	101	3	+	63.6%	detectable	undectable	undectable
GN104ID162_001548	000001F	2144611	2144973	363	83	3	+	70.7%	detectable	undectable	detectable
GN104ID162_001551	000001F	2150646	2151393	748	133	1	+	65.8%	detectable	detectable	detectable
GN104ID162_001557	000001F	2192426	2193447	1,022	224	4	-	72.1%	detectable	detectable	detectable
GN104ID162_001562	000001F	2214709	2215100	392	85	6	+	81.4%	detectable	detectable	detectable
GN104ID162_001565	000001F	2236180	2237764	1,585	139	4	-	57.2%	detectable	detectable	detectable
GN104ID162_001606	000001F	2511726	2512207	482	127	4	+	75.0%	detectable	detectable	detectable
GN104ID162_001632	000001F	2593402	2594305	904	158	10	+	56.7%	detectable	detectable	detectable
GN104ID162_001633	000001F	2594535	2595347	813	190	8	-	80.5%	detectable	detectable	detectable
GN104ID162_001637	000001F	2599893	2600895	1,003	219	5	+	83.1%	detectable	detectable	detectable
GN104ID162_001641	000001F	2606673	2607136	464	128	6	-	79.4%	detectable	undectable	undectable
GN104ID162_001658	000001F	2671838	2672869	1,032	223	5	-	91.0%	detectable	detectable	detectable
GN104ID162_001667	000001F	2725382	2726439	1,058	267	1	+	65.7%	detectable	detectable	detectable
GN104ID162_001698	000001F	2910603	2911243	641	174	3	-	76.4%	detectable	detectable	detectable
GN104ID162_001704	000001F	2934631	2934927	297	74	2	+	59.0%	detectable	undectable	detectable
GN104ID162_001733	000001F	3063215	3064135	921	169	12	-	84.6%	detectable	detectable	detectable
GN104ID162_001767	000001F	3170852	3171514	663	180	2	+	73.1%	detectable	undectable	detectable
GN104ID162_001780	000001F	3238339	3238979	641	109	1	-	55.9%	detectable	detectable	detectable
GN104ID162_001812	000001F	3395715	3396143	429	142	4	-	87.7%	detectable	detectable	detectable
GN104ID162_001826	000001F	3444802	3445489	688	198	9	-	76.7%	detectable	detectable	detectable
GN104ID162_001827	000001F	3445563	3446553	991	231	1	+	81.0%	detectable	detectable	detectable
GN104ID162_001830	000001F	3457330	3457731	402	133	7	-	71.3%	detectable	undectable	undectable
GN104ID162_001844	000001F	3546244	3547024	781	113	8	-	86.8%	detectable	detectable	detectable
GN104ID162_001846	000001F	3552650	3553600	951	241	6	+	69.6%	detectable	detectable	detectable
GN104ID162_001847	000001F	3553866	3554975	1,110	121	5	-	86.5%	detectable	undectable	detectable
GN104ID162_001856	000001F	3611354	3611711	358	76	1	-	68.0%	detectable	detectable	undectable
GN104ID162_001883	000001F	3792722	3793859	1,138	239	7	+	70.6%	detectable	undectable	detectable
GN104ID162_001905	000001F	3879866	3881401	1,536	295	4	-	55.5%	detectable	detectable	detectable
GN104ID162_001907	000001F	3882213	3882812	600	129	2	+	62.3%	detectable	detectable	detectable
GN104ID162_001912	000001F	3907860	3909391	1,532	127	6	+	56.5%	detectable	undectable	detectable
GN104ID162_001918	000001F	3925969	3926449	481	111	3	+	59.6%	detectable	detectable	detectable
GN104ID162_001952	000001F	4062389	4062799	411	116	1	+	55.3%	detectable	detectable	detectable
GN104ID162_001953	000001F	4063496	4063876	381	126	3	+	67.8%	detectable	detectable	detectable
GN104ID162_001957	000001F	4070502	4070891	390	85	2	-	59.1%	detectable	undectable	detectable
GN104ID162_001960	000001F	4085436	4086143	708	126	3	+	81.6%	detectable	detectable	detectable
GN104ID162_001967	000001F	4113621	4114473	853	187	5	+	70.0%	undectable	undectable	detectable
GN104ID162_001971	000001F	4127560	4128795	1,236	230	4	+	78.1%	detectable	detectable	detectable
GN104ID162_002045	000002F	40323	41429	1,107	192	8	-	74.5%	detectable	detectable	detectable
GN104ID162_002047	000002F	45508	46605	1,098	207	2	-	70.0%	detectable	detectable	detectable
GN104ID162_002053	000002F	61386	62278	893	221	4	+	66.5%	undectable	undectable	detectable
GN104ID162_002065	000002F	167745	168311	567	113	2	+	56.5%	undectable	undectable	detectable
GN104ID162_002095	000002F	347100	347611	512	80	4	-	95.9%	undectable	undectable	detectable
GN104ID162_002112	000002F	447233	447589	357	118	5	+	63.8%	detectable	detectable	detectable
GN104ID162_002128	000002F	494761	495892	1,132	230	0	-	56.0%	detectable	detectable	detectable
GN104ID162_002132	000002F	512934	513434	501	166	0	-	63.4%	detectable	detectable	detectable
GN104ID162_002136	000002F	521219	522071	853	255	8	+	60.2%	detectable	detectable	detectable
GN104ID162_002138	000002F	527434	528326	893	266	8	+	62.8%	detectable	detectable	detectable
GN104ID162_002151	000002F	577093	577387	295	70	0	-	60.0%	detectable	undectable	detectable
GN104ID162_002156	000002F	585041	585759	719	179	4	-	61.6%	undectable	undectable	detectable
GN104ID162_002157	000002F	585928	586838	911	224	3	+	61.2%	detectable	detectable	detectable
GN104ID162_002160	000002F	592230	592772	543	88	6	-	82.5%	detectable	undectable	detectable
GN104ID162_002166	000002F	606427	607071	645	124	1	+	58.1%	detectable	detectable	detectable
GN104ID162_002175	000002F	639525	640204	680	106	7	-	91.2%	undectable	detectable	undectable
GN104ID162_002182	000002F	671825	672253	429	142	3	-	58.1%	detectable	undectable	detectable
GN104ID162_002183	000002F	672797	673219	423	140	0	-	71.9%	undectable	undectable	detectable
GN104ID162_002189	000002F	682097	682690	594	167	6	-	76.2%	detectable	detectable	detectable
GN104ID162_002196	000002F	725650	726277	628	183	2	-	58.8%	detectable	undectable	detectable
GN104ID162_002199	000002F	753491	755415	1,925	222	2	-	84.8%	detectable	detectable	detectable
GN104ID162_002210	000002F	824762	825354	593	136	7	-	78.2%	detectable	detectable	detectable
GN104ID162_002219	000002F	861561	862449	889	192	9	-	63.8%	detectable	detectable	detectable
GN104ID162_002222	000002F	866169	867167	999	180	2	+	76.3%	detectable	detectable	detectable
GN104ID162_002231	000002F	899140	899533	394	101	2	+	69.3%	detectable	undectable	detectable
GN104ID162_002232	000002F	900626	901777	1,152	154	10	+	80.2%	detectable	detectable	detectable
GN104ID162_002252	000002F	951977	952974	998	242	10	+	74.3%	detectable	detectable	detectable
GN104ID162_002262	000002F	976074	976782	709	158	0	-	55.4%	detectable	detectable	detectable
GN104ID162_002271	000002F	1011692	1012976	1,285	106	3	+	61.2%	detectable	undectable	detectable
GN104ID162_002276	000002F	1051768	1052344	577	117	7	+	93.5%	detectable	detectable	detectable
GN104ID162_002278	000002F	1054172	1054732	561	111	6	+	93.0%	detectable	detectable	detectable
GN104ID162_002285	000002F	1064780	1065591	812	152	1	-	73.4%	detectable	detectable	detectable
GN104ID162_002286	000002F	1087720	1088031	312	77	3	-	70.2%	detectable	detectable	detectable
GN104ID162_002288	000002F	1095602	1096139	538	95	4	+	63.6%	detectable	undectable	detectable
GN104ID162_002292	000002F	1100789	1101374	586	99	5	+	85.6%	detectable	detectable	detectable
GN104ID162_002313	000002F	1186948	1187302	355	87	2	-	90.1%	detectable	undectable	detectable
GN104ID162_002315	000002F	1189452	1190202	751	223	1	+	56.3%	detectable	detectable	detectable
GN104ID162_002321	000002F	1209534	1210219	686	166	2	+	89.6%	detectable	detectable	detectable
GN104ID162_002323	000002F	1214741	1215088	348	86	3	-	61.3%	undectable	detectable	detectable
GN104ID162_002328	000002F	1248434	1249384	951	152	1	-	73.6%	detectable	detectable	detectable
GN104ID162_002332	000002F	1258821	1259167	347	79	1	+	66.7%	detectable	detectable	detectable
GN104ID162_002344	000002F	1299215	1299739	525	174	11	+	65.2%	detectable	detectable	detectable
GN104ID162_002354	000002F	1360059	1361314	1,256	68	6	-	57.9%	detectable	undectable	detectable
GN104ID162_002360	000002F	1386734	1387060	327	108	2	+	62.1%	detectable	undectable	detectable
GN104ID162_002370	000002F	1430867	1431276	410	106	4	+	58.0%	undectable	undectable	detectable
GN104ID162_002380	000002F	1481084	1481464	381	126	6	-	86.0%	detectable	detectable	undectable
GN104ID162_002385	000002F	1487859	1488543	685	122	11	+	89.6%	detectable	detectable	detectable
GN104ID162_002395	000002F	1574479	1574923	445	92	0	-	59.2%	detectable	detectable	detectable
GN104ID162_002396	000002F	1575136	1575593	458	87	0	+	84.6%	detectable	detectable	detectable
GN104ID162_002403	000002F	1599880	1600976	1,097	216	5	-	80.1%	detectable	detectable	detectable
GN104ID162_002404	000002F	1601228	1602377	1,150	272	0	-	61.9%	detectable	detectable	detectable
GN104ID162_002411	000002F	1630648	1631148	501	166	10	-	67.7%	detectable	undectable	undectable
GN104ID162_002412	000002F	1634128	1634879	752	165	1	-	82.6%	detectable	detectable	detectable
GN104ID162_002413	000002F	1634942	1635184	243	80	2	-	59.6%	detectable	detectable	detectable
GN104ID162_002435	000002F	1700344	1700937	594	136	3	+	70.1%	detectable	detectable	detectable
GN104ID162_002439	000002F	1718425	1719666	1,242	91	2	+	78.6%	detectable	detectable	detectable
GN104ID162_002440	000002F	1719720	1720246	527	96	0	+	58.4%	detectable	detectable	detectable
GN104ID162_002483	000002F	1957114	1958118	1,005	230	3	-	68.5%	undectable	undectable	detectable
GN104ID162_002486	000002F	1974263	1976081	1,819	274	7	-	63.8%	undectable	undectable	detectable
GN104ID162_002502	000002F	2054190	2055050	861	259	10	+	60.9%	detectable	detectable	detectable
GN104ID162_002505	000002F	2089365	2090001	637	105	4	-	64.8%	detectable	detectable	detectable
GN104ID162_002531	000002F	2198451	2199914	1,464	168	13	+	83.1%	undectable	undectable	detectable
GN104ID162_002541	000002F	2265876	2266638	763	163	5	-	77.5%	detectable	undectable	detectable
GN104ID162_002564	000002F	2328500	2329503	1,004	228	4	-	96.2%	detectable	detectable	detectable
GN104ID162_002575	000002F	2365403	2366055	653	159	8	-	87.7%	detectable	detectable	detectable
GN104ID162_002588	000002F	2435428	2435898	471	83	2	-	55.8%	detectable	detectable	detectable
GN104ID162_002617	000002F	2580370	2581392	1,023	232	9	+	63.0%	detectable	detectable	detectable
GN104ID162_002618	000002F	2582155	2582977	823	220	4	+	84.9%	detectable	detectable	undectable
GN104ID162_002631	000002F	2626944	2627339	396	72	1	+	87.6%	detectable	detectable	detectable
GN104ID162_002634	000002F	2650529	2650851	323	76	4	-	89.2%	detectable	detectable	detectable
GN104ID162_002641	000002F	2676568	2677163	596	79	5	+	67.4%	detectable	undectable	detectable
GN104ID162_002660	000002F	2758745	2759905	1,161	209	3	+	67.8%	detectable	detectable	detectable
GN104ID162_002661	000002F	2759929	2760600	672	223	25	+	88.5%	detectable	detectable	detectable
GN104ID162_002662	000002F	2760727	2761011	285	94	2	-	78.5%	detectable	undectable	detectable
GN104ID162_002665	000002F	2763329	2763910	582	193	9	-	66.3%	detectable	detectable	detectable
GN104ID162_002678	000002F	2809350	2809974	625	118	5	-	60.3%	undectable	undectable	detectable
GN104ID162_002683	000002F	2819300	2819708	409	74	5	-	84.9%	detectable	detectable	detectable
GN104ID162_002687	000002F	2832081	2832450	370	83	1	+	70.1%	detectable	undectable	undectable
GN104ID162_002702	000002F	2927208	2927645	438	145	2	+	55.8%	detectable	undectable	detectable
GN104ID162_002706	000002F	2933987	2934448	462	121	3	-	77.0%	detectable	detectable	detectable
GN104ID162_002735	000002F	3060313	3060636	324	107	4	-	75.2%	detectable	detectable	detectable
GN104ID162_002743	000002F	3102980	3103403	424	90	1	-	71.7%	detectable	detectable	detectable
GN104ID162_002758	000002F	3156511	3156813	303	100	6	+	96.5%	detectable	detectable	undectable
GN104ID162_002792	000002F	3271304	3271710	407	90	1	+	76.4%	detectable	undectable	undectable
GN104ID162_002799	000002F	3285338	3285719	382	98	6	+	73.3%	detectable	detectable	detectable
GN104ID162_002803	000002F	3293941	3294417	477	115	9	-	61.5%	detectable	detectable	detectable
GN104ID162_002820	000002F	3381114	3381808	695	181	4	+	84.7%	detectable	detectable	detectable
GN104ID162_002840	000002F	3501242	3501616	375	94	6	+	70.2%	detectable	detectable	detectable
GN104ID162_002850	000002F	3535980	3537147	1,168	298	12	-	57.2%	detectable	undectable	detectable
GN104ID162_002857	000002F	3561376	3561846	471	156	11	+	86.4%	detectable	undectable	detectable
GN104ID162_002864	000002F	3580076	3580448	373	99	3	+	89.5%	detectable	undectable	detectable
GN104ID162_002865	000002F	3580978	3581777	800	112	11	-	90.6%	detectable	detectable	detectable
GN104ID162_002867	000002F	3590059	3590438	380	90	2	+	70.5%	undectable	undectable	detectable
GN104ID162_002901	000002F	3745705	3746010	306	101	1	+	68.3%	undectable	undectable	detectable
GN104ID162_002912	000002F	3805155	3805675	521	127	8	+	82.7%	detectable	undectable	undectable
GN104ID162_002922	000002F	3940502	3941187	686	193	4	+	62.2%	detectable	undectable	undectable
GN104ID162_002923	000002F	3941318	3941614	297	74	0	+	62.1%	detectable	undectable	detectable
GN104ID162_002952	000002F	4121652	4122425	774	198	3	-	66.5%	detectable	detectable	detectable
GN104ID162_002969	000002F	4240204	4240773	570	161	2	-	77.2%	detectable	detectable	detectable
GN104ID162_002972	000002F	4253407	4253970	564	187	0	+	71.8%	detectable	detectable	detectable
GN104ID162_002973	000002F	4255446	4256685	1,240	66	2	-	69.5%	detectable	detectable	detectable
GN104ID162_003017	000003F	50807	51106	300	99	5	+	62.8%	detectable	detectable	detectable
GN104ID162_003018	000003F	51411	51975	565	79	7	-	67.1%	detectable	detectable	detectable
GN104ID162_003046	000003F	158170	158759	590	166	4	+	71.6%	detectable	detectable	detectable
GN104ID162_003065	000003F	230929	231433	505	144	6	-	76.9%	detectable	detectable	detectable
GN104ID162_003067	000003F	232945	233417	473	135	4	-	79.6%	detectable	detectable	detectable
GN104ID162_003078	000003F	262051	262804	754	161	2	+	61.9%	detectable	detectable	detectable
GN104ID162_003081	000003F	273972	274491	520	114	3	+	71.7%	detectable	detectable	detectable
GN104ID162_003086	000003F	286600	287847	1,248	242	3	-	61.4%	detectable	undectable	detectable
GN104ID162_003089	000003F	291755	292241	487	106	9	+	91.0%	undectable	undectable	detectable
GN104ID162_003109	000003F	380151	380707	557	133	7	-	87.5%	detectable	detectable	detectable
GN104ID162_003155	000003F	642435	642852	418	83	6	+	86.7%	detectable	undectable	detectable
GN104ID162_003157	000003F	644602	645328	727	66	1	-	70.2%	detectable	detectable	detectable
GN104ID162_003159	000003F	647302	647727	426	141	1	+	61.7%	detectable	detectable	detectable
GN104ID162_003195	000003F	771691	772023	333	110	7	+	86.1%	detectable	detectable	detectable
GN104ID162_003207	000003F	824801	825684	884	272	7	-	59.9%	detectable	undectable	detectable
GN104ID162_003210	000003F	828365	828773	409	111	4	-	66.6%	detectable	detectable	detectable
GN104ID162_003212	000003F	835821	837967	2,147	197	9	+	74.2%	detectable	detectable	detectable
GN104ID162_003228	000003F	913466	914015	550	162	3	-	69.6%	detectable	detectable	detectable
GN104ID162_003256	000003F	996658	997021	364	73	0	-	79.5%	detectable	detectable	detectable
GN104ID162_003260	000003F	1015154	1015936	783	141	11	+	92.7%	detectable	detectable	detectable
GN104ID162_003263	000003F	1019996	1020364	369	122	7	+	75.8%	detectable	undectable	undectable
GN104ID162_003269	000003F	1032204	1032647	444	147	5	+	78.1%	detectable	detectable	detectable
GN104ID162_003295	000003F	1105243	1105823	581	144	7	+	75.8%	detectable	undectable	detectable
GN104ID162_003298	000003F	1136614	1136940	327	108	4	-	76.4%	detectable	detectable	detectable
GN104ID162_003306	000003F	1159113	1160442	1,330	165	6	-	67.3%	undectable	undectable	detectable
GN104ID162_003328	000003F	1235582	1236456	875	89	2	-	61.4%	detectable	detectable	detectable
GN104ID162_003330	000003F	1236788	1237396	609	76	3	+	74.8%	detectable	detectable	detectable
GN104ID162_003350	000003F	1349208	1349621	414	79	4	+	78.0%	detectable	detectable	detectable
GN104ID162_003365	000003F	1388742	1389050	309	102	5	+	70.9%	detectable	detectable	detectable
GN104ID162_003404	000003F	1534443	1535875	1,433	251	10	-	75.4%	detectable	detectable	detectable
GN104ID162_003406	000003F	1541198	1541615	418	110	4	-	82.5%	detectable	detectable	detectable
GN104ID162_003426	000003F	1647399	1648087	689	178	0	+	63.1%	detectable	detectable	detectable
GN104ID162_003442	000003F	1726501	1727897	1,397	290	5	+	56.8%	detectable	detectable	detectable
GN104ID162_003466	000003F	1863975	1864499	525	174	2	-	66.7%	detectable	detectable	detectable
GN104ID162_003468	000003F	1878282	1879287	1,006	169	3	-	71.2%	detectable	detectable	detectable
GN104ID162_003498	000003F	2116157	2116564	408	135	6	-	69.3%	detectable	detectable	detectable
GN104ID162_003501	000003F	2122086	2122367	282	93	3	+	84.5%	detectable	detectable	detectable
GN104ID162_003507	000003F	2133568	2134509	942	206	2	-	58.1%	detectable	detectable	detectable
GN104ID162_003509	000003F	2147583	2148992	1,410	202	3	+	64.8%	detectable	undectable	detectable
GN104ID162_003522	000003F	2193947	2194738	792	179	2	+	55.3%	detectable	detectable	detectable
GN104ID162_003552	000003F	2364099	2364962	864	245	6	-	78.9%	undectable	undectable	detectable
GN104ID162_003566	000003F	2430020	2430567	548	83	3	+	74.5%	detectable	detectable	detectable
GN104ID162_003589	000003F	2555282	2555619	338	83	5	+	91.6%	detectable	undectable	undectable
GN104ID162_003593	000003F	2583089	2583375	287	69	5	-	80.1%	detectable	undectable	undectable
GN104ID162_003621	000003F	2701377	2702056	680	198	7	-	71.9%	detectable	undectable	detectable
GN104ID162_003625	000003F	2715366	2716745	1,380	253	17	-	83.7%	detectable	detectable	detectable
GN104ID162_003640	000003F	2784367	2785728	1,362	238	4	-	77.5%	detectable	detectable	detectable
GN104ID162_003747	000003F	3380085	3380474	390	129	2	-	78.8%	detectable	undectable	detectable
GN104ID162_003767	000003F	3485710	3486451	742	171	0	-	65.3%	detectable	detectable	detectable
GN104ID162_003772	000003F	3520225	3521387	1,163	349	4	-	60.0%	detectable	detectable	detectable
GN104ID162_003773	000003F	3538733	3539140	408	135	2	-	58.5%	detectable	detectable	detectable
GN104ID162_003791	000003F	3625549	3626291	743	183	7	+	60.1%	undectable	undectable	detectable
GN104ID162_003794	000003F	3632528	3633184	657	136	1	+	55.5%	detectable	detectable	undectable
GN104ID162_003796	000003F	3643228	3643842	615	134	4	+	72.7%	detectable	undectable	undectable
GN104ID162_003811	000003F	3707468	3708433	966	240	13	-	76.3%	detectable	detectable	detectable
GN104ID162_003817	000003F	3730662	3731685	1,024	237	2	+	85.5%	detectable	detectable	detectable
GN104ID162_003849	000003F	3878017	3878299	283	67	5	+	58.8%	undectable	undectable	detectable
GN104ID162_003855	000003F	3903396	3903659	264	87	3	+	74.4%	detectable	detectable	detectable
GN104ID162_003858	000003F	3917593	3918092	500	117	6	-	91.4%	detectable	undectable	undectable
GN104ID162_003861	000003F	3922815	3923506	692	163	3	+	77.7%	detectable	detectable	detectable
GN104ID162_003881	000003F	4040285	4042986	2,702	167	4	+	59.7%	detectable	detectable	detectable
GN104ID162_003890	000003F	4107400	4108439	1,040	202	8	-	67.0%	detectable	undectable	undectable
GN104ID162_003899	000003F	4150703	4151606	904	276	1	+	62.2%	detectable	undectable	detectable
GN104ID162_003901	000003F	4156806	4157436	631	183	3	+	63.7%	detectable	detectable	detectable
GN104ID162_003923	000003F	4233009	4233296	288	95	6	+	70.6%	detectable	undectable	detectable
GN104ID162_003929	000003F	4254907	4255616	710	181	1	-	63.8%	detectable	detectable	detectable
GN104ID162_003956	000004F	51644	51970	327	75	2	-	63.9%	detectable	undectable	detectable
GN104ID162_003960	000004F	61175	61791	617	103	7	+	74.2%	detectable	undectable	detectable
GN104ID162_003979	000004F	142019	142506	488	86	3	-	61.6%	detectable	detectable	detectable
GN104ID162_003986	000004F	167154	167444	291	96	4	+	61.5%	detectable	detectable	detectable
GN104ID162_003998	000004F	243457	243780	324	107	3	-	88.1%	detectable	undectable	detectable
GN104ID162_003999	000004F	244447	245175	729	183	1	-	83.1%	detectable	detectable	undectable
GN104ID162_004007	000004F	292637	293550	914	254	14	-	76.9%	detectable	detectable	detectable
GN104ID162_004028	000004F	411894	412718	825	201	12	+	76.3%	detectable	detectable	detectable
GN104ID162_004030	000004F	418840	419957	1,118	205	0	+	63.9%	detectable	detectable	detectable
GN104ID162_004031	000004F	420167	420540	374	96	1	-	59.5%	detectable	detectable	undectable
GN104ID162_004034	000004F	429892	430637	746	225	2	+	55.4%	detectable	detectable	undectable
GN104ID162_004044	000004F	471276	472342	1,067	236	5	+	55.4%	detectable	detectable	detectable
GN104ID162_004056	000004F	516428	516769	342	66	3	-	55.7%	detectable	detectable	detectable
GN104ID162_004061	000004F	532385	533458	1,074	209	8	-	77.9%	detectable	detectable	detectable
GN104ID162_004081	000004F	658795	659115	321	81	1	-	75.5%	detectable	detectable	detectable
GN104ID162_004082	000004F	659168	660156	989	186	3	+	70.4%	detectable	detectable	detectable
GN104ID162_004083	000004F	660284	660634	351	67	2	-	80.2%	detectable	detectable	detectable
GN104ID162_004101	000004F	704329	704769	441	86	0	-	74.0%	detectable	undectable	detectable
GN104ID162_004103	000004F	706219	706624	406	78	5	+	74.5%	detectable	detectable	detectable
GN104ID162_004104	000004F	706640	707435	796	119	5	-	87.3%	detectable	detectable	detectable
GN104ID162_004125	000004F	806686	807179	494	142	2	+	60.6%	detectable	detectable	detectable
GN104ID162_004127	000004F	810907	812136	1,230	92	4	+	56.5%	undectable	undectable	detectable
GN104ID162_004132	000004F	855951	856887	937	211	2	-	56.6%	detectable	detectable	detectable
GN104ID162_004146	000004F	921207	922178	972	218	1	+	68.4%	detectable	detectable	detectable
GN104ID162_004149	000004F	931379	931981	603	133	9	+	87.9%	detectable	detectable	detectable
GN104ID162_004150	000004F	932015	932426	412	84	4	-	55.6%	detectable	undectable	undectable
GN104ID162_004168	000004F	1020020	1021002	983	79	2	-	68.5%	detectable	detectable	detectable
GN104ID162_004193	000004F	1127910	1128418	509	102	4	+	91.9%	detectable	detectable	detectable
GN104ID162_004198	000004F	1166139	1166429	291	96	5	+	80.6%	detectable	undectable	undectable
GN104ID162_004203	000004F	1178332	1178755	424	95	2	+	56.3%	detectable	undectable	undectable
GN104ID162_004224	000004F	1295203	1295845	643	93	1	+	61.1%	detectable	detectable	detectable
GN104ID162_004230	000004F	1309371	1310582	1,212	71	1	+	57.0%	detectable	undectable	undectable
GN104ID162_004238	000004F	1335536	1336421	886	214	6	-	93.0%	detectable	detectable	detectable
GN104ID162_004244	000004F	1346988	1347487	500	136	4	+	65.7%	detectable	undectable	undectable
GN104ID162_004254	000004F	1419601	1420144	544	123	7	+	94.7%	detectable	detectable	undectable
GN104ID162_004264	000004F	1454832	1455619	788	141	1	+	71.6%	detectable	undectable	undectable
GN104ID162_004265	000004F	1455760	1457232	1,473	287	8	-	57.8%	detectable	detectable	detectable
GN104ID162_004280	000004F	1532151	1533961	1,811	194	6	-	76.4%	detectable	detectable	detectable
GN104ID162_004285	000004F	1559024	1559688	665	192	3	+	67.8%	detectable	detectable	detectable
GN104ID162_004300	000004F	1609816	1610557	742	226	6	+	55.9%	detectable	undectable	detectable
GN104ID162_004301	000004F	1611923	1612414	492	137	11	-	92.0%	detectable	detectable	detectable
GN104ID162_004319	000004F	1668736	1670738	2,003	272	8	-	55.9%	detectable	detectable	detectable
GN104ID162_004323	000004F	1682666	1683157	492	88	2	-	57.9%	detectable	detectable	detectable
GN104ID162_004324	000004F	1683473	1684294	822	173	2	+	75.8%	detectable	detectable	detectable
GN104ID162_004327	000004F	1689896	1690507	612	203	6	-	63.4%	detectable	undectable	detectable
GN104ID162_004348	000004F	1773660	1774016	357	118	1	-	83.3%	detectable	undectable	detectable
GN104ID162_004355	000004F	1804172	1804914	743	174	1	+	59.2%	detectable	detectable	detectable
GN104ID162_004359	000004F	1819460	1819953	494	133	3	+	55.3%	detectable	detectable	detectable
GN104ID162_004376	000004F	1919765	1920406	642	118	3	-	80.5%	detectable	detectable	detectable
GN104ID162_004379	000004F	1924676	1925651	976	147	2	+	79.0%	detectable	detectable	detectable
GN104ID162_004382	000004F	1931312	1932120	809	181	4	+	65.2%	detectable	detectable	detectable
GN104ID162_004395	000004F	1968528	1969772	1,245	95	5	+	64.9%	detectable	undectable	detectable
GN104ID162_004398	000004F	1984905	1985263	359	91	5	-	86.8%	detectable	undectable	undectable
GN104ID162_004399	000004F	1985634	1986200	567	152	6	+	70.1%	detectable	undectable	detectable
GN104ID162_004440	000004F	2195232	2195646	415	68	0	-	83.7%	detectable	detectable	detectable
GN104ID162_004452	000004F	2212513	2212977	465	94	2	+	65.9%	detectable	undectable	undectable
GN104ID162_004488	000004F	2375233	2375628	396	131	2	-	75.4%	undectable	undectable	detectable
GN104ID162_004499	000004F	2473810	2474286	477	158	4	+	83.2%	detectable	detectable	detectable
GN104ID162_004504	000004F	2487362	2489052	1,691	359	10	+	57.3%	detectable	detectable	detectable
GN104ID162_004514	000004F	2529308	2530116	809	172	0	+	59.7%	detectable	detectable	detectable
GN104ID162_004519	000004F	2552278	2552659	382	73	0	+	62.8%	detectable	detectable	detectable
GN104ID162_004521	000004F	2554483	2556313	1,831	119	0	-	69.5%	detectable	detectable	detectable
GN104ID162_004590	000004F	3074801	3076891	2,091	226	7	+	69.0%	undectable	undectable	detectable
GN104ID162_004608	000004F	3165277	3166123	847	209	9	+	64.2%	detectable	detectable	detectable
GN104ID162_004612	000004F	3194164	3194622	459	125	1	+	62.7%	detectable	detectable	detectable
GN104ID162_004617	000004F	3211658	3212324	667	181	2	+	75.8%	detectable	detectable	detectable
GN104ID162_004631	000004F	3263449	3264100	652	151	7	-	77.9%	detectable	detectable	detectable
GN104ID162_004641	000004F	3295613	3296222	610	146	4	+	82.5%	detectable	detectable	detectable
GN104ID162_004662	000004F	3372265	3372657	393	130	2	+	77.5%	detectable	undectable	undectable
GN104ID162_004678	000004F	3431237	3431816	580	165	4	+	65.7%	detectable	detectable	detectable
GN104ID162_004691	000004F	3542327	3542602	276	69	4	+	84.1%	detectable	undectable	detectable
GN104ID162_004724	000004F	3713335	3713691	357	118	5	+	78.9%	detectable	detectable	detectable
GN104ID162_004753	000004F	3851708	3852116	409	104	3	+	77.6%	detectable	detectable	detectable
GN104ID162_004758	000004F	3862713	3863287	575	168	1	+	75.9%	undectable	detectable	detectable
GN104ID162_004777	000004F	3938254	3938824	571	93	4	-	67.7%	detectable	detectable	detectable
GN104ID162_004788	000004F	3995452	3995748	297	98	4	+	56.3%	detectable	detectable	detectable
GN104ID162_004789	000004F	3996339	3996969	631	139	6	+	94.8%	detectable	detectable	detectable
GN104ID162_004800	000004F	4051366	4051814	449	128	1	+	82.7%	undectable	undectable	detectable
GN104ID162_004808	000004F	4067064	4067694	631	140	5	-	65.9%	detectable	detectable	detectable
GN104ID162_004811	000004F	4081505	4083802	2,298	230	5	-	56.4%	detectable	detectable	detectable
GN104ID162_004825	000005F	54807	55881	1,075	196	7	-	89.4%	detectable	undectable	detectable
GN104ID162_004838	000005F	96879	98096	1,218	79	5	-	78.0%	detectable	detectable	detectable
GN104ID162_004858	000005F	164552	165281	730	189	3	-	66.3%	detectable	detectable	detectable
GN104ID162_004871	000005F	199977	202470	2,494	126	2	+	62.6%	detectable	detectable	detectable
GN104ID162_004874	000005F	210445	211519	1,075	246	10	-	75.4%	detectable	detectable	detectable
GN104ID162_004883	000005F	277298	278058	761	158	1	+	65.0%	detectable	detectable	detectable
GN104ID162_004900	000005F	333143	333538	396	131	2	-	66.3%	detectable	detectable	detectable
GN104ID162_004901	000005F	333873	334253	381	75	5	+	66.4%	detectable	undectable	detectable
GN104ID162_004927	000005F	433534	433864	331	87	0	-	78.3%	detectable	detectable	detectable
GN104ID162_004936	000005F	476666	477145	480	159	8	-	56.7%	detectable	detectable	detectable
GN104ID162_004938	000005F	482196	482950	755	92	1	+	62.0%	detectable	detectable	detectable
GN104ID162_004940	000005F	496400	496957	558	140	3	+	62.3%	detectable	detectable	detectable
GN104ID162_004945	000005F	510455	510772	318	105	8	+	80.7%	detectable	detectable	detectable
GN104ID162_004969	000005F	602780	603631	852	109	0	+	64.8%	detectable	detectable	detectable
GN104ID162_004988	000005F	672771	673519	749	125	3	+	57.6%	detectable	detectable	detectable
GN104ID162_005001	000005F	749559	750056	498	165	1	-	81.0%	undectable	undectable	detectable
GN104ID162_005015	000005F	839674	839997	324	107	9	+	63.1%	detectable	undectable	detectable
GN104ID162_005016	000005F	840400	840943	544	159	10	+	58.8%	detectable	detectable	detectable
GN104ID162_005018	000005F	845901	847280	1,380	100	4	-	79.0%	detectable	undectable	detectable
GN104ID162_005062	000005F	1044173	1044463	291	96	5	+	81.1%	detectable	undectable	undectable
GN104ID162_005085	000005F	1200282	1200706	425	89	6	+	98.7%	detectable	detectable	detectable
GN104ID162_005086	000005F	1200988	1201416	429	142	7	-	61.9%	detectable	undectable	detectable
GN104ID162_005105	000005F	1266495	1266978	484	123	5	-	67.2%	detectable	undectable	undectable
GN104ID162_005113	000005F	1305946	1306508	563	166	4	-	74.5%	detectable	detectable	undectable
GN104ID162_005117	000005F	1311185	1311527	343	77	2	+	70.4%	detectable	undectable	undectable
GN104ID162_005122	000005F	1329101	1329417	317	82	2	+	70.8%	undectable	detectable	detectable
GN104ID162_005125	000005F	1331679	1332037	359	94	0	+	70.7%	detectable	undectable	undectable
GN104ID162_005130	000005F	1342891	1343928	1,038	117	5	-	77.2%	detectable	detectable	undectable
GN104ID162_005146	000005F	1391606	1392274	669	128	7	+	83.4%	detectable	detectable	detectable
GN104ID162_005149	000005F	1395761	1396350	590	128	5	+	76.9%	detectable	detectable	undectable
GN104ID162_005154	000005F	1411577	1411963	387	104	5	+	62.0%	detectable	undectable	detectable
GN104ID162_005166	000005F	1455442	1456010	569	96	3	-	63.8%	detectable	detectable	detectable
GN104ID162_005172	000005F	1474528	1475956	1,429	289	4	+	56.3%	detectable	detectable	detectable
GN104ID162_005174	000005F	1491046	1491694	649	71	3	+	62.4%	detectable	undectable	detectable
GN104ID162_005177	000005F	1501777	1502792	1,016	174	5	-	56.9%	detectable	detectable	detectable
GN104ID162_005189	000005F	1556545	1557336	792	125	1	+	68.6%	detectable	undectable	detectable
GN104ID162_005200	000005F	1584682	1584918	237	58	1	+	66.9%	detectable	detectable	detectable
GN104ID162_005204	000005F	1589758	1590578	821	196	5	-	60.6%	undectable	undectable	detectable
GN104ID162_005207	000005F	1600699	1601386	688	146	2	-	62.8%	detectable	detectable	detectable
GN104ID162_005220	000005F	1664231	1665429	1,199	80	4	+	61.4%	detectable	undectable	detectable
GN104ID162_005292	000005F	2107968	2108344	377	73	1	+	71.5%	detectable	detectable	detectable
GN104ID162_005300	000005F	2133745	2134915	1,171	70	0	+	63.5%	detectable	detectable	undectable
GN104ID162_005303	000005F	2139388	2140340	953	200	8	-	82.0%	detectable	detectable	detectable
GN104ID162_005321	000005F	2243384	2243933	550	156	4	+	81.4%	detectable	detectable	detectable
GN104ID162_005328	000005F	2257763	2258273	511	112	6	+	96.4%	detectable	detectable	detectable
GN104ID162_005345	000005F	2317432	2317912	481	93	3	-	57.1%	detectable	undectable	detectable
GN104ID162_005357	000005F	2397234	2397759	526	148	9	+	92.0%	detectable	detectable	detectable
GN104ID162_005374	000005F	2488254	2488581	328	84	4	-	61.1%	detectable	detectable	detectable
GN104ID162_005376	000005F	2491187	2492201	1,015	215	7	-	85.5%	detectable	detectable	detectable
GN104ID162_005416	000005F	2738007	2738789	783	195	1	+	55.4%	detectable	detectable	detectable
GN104ID162_005417	000005F	2739299	2739622	324	107	8	-	80.3%	detectable	undectable	undectable
GN104ID162_005421	000005F	2766044	2767173	1,130	253	6	+	58.1%	detectable	detectable	detectable
GN104ID162_005428	000005F	2791895	2792914	1,020	215	5	-	72.7%	detectable	detectable	detectable
GN104ID162_005458	000005F	2958970	2959543	574	130	6	+	93.8%	detectable	undectable	detectable
GN104ID162_005460	000005F	2960826	2961377	552	124	6	+	71.9%	detectable	detectable	undectable
GN104ID162_005462	000005F	2987014	2987590	577	130	6	+	87.7%	detectable	detectable	detectable
GN104ID162_005464	000005F	2988729	2989863	1,135	240	6	+	71.3%	detectable	detectable	detectable
GN104ID162_005467	000005F	3000159	3002616	2,458	305	15	-	58.8%	detectable	detectable	detectable
GN104ID162_005475	000005F	3092869	3093755	887	207	2	-	63.7%	detectable	detectable	detectable
GN104ID162_005476	000005F	3093818	3094096	279	92	0	-	76.0%	detectable	detectable	detectable
GN104ID162_005478	000005F	3098783	3099726	944	283	9	+	59.0%	undectable	undectable	detectable
GN104ID162_005544	000006F	50091	51424	1,334	217	3	-	64.5%	detectable	detectable	detectable
GN104ID162_005559	000006F	109865	110666	802	176	1	+	66.5%	undectable	undectable	detectable
GN104ID162_005579	000006F	197287	198384	1,098	196	6	-	67.1%	detectable	detectable	detectable
GN104ID162_005597	000006F	265425	266808	1,384	104	8	-	92.4%	detectable	detectable	detectable
GN104ID162_005635	000006F	584367	585058	692	105	8	-	76.8%	detectable	detectable	detectable
GN104ID162_005643	000006F	621222	622675	1,454	214	3	-	76.7%	detectable	detectable	detectable
GN104ID162_005662	000006F	741916	742918	1,003	120	8	+	96.4%	detectable	undectable	undectable
GN104ID162_005665	000006F	761317	761850	534	109	6	+	95.8%	detectable	undectable	detectable
GN104ID162_005666	000006F	762498	763386	889	164	1	-	71.9%	detectable	detectable	detectable
GN104ID162_005672	000006F	798754	799455	702	185	7	+	74.7%	detectable	detectable	detectable
GN104ID162_005674	000006F	813659	814057	399	132	1	-	77.5%	detectable	undectable	detectable
GN104ID162_005707	000006F	1031005	1031517	513	170	10	+	74.2%	undectable	detectable	undectable
GN104ID162_005718	000006F	1097805	1098612	808	168	7	+	72.7%	detectable	detectable	undectable
GN104ID162_005720	000006F	1104012	1104482	471	129	2	-	85.7%	detectable	undectable	detectable
GN104ID162_005751	000006F	1265050	1266540	1,491	129	1	-	86.0%	detectable	undectable	undectable
GN104ID162_005758	000006F	1319069	1319799	731	190	10	-	68.3%	undectable	undectable	detectable
GN104ID162_005783	000006F	1503609	1504538	930	226	8	-	73.6%	detectable	detectable	detectable
GN104ID162_005790	000006F	1537168	1537815	648	129	4	-	62.6%	detectable	detectable	detectable
GN104ID162_005794	000006F	1545167	1545619	453	150	4	-	72.0%	detectable	detectable	detectable
GN104ID162_005797	000006F	1561039	1561647	609	202	7	+	91.6%	detectable	undectable	undectable
GN104ID162_005798	000006F	1561826	1562266	441	146	7	-	68.6%	undectable	undectable	detectable
GN104ID162_005826	000006F	1689737	1691386	1,650	246	5	+	58.2%	detectable	detectable	detectable
GN104ID162_005827	000006F	1691903	1692405	503	103	5	-	73.0%	detectable	detectable	detectable
GN104ID162_005832	000006F	1722424	1722885	462	107	1	-	77.2%	detectable	detectable	detectable
GN104ID162_005851	000006F	1808150	1808481	332	69	2	+	81.5%	detectable	detectable	detectable
GN104ID162_005874	000006F	1889978	1890430	453	122	5	+	82.3%	detectable	undectable	detectable
GN104ID162_005889	000006F	1970264	1970972	709	173	4	+	58.2%	detectable	detectable	detectable
GN104ID162_005891	000006F	1972581	1973755	1,175	73	1	-	74.6%	detectable	detectable	detectable
GN104ID162_005899	000006F	2015506	2016716	1,211	284	11	-	58.5%	detectable	detectable	detectable
GN104ID162_005907	000006F	2061751	2062563	813	173	6	+	65.5%	detectable	detectable	detectable
GN104ID162_005908	000006F	2066624	2067408	785	206	2	-	67.9%	detectable	detectable	detectable
GN104ID162_005930	000006F	2159124	2159730	607	120	2	-	60.0%	detectable	undectable	undectable
GN104ID162_005934	000006F	2178652	2180271	1,620	257	4	+	60.5%	detectable	detectable	undectable
GN104ID162_005936	000006F	2191730	2192233	504	133	1	+	72.6%	detectable	undectable	undectable
GN104ID162_005943	000006F	2225719	2227059	1,341	129	1	+	88.2%	detectable	detectable	detectable
GN104ID162_005945	000006F	2232031	2233367	1,337	278	5	+	60.8%	detectable	detectable	detectable
GN104ID162_005970	000006F	2317129	2318342	1,214	268	4	+	57.1%	detectable	detectable	detectable
GN104ID162_005972	000006F	2325803	2326124	322	71	4	-	79.9%	undectable	undectable	detectable
GN104ID162_005979	000006F	2359342	2360692	1,351	205	1	-	58.2%	detectable	detectable	detectable
GN104ID162_005984	000006F	2378972	2379717	746	166	6	+	61.5%	detectable	undectable	detectable
GN104ID162_005987	000006F	2406591	2408185	1,595	283	7	+	62.6%	detectable	detectable	detectable
GN104ID162_006017	000006F	2549413	2549949	537	178	5	+	81.8%	undectable	undectable	detectable
GN104ID162_006021	000006F	2577805	2578389	585	194	4	+	60.2%	detectable	detectable	detectable
GN104ID162_006022	000006F	2578465	2579405	941	151	2	-	87.9%	detectable	detectable	detectable
GN104ID162_006028	000006F	2612526	2613376	851	219	11	+	87.3%	detectable	detectable	detectable
GN104ID162_006033	000006F	2624313	2625469	1,157	279	5	+	62.5%	detectable	undectable	detectable
GN104ID162_006035	000006F	2632751	2633110	360	119	2	+	64.4%	detectable	detectable	detectable
GN104ID162_006037	000006F	2643299	2644405	1,107	245	6	+	68.0%	detectable	detectable	detectable
GN104ID162_006040	000006F	2662409	2664282	1,874	244	5	-	61.6%	detectable	detectable	detectable
GN104ID162_006043	000006F	2669953	2670750	798	206	1	-	82.1%	detectable	detectable	detectable
GN104ID162_006048	000006F	2694356	2695166	811	179	7	+	85.4%	detectable	detectable	undectable
GN104ID162_006055	000006F	2731078	2731404	327	108	5	+	62.6%	detectable	detectable	detectable
GN104ID162_006067	000006F	2797545	2798130	586	96	7	-	93.9%	detectable	detectable	detectable
GN104ID162_006068	000006F	2798245	2799683	1,439	88	4	-	66.4%	detectable	undectable	detectable
GN104ID162_006075	000006F	2857579	2858131	553	108	5	-	68.7%	detectable	undectable	detectable
GN104ID162_006087	000006F	2899188	2900010	823	159	5	+	64.7%	detectable	undectable	detectable
GN104ID162_006109	000006F	2991249	2991599	351	116	0	-	75.9%	detectable	undectable	detectable
GN104ID162_006115	000006F	3008628	3010133	1,506	239	2	+	57.2%	detectable	detectable	detectable
GN104ID162_006121	000006F	3029300	3029683	384	127	0	+	56.7%	undectable	undectable	detectable
GN104ID162_006131	000006F	3056810	3058062	1,253	95	1	+	74.7%	detectable	detectable	detectable
GN104ID162_006135	000006F	3063742	3064839	1,098	225	5	-	69.4%	detectable	detectable	detectable
GN104ID162_006139	000006F	3085639	3086247	609	202	1	-	91.4%	detectable	detectable	detectable
GN104ID162_006152	000006F	3131537	3132278	742	174	10	+	76.5%	detectable	detectable	detectable
GN104ID162_006154	000006F	3137128	3137418	291	96	4	+	68.9%	detectable	detectable	detectable
GN104ID162_006161	000006F	3186452	3187465	1,014	168	4	+	72.6%	detectable	detectable	detectable
GN104ID162_006187	000006F	3323370	3323681	312	103	8	-	78.0%	detectable	undectable	detectable
GN104ID162_006190	000006F	3331139	3331462	324	107	1	-	63.0%	detectable	undectable	detectable
GN104ID162_006198	000006F	3347063	3347994	932	162	10	+	79.9%	detectable	detectable	detectable
GN104ID162_006206	000006F	3366009	3366517	509	108	5	-	56.6%	undectable	undectable	detectable
GN104ID162_006225	000006F	3414678	3415729	1,052	196	8	+	79.8%	detectable	detectable	undectable
GN104ID162_006226	000006F	3416398	3417179	782	215	2	-	61.9%	detectable	detectable	detectable
GN104ID162_006231	000006F	3423002	3423675	674	200	1	-	85.1%	detectable	detectable	detectable
GN104ID162_006269	000007F	168151	168769	619	160	1	+	55.7%	detectable	detectable	detectable
GN104ID162_006270	000007F	169698	170745	1,048	220	8	-	65.1%	detectable	detectable	detectable
GN104ID162_006358	000008F	560817	562028	1,212	239	13	-	55.6%	detectable	undectable	detectable
GN104ID162_006365	000008F	598152	598943	792	139	6	+	65.9%	detectable	undectable	undectable
GN104ID162_006372	000008F	621877	622362	486	142	5	+	88.8%	detectable	undectable	detectable
GN104ID162_006374	000008F	623148	623986	839	143	0	+	72.6%	detectable	detectable	detectable
GN104ID162_006378	000008F	647757	648356	600	199	2	+	58.6%	undectable	undectable	detectable
GN104ID162_006410	000008F	764615	765221	607	176	2	+	55.1%	detectable	undectable	detectable
GN104ID162_006413	000008F	777691	778290	600	98	1	+	73.9%	detectable	detectable	detectable
GN104ID162_006423	000008F	838697	839528	832	160	8	+	86.2%	detectable	detectable	detectable
GN104ID162_006429	000008F	854650	855315	666	167	12	-	84.5%	detectable	detectable	detectable
GN104ID162_006444	000008F	930203	931652	1,450	141	2	-	64.2%	detectable	detectable	detectable
GN104ID162_006446	000008F	940184	940746	563	124	3	+	74.0%	detectable	detectable	detectable
GN104ID162_006454	000008F	964802	965261	460	106	1	-	62.0%	detectable	undectable	detectable
GN104ID162_006464	000008F	1012608	1012928	321	106	6	+	77.3%	detectable	undectable	undectable
GN104ID162_006484	000008F	1084804	1086522	1,719	149	8	-	93.8%	detectable	detectable	detectable
GN104ID162_006492	000008F	1106195	1107192	998	267	11	-	67.1%	detectable	detectable	detectable
GN104ID162_006501	000008F	1127015	1128492	1,478	247	8	-	68.3%	undectable	undectable	detectable
GN104ID162_006505	000008F	1163816	1164088	273	90	3	+	74.4%	detectable	detectable	detectable
GN104ID162_006506	000008F	1164197	1164486	290	66	4	+	90.6%	detectable	detectable	detectable
GN104ID162_006520	000008F	1223941	1225362	1,422	123	4	+	76.7%	detectable	undectable	detectable
GN104ID162_006524	000008F	1237631	1238447	817	215	3	+	66.4%	detectable	detectable	detectable
GN104ID162_006525	000008F	1239425	1240314	890	220	2	-	57.3%	detectable	detectable	detectable
GN104ID162_006544	000008F	1309128	1311516	2,389	96	6	+	65.2%	detectable	undectable	undectable
GN104ID162_006551	000008F	1380166	1380489	324	70	1	-	60.3%	detectable	undectable	detectable
GN104ID162_006569	000008F	1460380	1460873	494	135	2	-	82.2%	detectable	detectable	detectable
GN104ID162_006571	000008F	1477252	1479017	1,766	288	5	+	69.9%	detectable	detectable	detectable
GN104ID162_006574	000008F	1483007	1483435	429	142	6	+	88.8%	detectable	undectable	detectable
GN104ID162_006575	000008F	1483515	1484100	586	148	6	+	81.9%	detectable	undectable	undectable
GN104ID162_006580	000008F	1511717	1513234	1,518	252	10	-	69.4%	detectable	detectable	detectable
GN104ID162_006591	000008F	1574195	1574796	602	132	5	+	69.0%	detectable	undectable	undectable
GN104ID162_006595	000008F	1586460	1586926	467	133	4	-	72.5%	detectable	detectable	detectable
GN104ID162_006608	000008F	1642544	1643297	754	202	4	+	73.8%	detectable	detectable	detectable
GN104ID162_006609	000008F	1643518	1644339	822	208	1	+	60.3%	detectable	detectable	detectable
GN104ID162_006610	000008F	1646576	1647953	1,378	183	3	+	70.6%	detectable	detectable	detectable
GN104ID162_006647	000008F	1833119	1834258	1,140	254	14	+	78.7%	detectable	detectable	detectable
GN104ID162_006655	000008F	1866695	1868689	1,995	176	8	+	88.5%	detectable	undectable	detectable
GN104ID162_006667	000008F	1922955	1923697	743	132	7	+	96.1%	detectable	undectable	detectable
GN104ID162_006669	000008F	1933623	1933922	300	99	4	+	57.3%	detectable	detectable	detectable
GN104ID162_006671	000008F	1941170	1941466	297	98	3	-	72.4%	detectable	undectable	detectable
GN104ID162_006682	000008F	1988341	1988945	605	142	0	+	67.6%	detectable	detectable	detectable
GN104ID162_006684	000008F	2002237	2006140	3,904	224	1	-	58.3%	detectable	detectable	detectable
GN104ID162_006685	000008F	2006308	2007739	1,432	271	3	+	75.5%	detectable	detectable	detectable
GN104ID162_006720	000008F	2144991	2145377	387	128	1	+	65.4%	detectable	detectable	detectable
GN104ID162_006738	000008F	2255616	2256888	1,273	95	2	+	57.0%	detectable	detectable	detectable
GN104ID162_006745	000008F	2271367	2272994	1,628	325	12	+	55.6%	detectable	detectable	detectable
GN104ID162_006750	000008F	2290009	2290587	579	130	6	-	56.9%	detectable	detectable	undectable
GN104ID162_006764	000008F	2342488	2343205	718	122	4	-	59.6%	detectable	detectable	detectable
GN104ID162_006766	000008F	2349346	2349842	497	122	4	-	87.7%	detectable	detectable	detectable
GN104ID162_006778	000008F	2405765	2406268	504	125	6	-	88.3%	detectable	detectable	detectable
GN104ID162_006813	000008F	2556416	2557452	1,037	230	3	+	55.9%	detectable	detectable	detectable
GN104ID162_006820	000008F	2571549	2572704	1,156	282	9	+	56.3%	detectable	detectable	detectable
GN104ID162_006841	000008F	2627884	2628255	372	123	6	-	61.2%	detectable	detectable	undectable
GN104ID162_006850	000008F	2660556	2661826	1,271	257	12	+	63.1%	detectable	detectable	detectable
GN104ID162_006867	000008F	2752864	2753747	884	126	1	-	77.0%	detectable	detectable	detectable
GN104ID162_006869	000008F	2761169	2761758	590	148	2	-	74.3%	undectable	undectable	detectable
GN104ID162_006896	000008F	2894403	2895384	982	218	1	+	70.5%	detectable	detectable	detectable
GN104ID162_006897	000008F	2903508	2904286	779	183	13	+	84.2%	detectable	detectable	detectable
GN104ID162_006909	000008F	2938121	2938417	297	98	2	+	58.7%	detectable	detectable	detectable
GN104ID162_006914	000008F	2948883	2949636	754	186	2	-	87.9%	undectable	undectable	detectable
GN104ID162_006927	000008F	2993247	2993968	722	140	3	-	70.0%	detectable	detectable	detectable
GN104ID162_006928	000008F	2994222	2994631	410	96	1	-	72.5%	detectable	detectable	detectable
GN104ID162_006952	000009F	2371	3334	964	187	2	-	89.1%	detectable	detectable	detectable
GN104ID162_006954	000009F	5727	6209	483	94	7	+	93.5%	detectable	undectable	detectable
GN104ID162_006960	000009F	18085	19093	1,009	134	8	+	88.5%	detectable	detectable	detectable
GN104ID162_006963	000009F	22458	22733	276	91	2	+	63.5%	detectable	detectable	detectable
GN104ID162_006964	000009F	23666	24706	1,041	184	2	+	75.1%	detectable	detectable	detectable
GN104ID162_006966	000009F	26192	27403	1,212	231	5	+	79.7%	detectable	detectable	detectable
GN104ID162_006972	000009F	65706	66445	740	192	4	-	82.0%	detectable	detectable	detectable
GN104ID162_007004	000009F	276793	277956	1,164	196	5	+	60.5%	detectable	detectable	undectable
GN104ID162_007024	000009F	393669	394503	835	163	1	+	78.4%	detectable	detectable	detectable
GN104ID162_007025	000009F	396293	396603	311	69	0	+	76.9%	detectable	detectable	detectable
GN104ID162_007047	000009F	505380	506049	670	139	3	+	60.6%	detectable	undectable	detectable
GN104ID162_007049	000009F	513687	514232	546	96	1	-	60.3%	detectable	undectable	detectable
GN104ID162_007050	000009F	515174	515612	439	127	3	-	66.1%	undectable	undectable	detectable
GN104ID162_007053	000009F	531971	532432	462	103	1	+	71.3%	detectable	undectable	detectable
GN104ID162_007056	000009F	541028	541305	278	67	1	-	62.0%	detectable	detectable	detectable
GN104ID162_007062	000009F	558310	558696	387	128	4	-	60.7%	detectable	undectable	undectable
GN104ID162_007087	000009F	669239	671075	1,837	216	4	+	79.6%	detectable	undectable	undectable
GN104ID162_007093	000009F	698157	698466	310	79	1	-	61.3%	detectable	detectable	detectable
GN104ID162_007104	000009F	733072	733370	299	72	2	+	73.5%	detectable	detectable	detectable
GN104ID162_007116	000009F	798359	798675	317	79	1	-	95.3%	detectable	undectable	detectable
GN104ID162_007141	000009F	878265	879049	785	197	3	+	71.0%	detectable	detectable	detectable
GN104ID162_007152	000009F	920163	920705	543	135	8	-	56.8%	detectable	detectable	detectable
GN104ID162_007153	000009F	924653	924967	315	104	7	+	84.0%	undectable	detectable	detectable
GN104ID162_007156	000009F	932264	932913	650	191	6	-	66.8%	detectable	detectable	detectable
GN104ID162_007159	000009F	951020	951850	831	167	6	+	71.5%	detectable	undectable	undectable
GN104ID162_007163	000009F	971261	971598	338	66	1	-	72.8%	detectable	undectable	detectable
GN104ID162_007166	000009F	977204	978242	1,039	153	13	+	95.5%	detectable	detectable	detectable
GN104ID162_007172	000009F	1020040	1020586	547	82	4	+	65.2%	detectable	detectable	detectable
GN104ID162_007182	000009F	1073709	1074139	431	120	5	-	91.0%	detectable	undectable	undectable
GN104ID162_007212	000009F	1215351	1216095	745	211	7	-	91.7%	detectable	detectable	detectable
GN104ID162_007232	000009F	1375377	1375794	418	85	3	-	72.9%	detectable	detectable	detectable
GN104ID162_007234	000009F	1404996	1405379	384	104	6	-	65.1%	detectable	undectable	undectable
GN104ID162_007242	000009F	1428879	1429970	1,092	118	5	+	93.7%	detectable	detectable	detectable
GN104ID162_007243	000009F	1431154	1432138	985	169	2	-	70.3%	detectable	detectable	detectable
GN104ID162_007255	000009F	1471568	1472771	1,204	73	2	-	79.9%	detectable	undectable	detectable
GN104ID162_007277	000009F	1556410	1556667	258	85	4	+	58.3%	detectable	undectable	undectable
GN104ID162_007289	000009F	1597719	1598573	855	176	6	+	63.8%	detectable	detectable	detectable
GN104ID162_007312	000009F	1729276	1730613	1,338	234	10	+	83.7%	detectable	detectable	detectable
GN104ID162_007350	000009F	1933752	1935397	1,646	254	7	+	55.3%	detectable	detectable	detectable
GN104ID162_007353	000009F	1959241	1960189	949	141	3	+	70.8%	detectable	detectable	detectable
GN104ID162_007354	000009F	1961282	1962107	826	135	1	-	76.2%	detectable	detectable	detectable
GN104ID162_007355	000009F	1962221	1963173	953	192	4	-	75.1%	detectable	detectable	detectable
GN104ID162_007356	000009F	1963506	1964041	536	130	1	-	66.2%	detectable	detectable	detectable
GN104ID162_007376	000009F	2028632	2029357	726	175	5	-	71.5%	detectable	detectable	detectable
GN104ID162_007424	000009F	2232772	2233210	439	122	1	-	59.8%	detectable	undectable	detectable
GN104ID162_007436	000009F	2318087	2318344	258	85	5	-	69.5%	detectable	detectable	detectable
GN104ID162_007441	000009F	2330213	2330798	586	145	1	+	55.3%	detectable	detectable	detectable
GN104ID162_007450	000009F	2405094	2405345	252	83	1	-	73.2%	detectable	detectable	detectable
GN104ID162_007457	000009F	2453912	2454925	1,014	181	6	-	67.8%	detectable	detectable	detectable
GN104ID162_007471	000009F	2541554	2542076	523	103	5	+	70.5%	detectable	detectable	detectable
GN104ID162_007480	000009F	2576016	2576378	363	92	0	-	67.1%	detectable	detectable	detectable
GN104ID162_007525	000009F	2824990	2826493	1,504	229	9	+	91.2%	detectable	undectable	detectable
GN104ID162_007527	000009F	2828302	2828924	623	137	0	-	70.6%	detectable	detectable	detectable
GN104ID162_007540	000009F	2917077	2917421	345	114	8	+	77.7%	detectable	detectable	detectable
GN104ID162_007552	000009F	2964392	2965015	624	147	5	-	78.5%	detectable	detectable	detectable
GN104ID162_007561	000009F	3035007	3035615	609	104	0	+	88.0%	detectable	detectable	detectable
GN104ID162_007562	000009F	3036018	3036545	528	152	7	+	80.1%	detectable	detectable	detectable
GN104ID162_007577	000009F	3082011	3083610	1,600	185	10	+	83.4%	detectable	detectable	detectable
GN104ID162_007603	000010F	52702	53381	680	94	0	+	77.4%	detectable	undectable	detectable
GN104ID162_007604	000010F	53562	53896	335	72	1	-	74.7%	detectable	undectable	detectable
GN104ID162_007638	000010F	144465	144845	381	72	4	-	87.9%	detectable	undectable	undectable
GN104ID162_007651	000010F	227940	228597	658	127	6	+	97.7%	detectable	detectable	undectable
GN104ID162_007652	000010F	229287	229619	333	110	7	+	92.7%	detectable	detectable	undectable
GN104ID162_007654	000010F	230294	230997	704	147	8	+	80.2%	detectable	detectable	undectable
GN104ID162_007657	000010F	237257	238248	992	219	7	+	70.3%	undectable	undectable	detectable
GN104ID162_007660	000010F	252051	252645	595	74	3	-	70.0%	detectable	undectable	undectable
GN104ID162_007682	000010F	361801	362241	441	83	1	-	72.7%	detectable	undectable	detectable
GN104ID162_007709	000010F	531046	531390	345	114	2	+	64.7%	detectable	undectable	undectable
GN104ID162_007710	000010F	544196	544486	291	72	2	+	61.9%	detectable	detectable	detectable
GN104ID162_007728	000010F	628446	629694	1,249	148	3	-	85.2%	detectable	undectable	detectable
GN104ID162_007733	000010F	645159	646158	1,000	196	3	-	73.2%	detectable	detectable	detectable
GN104ID162_007741	000010F	666823	667127	305	79	3	-	82.7%	detectable	detectable	detectable
GN104ID162_007763	000010F	758029	758688	660	141	1	+	82.0%	detectable	detectable	detectable
GN104ID162_007764	000010F	758820	759581	762	91	3	-	63.1%	detectable	undectable	detectable
GN104ID162_007771	000010F	795371	796418	1,048	203	3	-	72.8%	detectable	detectable	detectable
GN104ID162_007792	000010F	895006	895556	551	127	2	+	65.0%	detectable	detectable	detectable
GN104ID162_007797	000010F	912320	913276	957	217	6	-	81.8%	detectable	detectable	detectable
GN104ID162_007806	000010F	944616	945877	1,262	236	4	+	66.7%	undectable	undectable	detectable
GN104ID162_007836	000010F	1098304	1099350	1,047	236	2	-	72.5%	detectable	detectable	detectable
GN104ID162_007847	000010F	1119762	1120105	344	88	1	+	67.9%	detectable	detectable	detectable
GN104ID162_007849	000010F	1127544	1128461	918	213	9	-	83.2%	detectable	undectable	detectable
GN104ID162_007870	000010F	1220922	1221658	737	177	6	-	76.3%	detectable	detectable	detectable
GN104ID162_007881	000010F	1274725	1275992	1,268	288	14	+	63.9%	detectable	detectable	detectable
GN104ID162_007887	000010F	1283013	1283388	376	97	5	+	96.2%	detectable	detectable	detectable
GN104ID162_007893	000010F	1297433	1298405	973	186	2	+	68.8%	detectable	detectable	detectable
GN104ID162_007935	000010F	1524007	1524586	580	148	2	-	71.7%	detectable	undectable	undectable
GN104ID162_007949	000010F	1582202	1582549	348	91	5	-	82.8%	detectable	detectable	detectable
GN104ID162_007953	000010F	1610508	1610942	435	79	3	-	69.5%	detectable	detectable	detectable
GN104ID162_007960	000010F	1649582	1650452	871	207	1	-	86.2%	detectable	detectable	detectable
GN104ID162_007961	000010F	1651274	1652161	888	232	6	+	73.2%	detectable	detectable	detectable
GN104ID162_007972	000010F	1732786	1733902	1,117	218	2	-	83.3%	detectable	detectable	detectable
GN104ID162_007982	000010F	1766739	1767086	348	115	3	-	69.1%	detectable	undectable	detectable
GN104ID162_007999	000010F	1818370	1819281	912	186	12	+	86.5%	detectable	detectable	detectable
GN104ID162_008000	000010F	1819757	1821900	2,144	252	14	+	77.8%	detectable	detectable	detectable
GN104ID162_008010	000010F	1856699	1857510	812	175	11	-	63.6%	detectable	detectable	detectable
GN104ID162_008023	000010F	1898044	1899112	1,069	212	6	-	78.8%	detectable	detectable	detectable
GN104ID162_008024	000010F	1899458	1900132	675	175	3	-	64.5%	detectable	detectable	detectable
GN104ID162_008035	000010F	1940636	1941721	1,086	115	3	+	65.5%	detectable	undectable	detectable
GN104ID162_008054	000010F	2027167	2027859	693	137	4	+	78.4%	detectable	undectable	detectable
GN104ID162_008077	000010F	2166433	2167063	631	162	5	+	63.4%	detectable	detectable	detectable
GN104ID162_008085	000010F	2216255	2217050	796	203	8	-	83.0%	undectable	undectable	detectable
GN104ID162_008097	000010F	2263155	2263457	303	100	2	-	56.7%	detectable	detectable	undectable
GN104ID162_008132	000010F	2471162	2471544	383	84	2	+	62.7%	detectable	detectable	detectable
GN104ID162_008141	000010F	2536558	2538406	1,849	272	2	+	64.9%	detectable	detectable	detectable
GN104ID162_008142	000010F	2543739	2544749	1,011	188	4	-	56.9%	detectable	detectable	detectable
GN104ID162_008144	000010F	2545984	2546379	396	97	2	+	67.4%	detectable	detectable	detectable
GN104ID162_008145	000010F	2546637	2547947	1,311	225	6	-	73.3%	detectable	detectable	detectable
GN104ID162_008154	000010F	2600780	2601327	548	115	2	+	67.3%	detectable	detectable	detectable
GN104ID162_008155	000010F	2601389	2601673	285	71	1	+	64.4%	detectable	detectable	detectable
GN104ID162_008159	000010F	2635235	2635635	401	85	7	-	96.0%	detectable	detectable	undectable
GN104ID162_008161	000010F	2643435	2644277	843	197	6	+	75.6%	detectable	undectable	undectable
GN104ID162_008168	000010F	2669814	2670116	303	100	1	+	69.8%	detectable	detectable	detectable
GN104ID162_008169	000010F	2689030	2690177	1,148	71	2	+	79.6%	detectable	detectable	detectable
GN104ID162_008170	000010F	2690333	2690909	577	117	5	+	67.6%	detectable	detectable	detectable
GN104ID162_008186	000010F	2755971	2756543	573	165	1	+	55.9%	detectable	detectable	detectable
GN104ID162_008225	000010F	2950358	2951397	1,040	224	2	+	58.2%	detectable	detectable	detectable
GN104ID162_008283	000011F	393669	395096	1,428	230	4	+	61.8%	detectable	detectable	detectable
GN104ID162_008288	000011F	435632	435988	357	118	5	-	75.6%	detectable	undectable	detectable
GN104ID162_008317	000011F	583277	584181	905	206	3	+	59.0%	detectable	detectable	detectable
GN104ID162_008318	000011F	584320	585256	937	141	3	+	74.7%	detectable	detectable	detectable
GN104ID162_008319	000011F	585675	586129	455	103	6	+	81.8%	detectable	detectable	detectable
GN104ID162_008320	000011F	586597	587199	603	107	1	+	73.9%	detectable	detectable	detectable
GN104ID162_008324	000011F	591983	592825	843	193	0	+	56.4%	detectable	detectable	detectable
GN104ID162_008340	000011F	699206	699596	391	95	1	-	77.4%	detectable	detectable	detectable
GN104ID162_008346	000011F	718354	719603	1,250	198	2	-	59.6%	detectable	detectable	detectable
GN104ID162_008361	000011F	760871	762804	1,934	117	1	-	62.0%	undectable	undectable	detectable
GN104ID162_008366	000011F	777120	778837	1,718	187	5	-	61.3%	detectable	detectable	detectable
GN104ID162_008383	000011F	868839	869114	276	91	6	-	76.9%	detectable	detectable	detectable
GN104ID162_008386	000011F	873460	873821	362	76	4	-	62.3%	detectable	detectable	detectable
GN104ID162_008396	000011F	937229	938051	823	217	2	-	62.5%	detectable	detectable	detectable
GN104ID162_008397	000011F	938075	939120	1,046	174	4	-	84.5%	detectable	detectable	detectable
GN104ID162_008416	000011F	1026237	1026630	394	73	3	+	67.3%	detectable	detectable	detectable
GN104ID162_008424	000011F	1067589	1068124	536	145	4	-	70.8%	detectable	undectable	detectable
GN104ID162_008433	000011F	1127209	1127496	288	95	2	-	77.1%	detectable	detectable	detectable
GN104ID162_008438	000011F	1143996	1144386	391	110	4	+	88.7%	detectable	detectable	detectable
GN104ID162_008442	000011F	1157112	1157836	725	80	1	+	57.8%	detectable	detectable	detectable
GN104ID162_008444	000011F	1162204	1162647	444	147	7	+	80.6%	detectable	detectable	detectable
GN104ID162_008449	000011F	1192077	1192637	561	141	7	+	74.6%	detectable	undectable	detectable
GN104ID162_008469	000011F	1253805	1254255	451	113	5	+	64.6%	detectable	undectable	undectable
GN104ID162_008478	000011F	1296710	1297651	942	197	8	+	77.2%	detectable	detectable	detectable
GN104ID162_008504	000011F	1400511	1400815	305	78	4	-	65.5%	detectable	undectable	detectable
GN104ID162_008518	000011F	1471282	1472028	747	248	1	+	57.4%	detectable	detectable	detectable
GN104ID162_008526	000011F	1509229	1512132	2,904	191	2	+	61.3%	detectable	detectable	detectable
GN104ID162_008555	000011F	1621705	1623194	1,490	277	10	+	79.7%	detectable	detectable	detectable
GN104ID162_008557	000011F	1628399	1630000	1,602	159	7	-	70.1%	undectable	undectable	detectable
GN104ID162_008558	000011F	1630399	1631437	1,039	169	3	+	66.8%	detectable	detectable	undectable
GN104ID162_008560	000011F	1633332	1633976	645	128	9	+	75.3%	detectable	detectable	detectable
GN104ID162_008578	000011F	1696433	1696808	376	83	2	-	79.6%	undectable	undectable	detectable
GN104ID162_008591	000011F	1765551	1766083	533	74	4	-	81.4%	detectable	detectable	detectable
GN104ID162_008593	000011F	1772477	1773675	1,199	192	7	+	84.6%	detectable	undectable	detectable
GN104ID162_008598	000011F	1793471	1793955	485	121	5	+	56.7%	detectable	undectable	undectable
GN104ID162_008616	000011F	1863092	1863456	365	72	0	+	63.3%	detectable	detectable	detectable
GN104ID162_008632	000011F	1986916	1987813	898	273	10	-	59.0%	detectable	detectable	detectable
GN104ID162_008633	000011F	1987854	1988445	592	123	3	-	76.0%	detectable	detectable	detectable
GN104ID162_008645	000011F	2041788	2042734	947	251	0	+	62.6%	detectable	detectable	detectable
GN104ID162_008650	000011F	2052996	2053482	487	135	4	+	73.0%	detectable	undectable	undectable
GN104ID162_008661	000011F	2100556	2101178	623	78	1	-	81.7%	detectable	detectable	detectable
GN104ID162_008668	000011F	2122828	2123190	363	120	3	-	65.2%	detectable	detectable	detectable
GN104ID162_008679	000011F	2168219	2169980	1,762	272	10	+	68.6%	detectable	detectable	detectable
GN104ID162_008687	000011F	2265447	2266534	1,088	96	0	-	60.6%	detectable	detectable	detectable
GN104ID162_008696	000011F	2338578	2339694	1,117	197	4	-	73.8%	detectable	detectable	detectable
GN104ID162_008704	000011F	2367181	2368680	1,500	269	8	+	77.1%	detectable	detectable	detectable
GN104ID162_008715	000011F	2412399	2413217	819	177	5	+	65.1%	detectable	detectable	detectable
GN104ID162_008722	000011F	2450945	2451787	843	153	2	-	65.3%	detectable	undectable	detectable
GN104ID162_008726	000011F	2461428	2462393	966	113	5	-	64.7%	detectable	detectable	undectable
GN104ID162_008742	000011F	2539415	2540300	886	268	10	+	55.3%	detectable	detectable	detectable
GN104ID162_008759	000011F	2588037	2588843	807	236	4	-	89.9%	detectable	detectable	detectable
GN104ID162_008784	000011F	2701770	2702384	615	139	6	+	66.5%	detectable	detectable	detectable
GN104ID162_008785	000011F	2702726	2703930	1,205	80	5	+	69.6%	detectable	detectable	detectable
GN104ID162_008797	000011F	2755744	2756214	471	76	2	-	55.5%	detectable	detectable	detectable
GN104ID162_008806	000011F	2829659	2830578	920	194	8	-	87.6%	detectable	detectable	detectable
GN104ID162_008814	000011F	2873540	2874814	1,275	307	2	-	58.1%	detectable	detectable	detectable
GN104ID162_008842	000012F	96541	97020	480	103	1	-	85.3%	undectable	undectable	detectable
GN104ID162_008843	000012F	97477	98831	1,355	217	4	+	78.8%	detectable	detectable	detectable
GN104ID162_008861	000012F	170082	171198	1,117	226	1	+	74.9%	detectable	detectable	detectable
GN104ID162_008862	000012F	171720	172072	353	83	3	+	69.4%	detectable	detectable	undectable
GN104ID162_008865	000012F	178458	179574	1,117	239	6	+	70.8%	detectable	detectable	detectable
GN104ID162_008887	000012F	291385	291780	396	131	6	-	73.9%	undectable	undectable	detectable
GN104ID162_008903	000012F	383900	384211	312	103	6	+	86.0%	detectable	undectable	detectable
GN104ID162_008911	000012F	410413	410975	563	127	6	+	93.7%	detectable	detectable	undectable
GN104ID162_008912	000012F	413306	413868	563	127	6	-	93.7%	detectable	detectable	undectable
GN104ID162_008929	000012F	466005	467001	997	198	6	-	78.6%	detectable	undectable	detectable
GN104ID162_008930	000012F	467455	469451	1,997	73	2	+	72.4%	undectable	undectable	detectable
GN104ID162_008937	000012F	504132	504689	558	127	6	+	93.8%	detectable	detectable	detectable
GN104ID162_008946	000012F	523250	524578	1,329	105	4	-	71.6%	detectable	undectable	detectable
GN104ID162_008950	000012F	536646	537327	682	176	1	+	56.9%	detectable	detectable	detectable
GN104ID162_008956	000012F	568997	569979	983	175	1	-	74.7%	detectable	detectable	detectable
GN104ID162_008967	000012F	596703	597096	394	73	5	-	69.6%	detectable	detectable	undectable
GN104ID162_008978	000012F	616653	618176	1,524	131	6	+	64.5%	detectable	undectable	undectable
GN104ID162_008998	000012F	689332	690249	918	192	3	-	62.3%	detectable	detectable	detectable
GN104ID162_009005	000012F	746910	748046	1,137	255	2	-	57.0%	detectable	detectable	detectable
GN104ID162_009013	000012F	784357	785132	776	90	0	-	84.7%	detectable	detectable	detectable
GN104ID162_009014	000012F	785202	785603	402	84	2	-	89.2%	detectable	undectable	detectable
GN104ID162_009022	000012F	817231	817632	402	91	2	+	71.2%	detectable	detectable	detectable
GN104ID162_009025	000012F	821768	822049	282	93	0	-	63.2%	detectable	undectable	detectable
GN104ID162_009028	000012F	826464	827060	597	140	2	-	61.4%	detectable	undectable	detectable
GN104ID162_009029	000012F	829698	830450	753	147	19	+	77.4%	detectable	detectable	detectable
GN104ID162_009039	000012F	865164	865645	482	137	3	-	77.6%	detectable	detectable	detectable
GN104ID162_009041	000012F	866171	867226	1,056	243	1	+	59.3%	detectable	detectable	detectable
GN104ID162_009042	000012F	867522	867872	351	116	6	+	66.8%	detectable	undectable	detectable
GN104ID162_009061	000012F	914954	915722	769	140	4	-	77.3%	detectable	undectable	detectable
GN104ID162_009067	000012F	947993	948268	276	91	3	+	58.8%	undectable	undectable	detectable
GN104ID162_009068	000012F	948387	949233	847	172	18	-	76.7%	detectable	detectable	detectable
GN104ID162_009082	000012F	1000773	1001843	1,071	131	7	-	62.0%	detectable	detectable	detectable
GN104ID162_009086	000012F	1011965	1012488	524	150	5	-	57.7%	detectable	detectable	detectable
GN104ID162_009092	000012F	1039119	1040166	1,048	215	9	+	62.5%	detectable	detectable	detectable
GN104ID162_009094	000012F	1043121	1043643	523	143	3	-	60.9%	undectable	undectable	detectable
GN104ID162_009103	000012F	1079302	1079955	654	110	0	+	56.2%	detectable	detectable	detectable
GN104ID162_009117	000012F	1136559	1136849	291	96	0	-	57.9%	detectable	detectable	detectable
GN104ID162_009118	000012F	1136996	1138149	1,154	253	5	+	66.5%	detectable	detectable	detectable
GN104ID162_009119	000012F	1138624	1138975	352	89	7	+	73.3%	detectable	detectable	undectable
GN104ID162_009141	000012F	1305907	1307331	1,425	138	0	-	79.5%	detectable	undectable	undectable
GN104ID162_009148	000012F	1359072	1359623	552	113	6	-	79.9%	undectable	undectable	detectable
GN104ID162_009157	000012F	1405060	1405539	480	159	1	+	75.1%	undectable	undectable	detectable
GN104ID162_009197	000012F	1646541	1647987	1,447	228	3	-	73.7%	detectable	detectable	detectable
GN104ID162_009261	000012F	1958284	1958636	353	95	4	+	68.5%	detectable	detectable	detectable
GN104ID162_009278	000012F	2030607	2030999	393	93	2	+	59.0%	detectable	detectable	detectable
GN104ID162_009285	000012F	2066920	2068336	1,417	246	8	-	66.6%	undectable	undectable	detectable
GN104ID162_009289	000012F	2080215	2081341	1,127	128	8	-	94.0%	detectable	detectable	detectable
GN104ID162_009290	000012F	2081603	2082296	694	140	2	+	66.2%	detectable	detectable	detectable
GN104ID162_009292	000012F	2084730	2085023	294	97	1	-	69.9%	detectable	undectable	detectable
GN104ID162_009326	000012F	2258769	2260040	1,272	74	3	+	70.0%	detectable	undectable	detectable
GN104ID162_009438	000013F	237001	237471	471	83	2	-	66.7%	detectable	detectable	detectable
GN104ID162_009440	000013F	251880	252382	503	90	6	-	71.2%	detectable	detectable	detectable
GN104ID162_009443	000013F	257899	258199	301	76	3	-	81.9%	detectable	detectable	detectable
GN104ID162_009456	000013F	355422	355809	388	99	3	-	57.5%	detectable	undectable	undectable
GN104ID162_009466	000013F	415748	416125	378	125	3	-	73.8%	detectable	detectable	detectable
GN104ID162_009476	000013F	478702	479010	309	102	6	-	68.1%	detectable	detectable	undectable
GN104ID162_009484	000013F	535943	537005	1,063	184	4	-	87.0%	detectable	detectable	detectable
GN104ID162_009488	000013F	552850	553689	840	208	0	+	59.8%	detectable	detectable	detectable
GN104ID162_009513	000013F	660582	660886	305	72	3	+	69.6%	detectable	undectable	detectable
GN104ID162_009524	000013F	713177	714442	1,266	267	6	+	65.2%	detectable	detectable	detectable
GN104ID162_009532	000013F	778282	778764	483	160	2	+	72.5%	detectable	detectable	undectable
GN104ID162_009533	000013F	779302	779835	534	177	4	-	64.1%	detectable	undectable	detectable
GN104ID162_009536	000013F	793904	795217	1,314	138	3	-	87.7%	detectable	detectable	detectable
GN104ID162_009544	000013F	841481	841781	301	80	2	+	66.2%	detectable	undectable	undectable
GN104ID162_009546	000013F	842673	843261	589	128	7	-	74.8%	detectable	undectable	undectable
GN104ID162_009570	000013F	950312	951878	1,567	206	3	-	78.7%	detectable	detectable	detectable
GN104ID162_009579	000013F	991196	991790	595	104	2	-	58.7%	detectable	undectable	detectable
GN104ID162_009581	000013F	993232	994117	886	150	2	+	75.2%	detectable	detectable	detectable
GN104ID162_009583	000013F	995805	996993	1,189	227	9	-	78.8%	detectable	detectable	detectable
GN104ID162_009605	000013F	1080324	1080912	589	142	1	-	82.2%	detectable	detectable	detectable
GN104ID162_009617	000013F	1113017	1113364	348	84	4	+	93.4%	detectable	detectable	undectable
GN104ID162_009627	000013F	1133113	1133628	516	171	1	+	57.3%	detectable	detectable	detectable
GN104ID162_009638	000013F	1189717	1190334	618	146	4	+	58.1%	detectable	undectable	undectable
GN104ID162_009642	000013F	1200397	1200842	446	104	1	-	61.8%	detectable	undectable	detectable
GN104ID162_009643	000013F	1201217	1201831	615	81	1	-	75.7%	detectable	undectable	detectable
GN104ID162_009647	000013F	1207015	1208029	1,015	214	2	-	60.3%	detectable	detectable	detectable
GN104ID162_009658	000013F	1244398	1245218	821	174	8	+	78.5%	detectable	detectable	detectable
GN104ID162_009710	000013F	1459670	1460519	850	213	4	+	71.2%	detectable	detectable	detectable
GN104ID162_009714	000013F	1463002	1463860	859	196	7	+	82.3%	detectable	detectable	detectable
GN104ID162_009715	000013F	1463934	1464283	350	79	1	-	90.6%	detectable	detectable	detectable
GN104ID162_009734	000013F	1534816	1535741	926	149	6	+	62.3%	detectable	detectable	detectable
GN104ID162_009781	000013F	1819338	1820834	1,497	266	8	+	63.8%	undectable	undectable	detectable
GN104ID162_009792	000013F	1895934	1896395	462	153	3	+	61.5%	undectable	undectable	detectable
GN104ID162_009797	000013F	1918501	1918821	321	68	2	+	57.7%	detectable	detectable	detectable
GN104ID162_009815	000013F	2017689	2019394	1,706	81	2	-	68.8%	detectable	detectable	detectable
GN104ID162_009841	000013F	2166540	2167962	1,423	247	8	-	63.4%	detectable	detectable	detectable
GN104ID162_009889	000013F	2469027	2469878	852	140	6	-	64.8%	detectable	undectable	undectable
GN104ID162_009897	000013F	2497873	2499449	1,577	168	5	-	70.7%	detectable	undectable	undectable
GN104ID162_009910	000013F	2553691	2554239	549	74	3	-	60.7%	undectable	undectable	detectable
GN104ID162_009911	000013F	2554693	2555368	676	91	0	-	83.4%	detectable	detectable	detectable
GN104ID162_009953	000013F	2769496	2770503	1,008	194	1	-	70.6%	detectable	detectable	detectable
GN104ID162_009964	000013F	2801928	2802445	518	149	4	+	79.7%	detectable	detectable	detectable
GN104ID162_009967	000013F	2810111	2811342	1,232	223	2	-	84.1%	detectable	detectable	undectable
GN104ID162_009972	000013F	2823038	2823866	829	164	7	-	58.4%	detectable	detectable	detectable
GN104ID162_009984	000013F	2877079	2877761	683	187	1	-	87.2%	detectable	detectable	detectable
GN104ID162_010004	000014F	50289	50588	300	99	6	+	91.9%	detectable	detectable	detectable
GN104ID162_010050	000014F	281588	281884	297	98	3	-	55.5%	detectable	detectable	detectable
GN104ID162_010056	000014F	291798	292679	882	293	2	-	55.9%	undectable	undectable	detectable
GN104ID162_010062	000014F	344668	345400	733	116	1	-	57.9%	detectable	detectable	detectable
GN104ID162_010084	000014F	473676	474471	796	118	3	+	64.8%	detectable	detectable	detectable
GN104ID162_010090	000014F	496102	496461	360	119	1	+	68.0%	detectable	undectable	detectable
GN104ID162_010094	000014F	501163	503221	2,059	147	5	+	61.4%	detectable	detectable	detectable
GN104ID162_010115	000014F	561990	562472	483	160	3	+	67.6%	detectable	undectable	detectable
GN104ID162_010119	000014F	573124	573587	464	115	2	+	55.3%	detectable	detectable	detectable
GN104ID162_010136	000014F	671152	671812	661	86	5	+	60.2%	detectable	undectable	undectable
GN104ID162_010154	000014F	738243	739001	759	131	5	+	89.9%	detectable	undectable	undectable
GN104ID162_010160	000014F	754151	754587	437	83	2	-	73.5%	detectable	detectable	detectable
GN104ID162_010170	000014F	781122	782151	1,030	197	8	-	74.7%	detectable	detectable	detectable
GN104ID162_010173	000014F	803866	804725	860	257	3	+	58.6%	detectable	detectable	detectable
GN104ID162_010178	000014F	833720	834132	413	78	3	-	84.5%	detectable	detectable	detectable
GN104ID162_010179	000014F	835364	836253	890	202	3	-	83.2%	detectable	detectable	detectable
GN104ID162_010215	000014F	1010797	1011165	369	122	7	+	96.7%	detectable	detectable	detectable
GN104ID162_010218	000014F	1018146	1018661	516	171	8	-	70.8%	detectable	detectable	detectable
GN104ID162_010222	000014F	1026351	1026854	504	167	9	-	64.0%	detectable	detectable	detectable
GN104ID162_010227	000014F	1041854	1042348	495	164	6	-	70.5%	detectable	undectable	detectable
GN104ID162_010228	000014F	1042624	1043199	576	191	0	-	69.2%	detectable	detectable	detectable
GN104ID162_010229	000014F	1043330	1044466	1,137	175	9	-	82.9%	detectable	detectable	detectable
GN104ID162_010240	000014F	1070886	1071434	549	90	0	+	56.3%	detectable	detectable	detectable
GN104ID162_010241	000014F	1071728	1072552	825	230	3	+	95.0%	detectable	detectable	detectable
GN104ID162_010252	000014F	1132949	1133377	429	142	6	-	73.6%	detectable	detectable	detectable
GN104ID162_010259	000014F	1140341	1140610	270	89	4	+	58.8%	detectable	undectable	undectable
GN104ID162_010319	000014F	1431109	1431517	409	100	3	-	61.9%	undectable	undectable	detectable
GN104ID162_010329	000014F	1452946	1454215	1,270	100	3	-	74.9%	detectable	detectable	detectable
GN104ID162_010343	000014F	1532227	1532553	327	108	8	+	74.9%	detectable	detectable	detectable
GN104ID162_010360	000014F	1613083	1614066	984	154	1	+	85.3%	detectable	detectable	detectable
GN104ID162_010362	000014F	1615582	1616191	610	132	8	+	95.1%	detectable	detectable	detectable
GN104ID162_010405	000014F	1856675	1857508	834	221	4	-	88.5%	detectable	detectable	detectable
GN104ID162_010408	000014F	1881703	1884317	2,615	146	6	-	88.7%	detectable	detectable	detectable
GN104ID162_010422	000014F	1949649	1951041	1,393	212	6	+	82.9%	detectable	undectable	undectable
GN104ID162_010427	000014F	1983757	1984662	906	223	4	-	63.6%	detectable	detectable	detectable
GN104ID162_010448	000014F	2075061	2076439	1,379	213	7	+	81.9%	detectable	undectable	undectable
GN104ID162_010449	000014F	2078086	2078859	774	158	2	-	78.5%	detectable	detectable	detectable
GN104ID162_010453	000014F	2103515	2105134	1,620	280	10	+	64.1%	detectable	detectable	detectable
GN104ID162_010464	000014F	2196760	2197531	772	131	5	+	69.6%	detectable	undectable	detectable
GN104ID162_010465	000014F	2197561	2198222	662	109	3	+	63.3%	detectable	undectable	detectable
GN104ID162_010467	000014F	2201127	2201606	480	93	4	-	61.0%	detectable	undectable	detectable
GN104ID162_010468	000014F	2201766	2202141	376	98	2	-	61.4%	detectable	undectable	detectable
GN104ID162_010470	000014F	2203343	2204447	1,105	202	8	+	70.9%	detectable	detectable	undectable
GN104ID162_010473	000014F	2220821	2222271	1,451	231	10	+	80.6%	detectable	undectable	undectable
GN104ID162_010474	000014F	2222745	2223085	341	73	3	+	78.4%	detectable	detectable	detectable
GN104ID162_010476	000014F	2225187	2225922	736	210	11	-	73.6%	detectable	detectable	detectable
GN104ID162_010495	000014F	2293341	2293679	339	112	8	-	69.8%	detectable	detectable	undectable
GN104ID162_010508	000014F	2337856	2338866	1,011	69	0	+	58.7%	detectable	detectable	detectable
GN104ID162_010510	000014F	2340637	2342074	1,438	236	8	-	76.8%	detectable	detectable	detectable
GN104ID162_010524	000014F	2413573	2416203	2,631	304	11	+	56.2%	detectable	detectable	detectable
GN104ID162_010590	000016F	192704	193830	1,127	185	4	-	95.9%	detectable	detectable	detectable
GN104ID162_010595	000016F	217609	218532	924	191	3	+	82.3%	detectable	detectable	detectable
GN104ID162_010600	000016F	260741	261786	1,046	191	6	+	80.4%	detectable	detectable	detectable
GN104ID162_010607	000016F	277660	278557	898	236	7	-	57.1%	detectable	undectable	detectable
GN104ID162_010614	000016F	285708	286566	859	175	14	+	67.7%	detectable	detectable	detectable
GN104ID162_010625	000016F	329234	330336	1,103	204	4	+	56.9%	detectable	undectable	detectable
GN104ID162_010629	000016F	338159	339083	925	208	3	-	62.5%	detectable	detectable	detectable
GN104ID162_010631	000016F	346835	347630	796	184	4	+	77.4%	detectable	detectable	detectable
GN104ID162_010632	000016F	347685	347972	288	95	4	+	55.1%	detectable	undectable	detectable
GN104ID162_010640	000016F	369981	371006	1,026	219	7	-	64.0%	detectable	undectable	detectable
GN104ID162_010642	000016F	374183	375496	1,314	220	8	+	83.3%	detectable	undectable	detectable
GN104ID162_010660	000016F	439834	440415	582	165	2	-	68.6%	detectable	detectable	detectable
GN104ID162_010666	000016F	457884	458883	1,000	130	2	-	67.7%	detectable	detectable	detectable
GN104ID162_010668	000016F	463409	464207	799	83	0	+	64.3%	detectable	detectable	detectable
GN104ID162_010669	000016F	464232	464758	527	124	6	+	67.2%	detectable	detectable	detectable
GN104ID162_010675	000016F	494170	494811	642	113	1	+	56.5%	detectable	detectable	detectable
GN104ID162_010693	000016F	602198	602580	383	77	1	+	67.4%	detectable	detectable	detectable
GN104ID162_010699	000016F	618953	619961	1,009	179	1	+	78.6%	detectable	detectable	detectable
GN104ID162_010704	000016F	639830	640434	605	128	3	+	63.1%	detectable	undectable	undectable
GN104ID162_010706	000016F	658102	658809	708	117	2	+	85.2%	detectable	undectable	undectable
GN104ID162_010719	000016F	709704	710322	619	167	6	+	58.7%	detectable	detectable	detectable
GN104ID162_010734	000016F	794251	794613	363	120	4	+	59.0%	detectable	undectable	undectable
GN104ID162_010735	000016F	794956	795375	420	139	2	-	68.6%	detectable	undectable	undectable
GN104ID162_010743	000016F	844098	844734	637	102	1	-	59.5%	detectable	detectable	detectable
GN104ID162_010746	000016F	848732	849064	333	110	5	-	74.7%	detectable	detectable	detectable
GN104ID162_010762	000016F	927669	928093	425	107	8	-	69.9%	detectable	detectable	detectable
GN104ID162_010765	000016F	940187	941063	877	181	6	+	79.2%	undectable	undectable	detectable
GN104ID162_010780	000016F	1000359	1000661	303	100	4	+	80.1%	detectable	undectable	undectable
GN104ID162_010798	000016F	1088065	1088473	409	82	4	-	92.1%	undectable	undectable	detectable
GN104ID162_010815	000016F	1176845	1178275	1,431	133	2	+	86.7%	detectable	detectable	detectable
GN104ID162_010816	000016F	1180145	1180566	422	69	5	+	80.4%	detectable	detectable	detectable
GN104ID162_010839	000016F	1349796	1350670	875	155	0	-	63.0%	detectable	detectable	detectable
GN104ID162_010853	000016F	1392304	1393023	720	197	7	-	84.2%	detectable	detectable	detectable
GN104ID162_010893	000016F	1589442	1589963	522	141	0	-	80.2%	detectable	detectable	detectable
GN104ID162_010908	000016F	1635456	1636172	717	144	1	+	60.7%	detectable	detectable	detectable
GN104ID162_010914	000016F	1650589	1651577	989	175	4	-	58.1%	detectable	detectable	detectable
GN104ID162_010943	000016F	1778674	1780084	1,411	134	5	+	79.3%	detectable	undectable	detectable
GN104ID162_010947	000016F	1783440	1783853	414	82	3	+	66.8%	detectable	detectable	detectable
GN104ID162_010950	000016F	1797500	1798003	504	167	5	+	59.0%	detectable	detectable	detectable
GN104ID162_010955	000016F	1806085	1807085	1,001	146	2	+	76.3%	detectable	detectable	detectable
GN104ID162_010972	000016F	1872537	1872854	318	105	2	-	81.5%	detectable	detectable	detectable
GN104ID162_010973	000016F	1872997	1875325	2,329	116	1	+	58.3%	detectable	detectable	detectable
GN104ID162_010975	000016F	1875952	1876491	540	179	6	+	56.0%	detectable	undectable	detectable
GN104ID162_010979	000016F	1896560	1897956	1,397	166	8	+	82.0%	detectable	detectable	detectable
GN104ID162_010980	000016F	1898399	1899101	703	206	2	-	58.6%	detectable	detectable	detectable
GN104ID162_010995	000016F	1960202	1960826	625	149	2	-	60.9%	detectable	detectable	undectable
GN104ID162_010997	000016F	1965078	1965476	399	85	7	+	79.2%	detectable	detectable	detectable
GN104ID162_011009	000016F	2026691	2027302	612	155	4	-	58.1%	detectable	detectable	detectable
GN104ID162_011047	000016F	2265518	2265920	403	80	0	+	77.3%	detectable	detectable	detectable
GN104ID162_011067	000016F	2357272	2357751	480	103	1	-	85.3%	detectable	detectable	detectable
GN104ID162_011068	000016F	2358208	2359562	1,355	217	4	+	78.8%	detectable	detectable	detectable
GN104ID162_011107	000017F	58699	60475	1,777	212	4	+	64.2%	detectable	detectable	detectable
GN104ID162_011119	000017F	118751	119796	1,046	295	0	+	65.7%	detectable	detectable	detectable
GN104ID162_011157	000017F	341261	341533	273	90	3	+	56.7%	detectable	detectable	detectable
GN104ID162_011171	000017F	388349	389811	1,463	206	5	-	72.4%	detectable	detectable	detectable
GN104ID162_011174	000017F	397186	397491	306	76	1	-	63.3%	detectable	detectable	detectable
GN104ID162_011250	000017F	991751	992191	441	146	3	+	78.0%	detectable	undectable	detectable
GN104ID162_011253	000017F	995912	996616	705	166	3	-	55.1%	detectable	detectable	detectable
GN104ID162_011255	000017F	1004018	1004500	483	119	3	-	57.7%	detectable	detectable	detectable
GN104ID162_011259	000017F	1035288	1035584	297	98	2	+	56.5%	undectable	undectable	detectable
GN104ID162_011276	000017F	1124640	1125097	458	91	2	+	75.3%	detectable	undectable	undectable
GN104ID162_011280	000017F	1132408	1133166	759	173	9	-	87.0%	detectable	detectable	detectable
GN104ID162_011288	000017F	1161771	1162831	1,061	219	0	+	70.1%	detectable	detectable	detectable
GN104ID162_011290	000017F	1182370	1183484	1,115	202	0	+	70.7%	detectable	detectable	detectable
GN104ID162_011294	000017F	1192344	1192844	501	166	5	-	76.7%	detectable	detectable	detectable
GN104ID162_011297	000017F	1200950	1201532	583	96	2	+	59.7%	detectable	undectable	detectable
GN104ID162_011328	000017F	1395543	1396223	681	226	5	-	75.7%	detectable	undectable	detectable
GN104ID162_011343	000017F	1489745	1490242	498	165	2	+	76.6%	detectable	undectable	detectable
GN104ID162_011346	000017F	1495888	1497284	1,397	252	16	-	76.5%	detectable	detectable	detectable
GN104ID162_011355	000017F	1542133	1542456	324	107	6	-	88.0%	detectable	detectable	detectable
GN104ID162_011358	000017F	1571961	1572278	318	105	0	-	77.9%	detectable	detectable	detectable
GN104ID162_011359	000017F	1572518	1573100	583	107	4	-	69.0%	detectable	detectable	detectable
GN104ID162_011360	000017F	1573179	1573845	667	151	3	-	63.4%	detectable	undectable	detectable
GN104ID162_011366	000017F	1581623	1582560	938	97	3	+	60.8%	detectable	detectable	detectable
GN104ID162_011389	000017F	1679628	1680234	607	180	8	+	69.9%	detectable	detectable	detectable
GN104ID162_011393	000017F	1686623	1687542	920	171	4	+	80.8%	detectable	detectable	detectable
GN104ID162_011399	000017F	1710226	1710864	639	161	7	+	71.6%	undectable	undectable	detectable
GN104ID162_011400	000017F	1711071	1711373	303	100	0	+	73.6%	detectable	undectable	undectable
GN104ID162_011405	000017F	1734159	1737317	3,159	83	3	-	89.2%	detectable	undectable	undectable
GN104ID162_011411	000017F	1754642	1755162	521	90	0	-	58.7%	detectable	detectable	detectable
GN104ID162_011422	000017F	1821637	1822122	486	138	5	+	85.8%	detectable	detectable	undectable
GN104ID162_011424	000017F	1851834	1852122	289	77	2	-	62.3%	detectable	detectable	detectable
GN104ID162_011430	000017F	1875980	1876423	444	147	8	+	86.7%	detectable	undectable	detectable
GN104ID162_011445	000017F	1976538	1977409	872	194	10	-	66.0%	detectable	detectable	detectable
GN104ID162_011454	000017F	2024241	2025202	962	217	6	+	78.0%	detectable	detectable	detectable
GN104ID162_011459	000017F	2071808	2072537	730	187	5	+	60.4%	undectable	undectable	detectable
GN104ID162_011460	000017F	2072574	2073531	958	217	6	+	78.6%	detectable	detectable	detectable
GN104ID162_011470	000017F	2157939	2159423	1,485	96	0	-	93.6%	detectable	detectable	detectable
GN104ID162_011474	000017F	2184812	2185695	884	196	1	+	56.8%	detectable	detectable	detectable
GN104ID162_011496	000017F	2256324	2257041	718	167	5	+	70.3%	detectable	detectable	detectable
GN104ID162_011510	000017F	2311972	2312778	807	185	2	-	61.7%	detectable	detectable	detectable
GN104ID162_011531	000017F	2377433	2377885	453	102	5	-	97.1%	detectable	undectable	detectable
GN104ID162_011571	000018F	294949	295309	361	90	5	-	86.9%	detectable	detectable	detectable
GN104ID162_011582	000018F	345904	346253	350	83	1	+	79.7%	detectable	detectable	detectable
GN104ID162_011601	000018F	525328	526650	1,323	221	6	-	84.9%	undectable	undectable	detectable
GN104ID162_011604	000018F	562509	564069	1,561	287	11	-	60.6%	detectable	undectable	undectable
GN104ID162_011614	000018F	596505	596888	384	127	3	-	61.7%	detectable	detectable	detectable
GN104ID162_011631	000018F	742823	743855	1,033	116	2	+	56.3%	detectable	undectable	undectable
GN104ID162_011636	000018F	773737	774573	837	278	8	-	61.3%	detectable	detectable	detectable
GN104ID162_011649	000018F	877060	877407	348	115	0	+	66.0%	detectable	detectable	detectable
GN104ID162_011727	000018F	1361194	1361706	513	170	2	+	75.9%	detectable	undectable	undectable
GN104ID162_011732	000018F	1371550	1372857	1,308	200	6	-	72.8%	detectable	detectable	detectable
GN104ID162_011736	000018F	1379589	1380138	550	93	4	-	77.7%	detectable	undectable	detectable
GN104ID162_011767	000018F	1525159	1525436	278	77	3	+	74.3%	detectable	detectable	detectable
GN104ID162_011768	000018F	1525579	1526611	1,033	201	4	+	62.2%	detectable	detectable	detectable
GN104ID162_011782	000018F	1596598	1597447	850	133	6	-	68.8%	detectable	undectable	detectable
GN104ID162_011794	000018F	1660891	1661429	539	153	5	-	81.6%	detectable	detectable	detectable
GN104ID162_011801	000018F	1712373	1712860	488	138	4	+	73.6%	detectable	undectable	undectable
GN104ID162_011802	000018F	1713129	1714070	942	114	5	+	65.7%	detectable	undectable	detectable
GN104ID162_011803	000018F	1714158	1715652	1,495	161	14	+	85.0%	detectable	detectable	detectable
GN104ID162_011842	000018F	1897026	1897382	357	118	4	+	64.2%	detectable	detectable	detectable
GN104ID162_011844	000018F	1902272	1902541	270	89	3	-	71.0%	detectable	undectable	detectable
GN104ID162_011859	000018F	1953752	1954186	435	144	1	+	88.6%	detectable	undectable	undectable
GN104ID162_011866	000018F	1991506	1992271	766	127	5	+	84.1%	detectable	detectable	detectable
GN104ID162_011872	000018F	2041160	2042138	979	175	7	-	80.2%	detectable	detectable	detectable
GN104ID162_011876	000018F	2063965	2064345	381	126	0	+	71.1%	detectable	detectable	detectable
GN104ID162_011890	000018F	2123065	2123379	315	104	2	-	81.7%	undectable	undectable	detectable
GN104ID162_011893	000018F	2134504	2135040	537	127	4	+	81.4%	detectable	detectable	detectable
GN104ID162_011907	000018F	2197473	2197964	492	110	4	+	59.6%	undectable	undectable	detectable
GN104ID162_011913	000018F	2212044	2212392	349	91	3	+	57.1%	detectable	undectable	detectable
GN104ID162_011925	000018F	2274061	2274641	581	152	1	-	67.6%	detectable	detectable	detectable
GN104ID162_011929	000018F	2280902	2281439	538	80	1	+	73.4%	detectable	undectable	detectable
GN104ID162_011934	000018F	2295464	2295940	477	116	5	-	85.5%	detectable	undectable	undectable
GN104ID162_011935	000018F	2296708	2297330	623	127	8	+	73.5%	detectable	detectable	detectable
GN104ID162_011941	000018F	2327049	2328228	1,180	177	8	-	75.3%	detectable	detectable	detectable
GN104ID162_011944	000018F	2331701	2332338	638	128	3	-	77.8%	detectable	detectable	detectable
GN104ID162_011955	000018F	2369228	2369762	535	146	5	+	82.4%	undectable	undectable	detectable
GN104ID162_011962	000018F	2407879	2408276	398	91	7	+	94.6%	detectable	detectable	undectable
GN104ID162_011964	000018F	2416428	2416682	255	84	2	+	84.8%	detectable	detectable	detectable
GN104ID162_011966	000018F	2421169	2422160	992	188	7	+	94.3%	detectable	undectable	detectable
GN104ID162_011979	000018F	2465248	2465824	577	138	4	-	68.5%	detectable	detectable	detectable
GN104ID162_011990	000018F	2520817	2521859	1,043	325	9	-	56.1%	detectable	detectable	detectable
GN104ID162_011994	000018F	2531692	2532116	425	113	1	-	76.1%	detectable	detectable	detectable
GN104ID162_012032	000018F	2718700	2719734	1,035	171	1	-	83.8%	detectable	detectable	detectable
GN104ID162_012060	000019F	119160	119507	348	115	3	+	74.4%	detectable	detectable	detectable
GN104ID162_012062	000019F	122338	123996	1,659	151	4	+	59.3%	detectable	undectable	undectable
GN104ID162_012073	000019F	147115	147712	598	126	7	+	96.4%	detectable	detectable	undectable
GN104ID162_012077	000019F	169253	169507	255	84	0	-	57.6%	undectable	undectable	detectable
GN104ID162_012085	000019F	189967	191201	1,235	245	8	-	65.1%	detectable	detectable	undectable
GN104ID162_012087	000019F	200729	201313	585	125	6	-	95.5%	detectable	detectable	detectable
GN104ID162_012092	000019F	215403	216676	1,274	176	5	-	82.1%	detectable	undectable	undectable
GN104ID162_012094	000019F	217497	217884	388	67	4	-	92.2%	detectable	detectable	detectable
GN104ID162_012105	000019F	257305	258345	1,041	203	8	+	89.8%	detectable	detectable	detectable
GN104ID162_012109	000019F	275425	275844	420	139	3	-	80.2%	detectable	detectable	detectable
GN104ID162_012111	000019F	291555	291834	280	72	5	-	81.3%	detectable	detectable	detectable
GN104ID162_012115	000019F	319675	320157	483	133	3	-	67.8%	undectable	undectable	detectable
GN104ID162_012119	000019F	326444	327157	714	208	7	+	60.3%	detectable	detectable	detectable
GN104ID162_012137	000019F	400222	401457	1,236	82	5	+	95.7%	detectable	undectable	undectable
GN104ID162_012149	000019F	431652	431930	279	92	1	-	78.0%	detectable	detectable	detectable
GN104ID162_012151	000019F	432874	433523	650	183	1	-	65.3%	detectable	detectable	detectable
GN104ID162_012160	000019F	476382	476863	482	124	1	+	82.9%	undectable	undectable	detectable
GN104ID162_012167	000019F	495029	495694	666	160	6	+	73.5%	detectable	detectable	detectable
GN104ID162_012199	000019F	682391	683326	936	238	0	+	72.1%	detectable	detectable	detectable
GN104ID162_012216	000019F	747091	747422	332	83	2	+	63.0%	detectable	detectable	detectable
GN104ID162_012217	000019F	753820	754479	660	155	6	-	73.5%	detectable	detectable	detectable
GN104ID162_012218	000019F	754500	754839	340	83	1	-	62.4%	detectable	detectable	detectable
GN104ID162_012249	000019F	952104	952916	813	182	4	-	58.6%	detectable	undectable	detectable
GN104ID162_012254	000019F	967751	969010	1,260	232	8	-	66.8%	detectable	detectable	detectable
GN104ID162_012264	000019F	1003012	1003810	799	152	3	-	75.7%	detectable	undectable	detectable
GN104ID162_012280	000019F	1052489	1053118	630	146	3	-	67.6%	detectable	undectable	undectable
GN104ID162_012299	000019F	1136597	1137944	1,348	130	3	-	58.0%	undectable	undectable	detectable
GN104ID162_012301	000019F	1148174	1148459	286	69	1	-	67.9%	detectable	undectable	undectable
GN104ID162_012313	000019F	1223986	1224301	316	74	4	+	69.0%	detectable	detectable	detectable
GN104ID162_012336	000019F	1342454	1343330	877	148	1	-	64.0%	detectable	detectable	detectable
GN104ID162_012339	000019F	1349130	1349988	859	211	13	+	89.5%	detectable	detectable	detectable
GN104ID162_012343	000019F	1362056	1362557	502	122	8	+	94.7%	detectable	detectable	undectable
GN104ID162_012361	000019F	1457371	1457903	533	155	10	+	77.5%	detectable	undectable	detectable
GN104ID162_012374	000019F	1490197	1491091	895	187	8	-	78.3%	detectable	undectable	detectable
GN104ID162_012428	000019F	1696533	1697547	1,015	142	1	+	67.6%	detectable	detectable	detectable
GN104ID162_012451	000019F	1820965	1821447	483	110	4	-	80.0%	detectable	detectable	detectable
GN104ID162_012458	000019F	1872872	1873973	1,102	119	3	+	68.6%	detectable	detectable	detectable
GN104ID162_012470	000019F	1940321	1940629	309	74	1	+	59.2%	detectable	undectable	undectable
GN104ID162_012510	000019F	2198984	2199941	958	249	9	+	61.9%	detectable	detectable	detectable
GN104ID162_012531	000019F	2313276	2313720	445	101	4	-	71.4%	detectable	detectable	undectable
GN104ID162_012533	000019F	2320990	2322146	1,157	212	7	-	80.9%	undectable	undectable	detectable
GN104ID162_012547	000020F	5669	6776	1,108	252	9	+	55.7%	detectable	detectable	detectable
GN104ID162_012550	000020F	42993	43909	917	248	6	+	64.5%	detectable	undectable	undectable
GN104ID162_012561	000020F	91720	93197	1,478	245	8	-	74.1%	detectable	detectable	undectable
GN104ID162_012567	000020F	103270	104268	999	183	2	-	74.3%	detectable	detectable	detectable
GN104ID162_012585	000020F	248641	250235	1,595	264	3	-	59.1%	detectable	detectable	detectable
GN104ID162_012630	000020F	513527	514360	834	120	10	+	79.6%	detectable	detectable	detectable
GN104ID162_012639	000020F	553374	554391	1,018	222	3	-	77.8%	detectable	detectable	detectable
GN104ID162_012645	000020F	591249	593830	2,582	163	8	-	97.6%	detectable	detectable	detectable
GN104ID162_012653	000020F	622505	624049	1,545	243	8	-	75.6%	detectable	detectable	detectable
GN104ID162_012658	000020F	650560	652158	1,599	249	9	-	74.1%	detectable	detectable	undectable
GN104ID162_012662	000020F	668200	668817	618	112	4	-	77.2%	detectable	undectable	detectable
GN104ID162_012664	000020F	675729	677188	1,460	251	9	-	66.7%	detectable	detectable	detectable
GN104ID162_012665	000020F	683229	683685	457	102	5	-	83.3%	detectable	detectable	undectable
GN104ID162_012688	000020F	847726	848521	796	163	4	-	95.7%	detectable	undectable	detectable
GN104ID162_012691	000020F	850980	851267	288	95	1	+	60.2%	detectable	detectable	detectable
GN104ID162_012695	000020F	857554	857847	294	97	2	+	63.9%	detectable	undectable	detectable
GN104ID162_012698	000020F	863344	865635	2,292	113	3	+	65.9%	detectable	undectable	undectable
GN104ID162_012700	000020F	870129	870713	585	146	2	+	87.8%	detectable	detectable	detectable
GN104ID162_012706	000020F	892671	893217	547	118	7	-	90.1%	detectable	detectable	detectable
GN104ID162_012707	000020F	893320	893757	438	85	1	-	80.8%	detectable	undectable	detectable
GN104ID162_012709	000020F	898144	898776	633	129	1	-	60.5%	detectable	detectable	detectable
GN104ID162_012712	000020F	903964	904604	641	158	5	-	59.9%	detectable	detectable	detectable
GN104ID162_012816	000020F	1575330	1575994	665	117	7	-	65.4%	detectable	detectable	detectable
GN104ID162_012844	000020F	1676319	1677560	1,242	86	2	-	83.1%	detectable	detectable	detectable
GN104ID162_012887	000020F	1924515	1925073	559	81	4	-	68.1%	detectable	detectable	undectable
GN104ID162_012895	000020F	1942726	1943611	886	235	6	+	64.2%	detectable	undectable	detectable
GN104ID162_012896	000020F	1943866	1944389	524	113	8	-	96.5%	detectable	detectable	detectable
GN104ID162_012897	000020F	1944601	1944951	351	69	1	+	80.9%	detectable	undectable	detectable
GN104ID162_012898	000020F	1946618	1946977	360	96	4	+	73.3%	detectable	detectable	detectable
GN104ID162_012912	000020F	2025041	2025398	358	72	4	+	71.9%	detectable	detectable	detectable
GN104ID162_012914	000020F	2028157	2029023	867	100	0	-	95.0%	detectable	detectable	detectable
GN104ID162_012931	000020F	2124538	2126003	1,466	243	10	+	68.8%	detectable	detectable	detectable
GN104ID162_012932	000020F	2126040	2126986	947	201	5	+	84.0%	detectable	detectable	detectable
GN104ID162_012937	000020F	2173025	2173483	459	78	3	-	75.5%	undectable	undectable	detectable
GN104ID162_012955	000020F	2245729	2246763	1,035	171	1	+	84.3%	detectable	detectable	detectable
GN104ID162_012982	000021F	139230	140708	1,479	171	5	+	57.7%	detectable	detectable	detectable
GN104ID162_012983	000021F	140767	141219	453	150	5	-	80.8%	detectable	detectable	detectable
GN104ID162_013014	000021F	319909	320860	952	174	13	+	77.1%	detectable	undectable	detectable
GN104ID162_013028	000021F	381814	382514	701	155	10	+	67.0%	detectable	detectable	detectable
GN104ID162_013030	000021F	383964	384824	861	196	4	+	93.4%	detectable	undectable	undectable
GN104ID162_013042	000021F	444616	445591	976	204	3	-	87.6%	detectable	detectable	detectable
GN104ID162_013048	000021F	462490	463175	686	138	3	-	71.9%	detectable	detectable	detectable
GN104ID162_013049	000021F	463214	463771	558	113	4	+	68.2%	detectable	undectable	detectable
GN104ID162_013068	000021F	536648	537058	411	112	8	+	78.8%	detectable	detectable	detectable
GN104ID162_013069	000021F	537118	538083	966	190	5	+	60.5%	detectable	detectable	detectable
GN104ID162_013071	000021F	539093	539702	610	165	4	+	66.5%	detectable	undectable	undectable
GN104ID162_013080	000021F	573155	573570	416	105	1	-	68.8%	detectable	detectable	detectable
GN104ID162_013112	000021F	747754	748737	984	181	0	+	59.7%	undectable	undectable	detectable
GN104ID162_013125	000021F	848976	850806	1,831	222	13	+	84.8%	detectable	undectable	detectable
GN104ID162_013136	000021F	898889	899273	385	93	0	-	80.6%	detectable	undectable	undectable
GN104ID162_013138	000021F	903797	904261	465	154	5	-	82.2%	detectable	detectable	detectable
GN104ID162_013198	000021F	1182193	1182482	290	72	1	+	60.1%	detectable	detectable	detectable
GN104ID162_013297	000021F	1773840	1774175	336	111	1	+	79.5%	detectable	undectable	detectable
GN104ID162_013298	000021F	1775715	1776480	766	81	0	-	70.0%	detectable	detectable	detectable
GN104ID162_013300	000021F	1784819	1785422	604	108	1	-	68.8%	detectable	detectable	detectable
GN104ID162_013310	000021F	1806006	1807343	1,338	68	1	-	83.8%	detectable	detectable	detectable
GN104ID162_013327	000021F	1888917	1889968	1,052	117	2	-	70.4%	detectable	detectable	detectable
GN104ID162_013329	000021F	1892747	1893677	931	214	6	-	64.2%	detectable	detectable	detectable
GN104ID162_013394	000022F	29386	29870	485	105	5	-	74.5%	detectable	detectable	detectable
GN104ID162_013407	000022F	132859	134296	1,438	246	8	-	79.8%	detectable	detectable	detectable
GN104ID162_013441	000022F	294483	294971	489	142	4	-	68.4%	detectable	detectable	detectable
GN104ID162_013457	000022F	361637	362065	429	106	3	+	62.8%	detectable	undectable	detectable
GN104ID162_013464	000022F	385587	386250	664	112	7	-	89.0%	detectable	detectable	detectable
GN104ID162_013465	000022F	386306	387950	1,645	173	9	+	76.2%	detectable	detectable	detectable
GN104ID162_013474	000022F	419454	421982	2,529	141	4	+	86.2%	detectable	undectable	detectable
GN104ID162_013480	000022F	443623	444613	991	179	6	-	87.9%	detectable	detectable	detectable
GN104ID162_013482	000022F	445577	446080	504	111	4	-	76.6%	detectable	detectable	detectable
GN104ID162_013509	000022F	544925	545416	492	100	2	-	70.5%	detectable	undectable	detectable
GN104ID162_013524	000022F	589872	592934	3,063	260	12	+	61.7%	detectable	undectable	undectable
GN104ID162_013553	000022F	778645	779832	1,188	157	3	-	87.5%	detectable	detectable	detectable
GN104ID162_013565	000022F	835017	837141	2,125	140	2	-	60.3%	detectable	detectable	detectable
GN104ID162_013566	000022F	849781	850135	355	90	4	+	87.2%	detectable	detectable	detectable
GN104ID162_013572	000022F	876622	877086	465	154	5	+	64.2%	undectable	undectable	detectable
GN104ID162_013578	000022F	915129	916815	1,687	336	24	+	60.3%	detectable	detectable	detectable
GN104ID162_013579	000022F	917803	918113	311	79	5	+	87.9%	detectable	undectable	detectable
GN104ID162_013581	000022F	919737	920283	547	137	4	-	65.2%	detectable	detectable	detectable
GN104ID162_013585	000022F	928277	929562	1,286	180	2	-	59.6%	detectable	detectable	detectable
GN104ID162_013588	000022F	933792	934715	924	183	3	+	77.6%	detectable	detectable	detectable
GN104ID162_013589	000022F	934842	935474	633	169	4	-	56.0%	undectable	undectable	detectable
GN104ID162_013597	000022F	960711	961718	1,008	200	1	-	81.8%	detectable	detectable	detectable
GN104ID162_013608	000022F	1029427	1029771	345	94	2	+	59.1%	detectable	detectable	detectable
GN104ID162_013622	000022F	1079081	1079588	508	111	5	-	64.6%	detectable	undectable	detectable
GN104ID162_013626	000022F	1083677	1084976	1,300	261	9	+	71.6%	detectable	detectable	detectable
GN104ID162_013628	000022F	1088885	1089291	407	114	4	-	71.2%	detectable	undectable	detectable
GN104ID162_013643	000022F	1177234	1178153	920	181	1	+	71.9%	detectable	detectable	detectable
GN104ID162_013650	000022F	1204288	1205132	845	255	6	-	56.4%	detectable	undectable	undectable
GN104ID162_013661	000022F	1238320	1238673	354	117	2	-	73.7%	detectable	undectable	detectable
GN104ID162_013679	000022F	1378420	1380219	1,800	237	3	-	55.8%	detectable	undectable	undectable
GN104ID162_013680	000022F	1389542	1391242	1,701	175	4	+	65.2%	detectable	detectable	detectable
GN104ID162_013689	000022F	1451408	1451860	453	130	7	-	80.0%	detectable	undectable	detectable
GN104ID162_013691	000022F	1453911	1456119	2,209	243	5	-	57.1%	detectable	detectable	detectable
GN104ID162_013707	000022F	1571133	1571752	620	114	2	-	75.3%	detectable	detectable	detectable
GN104ID162_013715	000022F	1596490	1596785	296	70	2	-	55.5%	detectable	undectable	undectable
GN104ID162_013721	000022F	1622847	1623436	590	165	11	+	89.3%	detectable	detectable	detectable
GN104ID162_013723	000022F	1630038	1630885	848	149	5	+	82.8%	detectable	detectable	detectable
GN104ID162_013730	000022F	1641531	1642613	1,083	195	2	+	74.8%	detectable	detectable	detectable
GN104ID162_013737	000022F	1670444	1671532	1,089	256	7	+	65.0%	undectable	undectable	detectable
GN104ID162_013742	000022F	1681623	1682789	1,167	184	5	-	63.9%	detectable	detectable	detectable
GN104ID162_013750	000022F	1711930	1712724	795	189	5	+	80.8%	detectable	detectable	detectable
GN104ID162_013759	000022F	1744842	1746401	1,560	174	1	-	77.5%	detectable	detectable	detectable
GN104ID162_013761	000022F	1746607	1747186	580	144	7	-	66.3%	detectable	detectable	detectable
GN104ID162_013767	000022F	1792164	1793058	895	217	11	+	72.3%	detectable	detectable	detectable
GN104ID162_013769	000022F	1795973	1796254	282	93	4	+	83.5%	detectable	detectable	detectable
GN104ID162_013815	000022F	2000306	2001451	1,146	182	13	-	89.0%	detectable	undectable	detectable
GN104ID162_013844	000022F	2112751	2113571	821	139	2	+	62.2%	detectable	detectable	detectable
GN104ID162_013882	000023F	183338	184045	708	164	2	-	69.8%	detectable	detectable	detectable
GN104ID162_013883	000023F	184122	184921	800	149	3	-	55.7%	detectable	detectable	detectable
GN104ID162_013887	000023F	196014	197947	1,934	308	5	+	62.9%	detectable	detectable	detectable
GN104ID162_013901	000023F	246607	247529	923	200	0	+	65.0%	detectable	detectable	detectable
GN104ID162_013904	000023F	253072	253970	899	189	3	+	95.7%	detectable	detectable	detectable
GN104ID162_013923	000023F	309530	310410	881	121	2	-	73.8%	detectable	undectable	detectable
GN104ID162_013954	000023F	431322	431657	336	111	7	+	78.6%	detectable	undectable	undectable
GN104ID162_013961	000023F	465879	466793	915	189	3	+	95.9%	detectable	detectable	detectable
GN104ID162_013992	000023F	606371	607170	800	210	2	+	69.8%	detectable	detectable	detectable
GN104ID162_014017	000023F	746206	747230	1,025	198	1	-	73.6%	detectable	detectable	detectable
GN104ID162_014040	000023F	819676	820232	557	159	5	-	74.5%	detectable	detectable	detectable
GN104ID162_014059	000023F	918774	920033	1,260	283	7	-	59.4%	detectable	detectable	detectable
GN104ID162_014065	000023F	950063	950407	345	114	6	+	73.2%	detectable	undectable	detectable
GN104ID162_014074	000023F	1016259	1016551	293	67	3	+	92.0%	detectable	detectable	detectable
GN104ID162_014103	000023F	1108455	1109061	607	156	3	+	63.4%	detectable	detectable	detectable
GN104ID162_014105	000023F	1116909	1118919	2,011	194	5	-	71.9%	undectable	undectable	detectable
GN104ID162_014140	000023F	1342597	1343133	537	87	7	-	80.3%	detectable	detectable	detectable
GN104ID162_014152	000023F	1399867	1400501	635	183	5	+	71.2%	detectable	undectable	detectable
GN104ID162_014160	000023F	1418578	1418851	274	67	2	+	67.3%	detectable	undectable	detectable
GN104ID162_014161	000023F	1419653	1420183	531	114	6	+	82.1%	detectable	detectable	undectable
GN104ID162_014173	000023F	1492472	1493585	1,114	299	11	-	55.1%	detectable	undectable	undectable
GN104ID162_014178	000023F	1507873	1508380	508	126	5	+	70.8%	detectable	detectable	detectable
GN104ID162_014196	000023F	1576313	1576690	378	82	5	-	69.0%	detectable	detectable	detectable
GN104ID162_014214	000023F	1638529	1640114	1,586	336	9	-	55.2%	detectable	detectable	detectable
GN104ID162_014260	000023F	1896740	1897265	526	112	7	+	87.6%	detectable	detectable	detectable
GN104ID162_014265	000023F	1916169	1916400	232	54	1	+	75.4%	detectable	undectable	undectable
GN104ID162_014282	000023F	1973366	1973921	556	119	6	+	94.7%	detectable	detectable	detectable
GN104ID162_014283	000023F	1981348	1982052	705	165	2	-	75.4%	detectable	detectable	detectable
GN104ID162_014296	000023F	2034315	2035317	1,003	238	3	+	68.6%	detectable	detectable	detectable
GN104ID162_014297	000023F	2035435	2036223	789	142	8	-	82.8%	detectable	detectable	detectable
GN104ID162_014301	000023F	2059003	2060622	1,620	250	6	-	62.6%	detectable	detectable	detectable
GN104ID162_014326	000024F	97582	98382	801	179	4	-	74.8%	detectable	detectable	detectable
GN104ID162_014328	000024F	108986	112664	3,679	222	3	-	59.5%	detectable	undectable	detectable
GN104ID162_014333	000024F	126270	126812	543	180	3	+	64.5%	detectable	detectable	detectable
GN104ID162_014337	000024F	153417	153803	387	128	3	+	65.6%	detectable	undectable	undectable
GN104ID162_014339	000024F	161121	161562	442	123	5	+	88.9%	detectable	detectable	detectable
GN104ID162_014352	000024F	285279	285889	611	143	6	-	55.6%	detectable	undectable	detectable
GN104ID162_014353	000024F	286961	288072	1,112	223	4	-	74.4%	detectable	detectable	detectable
GN104ID162_014365	000024F	320124	320741	618	155	8	+	90.9%	detectable	undectable	detectable
GN104ID162_014366	000024F	323900	324636	737	173	6	+	75.1%	detectable	detectable	detectable
GN104ID162_014373	000024F	351112	351763	652	196	4	-	68.8%	detectable	detectable	detectable
GN104ID162_014375	000024F	361163	361756	594	197	2	-	60.7%	detectable	undectable	detectable
GN104ID162_014386	000024F	401166	402012	847	204	8	+	58.7%	detectable	detectable	detectable
GN104ID162_014389	000024F	410748	411443	696	102	1	-	59.5%	detectable	detectable	detectable
GN104ID162_014397	000024F	437656	437955	300	99	2	-	77.8%	detectable	undectable	detectable
GN104ID162_014403	000024F	481043	481926	884	187	1	-	65.9%	detectable	detectable	detectable
GN104ID162_014405	000024F	482789	483221	433	97	3	+	87.4%	detectable	detectable	detectable
GN104ID162_014409	000024F	496224	497149	926	181	6	+	89.2%	detectable	detectable	undectable
GN104ID162_014427	000024F	532392	532758	367	82	2	-	69.4%	detectable	detectable	detectable
GN104ID162_014432	000024F	547527	547862	336	111	5	+	60.7%	detectable	detectable	detectable
GN104ID162_014439	000024F	580431	580916	486	106	3	-	64.0%	detectable	detectable	detectable
GN104ID162_014441	000024F	581519	583934	2,416	152	1	-	65.4%	detectable	undectable	detectable
GN104ID162_014445	000024F	608692	609270	579	144	3	+	55.8%	detectable	detectable	detectable
GN104ID162_014458	000024F	671547	672979	1,433	100	5	-	60.9%	detectable	undectable	undectable
GN104ID162_014466	000024F	693129	693597	469	128	4	+	73.4%	detectable	detectable	undectable
GN104ID162_014527	000024F	1078538	1079593	1,056	148	7	-	86.1%	detectable	undectable	detectable
GN104ID162_014530	000024F	1083008	1083388	381	101	5	+	76.1%	detectable	detectable	detectable
GN104ID162_014535	000024F	1104811	1105539	729	112	7	+	62.9%	detectable	detectable	detectable
GN104ID162_014547	000024F	1136322	1137765	1,444	222	3	+	57.8%	detectable	detectable	detectable
GN104ID162_014558	000024F	1264178	1265619	1,442	157	3	+	62.1%	detectable	detectable	undectable
GN104ID162_014580	000024F	1364355	1364699	345	93	4	+	71.2%	detectable	detectable	detectable
GN104ID162_014590	000024F	1392859	1393714	856	212	4	+	64.8%	detectable	detectable	detectable
GN104ID162_014604	000024F	1491575	1492575	1,001	235	10	+	77.6%	detectable	undectable	detectable
GN104ID162_014608	000024F	1500115	1501398	1,284	236	4	-	66.1%	detectable	undectable	detectable
GN104ID162_014611	000024F	1508630	1509214	585	194	1	+	55.6%	detectable	detectable	detectable
GN104ID162_014624	000024F	1560224	1561534	1,311	209	8	-	95.0%	detectable	detectable	detectable
GN104ID162_014630	000024F	1597474	1597875	402	133	4	+	68.1%	undectable	undectable	detectable
GN104ID162_014637	000024F	1607476	1608762	1,287	243	7	+	81.7%	detectable	detectable	detectable
GN104ID162_014644	000024F	1639884	1640235	352	87	4	+	75.4%	detectable	undectable	detectable
GN104ID162_014654	000024F	1686049	1686699	651	147	3	-	73.7%	detectable	detectable	detectable
GN104ID162_014659	000024F	1722480	1723086	607	155	4	-	68.8%	detectable	undectable	detectable
GN104ID162_014672	000024F	1777972	1778669	698	200	1	-	57.2%	detectable	detectable	detectable
GN104ID162_014680	000024F	1847691	1848440	750	187	1	+	74.0%	detectable	undectable	undectable
GN104ID162_014683	000024F	1856341	1857305	965	181	4	-	74.5%	detectable	detectable	detectable
GN104ID162_014710	000024F	1936154	1936642	489	162	3	+	66.0%	undectable	undectable	detectable
GN104ID162_014728	000024F	2007024	2008030	1,007	210	2	+	84.1%	detectable	detectable	detectable
GN104ID162_014730	000024F	2017285	2017764	480	159	4	+	60.0%	detectable	detectable	detectable
GN104ID162_014735	000024F	2035653	2036279	627	208	0	-	57.5%	detectable	detectable	detectable
GN104ID162_014751	000024F	2086193	2087258	1,066	186	2	+	62.3%	detectable	detectable	detectable
GN104ID162_014764	000024F	2137385	2137721	337	86	0	+	71.1%	undectable	undectable	detectable
GN104ID162_014792	000025F	7252	7948	697	206	12	+	62.4%	detectable	detectable	detectable
GN104ID162_014816	000025F	77076	77924	849	195	5	-	63.7%	detectable	undectable	detectable
GN104ID162_014819	000025F	79533	80198	666	143	7	-	84.5%	detectable	detectable	detectable
GN104ID162_014866	000025F	306299	307612	1,314	86	5	+	74.3%	detectable	undectable	undectable
GN104ID162_014870	000025F	315054	315424	371	104	4	+	74.6%	undectable	undectable	detectable
GN104ID162_014878	000025F	350499	351221	723	161	6	-	94.7%	detectable	detectable	detectable
GN104ID162_014888	000025F	436138	437099	962	182	1	-	65.9%	detectable	detectable	detectable
GN104ID162_014929	000025F	565706	566225	520	144	5	-	82.9%	detectable	detectable	detectable
GN104ID162_014930	000025F	567808	568192	385	107	0	+	80.6%	detectable	detectable	detectable
GN104ID162_014931	000025F	568308	569523	1,216	245	1	+	68.8%	detectable	detectable	detectable
GN104ID162_014940	000025F	617982	618419	438	99	0	-	68.0%	undectable	undectable	detectable
GN104ID162_014953	000025F	650800	651220	421	81	0	+	71.4%	detectable	detectable	detectable
GN104ID162_014957	000025F	672047	673126	1,080	217	6	+	80.6%	detectable	detectable	detectable
GN104ID162_014970	000025F	761202	762023	822	184	2	-	60.1%	undectable	undectable	detectable
GN104ID162_014976	000025F	773626	774099	474	157	9	+	86.1%	undectable	undectable	detectable
GN104ID162_014978	000025F	800389	800985	597	198	8	+	71.1%	detectable	detectable	detectable
GN104ID162_015001	000025F	898345	899293	949	195	8	-	78.9%	detectable	detectable	detectable
GN104ID162_015002	000025F	899711	900403	693	160	1	-	80.7%	detectable	detectable	undectable
GN104ID162_015005	000025F	902927	903426	500	95	4	-	60.0%	detectable	detectable	detectable
GN104ID162_015010	000025F	913676	914623	948	195	8	+	69.8%	detectable	detectable	detectable
GN104ID162_015034	000025F	1059269	1060269	1,001	223	8	+	74.1%	detectable	undectable	detectable
GN104ID162_015036	000025F	1071002	1072003	1,002	216	8	-	69.7%	detectable	undectable	detectable
GN104ID162_015051	000025F	1178273	1179335	1,063	245	6	-	61.4%	detectable	detectable	detectable
GN104ID162_015060	000025F	1198985	1200001	1,017	227	7	-	81.8%	detectable	detectable	detectable
GN104ID162_015061	000025F	1201900	1202907	1,008	227	7	+	81.9%	detectable	detectable	detectable
GN104ID162_015073	000025F	1256530	1257594	1,065	134	7	+	73.8%	detectable	detectable	detectable
GN104ID162_015075	000025F	1260196	1260501	306	101	7	+	83.4%	detectable	undectable	undectable
GN104ID162_015076	000025F	1261134	1261707	574	125	7	+	93.1%	detectable	undectable	detectable
GN104ID162_015080	000025F	1291205	1292330	1,126	172	3	-	56.5%	detectable	undectable	detectable
GN104ID162_015082	000025F	1305117	1305652	536	80	4	+	83.9%	detectable	detectable	detectable
GN104ID162_015102	000025F	1424974	1425881	908	256	3	+	55.3%	detectable	detectable	detectable
GN104ID162_015105	000025F	1433927	1434466	540	145	3	-	58.8%	detectable	detectable	detectable
GN104ID162_015108	000025F	1440317	1441106	790	94	0	-	84.6%	detectable	detectable	detectable
GN104ID162_015111	000025F	1475133	1476065	933	143	2	+	75.2%	detectable	detectable	detectable
GN104ID162_015117	000025F	1498879	1499598	720	140	1	+	70.8%	detectable	detectable	detectable
GN104ID162_015121	000025F	1527278	1527937	660	128	5	-	76.4%	detectable	detectable	detectable
GN104ID162_015122	000025F	1529919	1531202	1,284	264	4	+	58.0%	detectable	detectable	detectable
GN104ID162_015138	000025F	1595642	1596188	547	158	5	-	78.7%	detectable	detectable	detectable
GN104ID162_015152	000025F	1663175	1664215	1,041	152	7	+	69.3%	detectable	detectable	detectable
GN104ID162_015161	000025F	1707643	1708209	567	70	3	+	73.1%	detectable	detectable	detectable
GN104ID162_015167	000025F	1723033	1724169	1,137	190	6	+	78.6%	detectable	detectable	detectable
GN104ID162_015175	000025F	1757494	1758127	634	153	8	+	68.7%	undectable	undectable	detectable
GN104ID162_015178	000025F	1769023	1770134	1,112	214	3	-	68.3%	detectable	detectable	detectable
GN104ID162_015186	000025F	1807081	1807681	601	121	11	+	86.4%	detectable	detectable	detectable
GN104ID162_015187	000025F	1812102	1813560	1,459	74	3	+	70.7%	detectable	undectable	detectable
GN104ID162_015191	000025F	1817758	1818096	339	112	9	-	71.3%	detectable	detectable	detectable
GN104ID162_015198	000025F	1844498	1845015	518	117	8	+	83.6%	detectable	detectable	detectable
GN104ID162_015229	000025F	1966015	1966406	392	89	0	-	78.3%	detectable	detectable	detectable
GN104ID162_015234	000025F	1989258	1989584	327	108	4	+	61.4%	detectable	undectable	detectable
GN104ID162_015237	000025F	1999033	1999380	348	115	5	-	66.6%	detectable	undectable	detectable
GN104ID162_015310	000026F	265553	266235	683	125	10	+	79.9%	detectable	detectable	detectable
GN104ID162_015311	000026F	268342	268794	453	150	4	-	56.4%	detectable	detectable	detectable
GN104ID162_015325	000026F	329035	329570	536	158	3	-	76.2%	undectable	undectable	detectable
GN104ID162_015333	000026F	356938	357310	373	95	1	+	59.5%	detectable	detectable	detectable
GN104ID162_015341	000026F	410612	412329	1,718	234	7	-	65.5%	detectable	detectable	detectable
GN104ID162_015343	000026F	414072	414696	625	165	4	-	67.5%	detectable	detectable	detectable
GN104ID162_015345	000026F	416885	417453	569	104	0	+	56.4%	detectable	detectable	detectable
GN104ID162_015347	000026F	431899	433098	1,200	223	6	-	58.1%	detectable	detectable	detectable
GN104ID162_015349	000026F	434394	435837	1,444	308	1	-	60.2%	detectable	detectable	detectable
GN104ID162_015353	000026F	443598	444546	949	185	2	+	72.4%	detectable	detectable	detectable
GN104ID162_015354	000026F	444829	445101	273	90	3	-	66.0%	detectable	detectable	detectable
GN104ID162_015362	000026F	459272	460147	876	131	2	+	94.3%	undectable	undectable	detectable
GN104ID162_015368	000026F	470474	470915	442	77	0	+	55.9%	detectable	detectable	detectable
GN104ID162_015370	000026F	471855	472133	279	92	2	+	81.3%	undectable	undectable	detectable
GN104ID162_015378	000026F	508735	509100	366	121	12	-	69.3%	detectable	detectable	detectable
GN104ID162_015406	000026F	605819	607084	1,266	274	9	-	62.5%	detectable	detectable	detectable
GN104ID162_015412	000026F	621999	622454	456	120	3	+	78.9%	detectable	undectable	detectable
GN104ID162_015414	000026F	624970	625422	453	89	4	-	78.0%	detectable	detectable	detectable
GN104ID162_015422	000026F	661580	661876	297	66	0	+	78.2%	detectable	undectable	undectable
GN104ID162_015448	000026F	848039	849177	1,139	98	0	+	75.5%	detectable	detectable	detectable
GN104ID162_015453	000026F	854796	855602	807	124	10	+	92.8%	detectable	detectable	detectable
GN104ID162_015458	000026F	869301	870338	1,038	206	11	+	79.2%	detectable	detectable	detectable
GN104ID162_015472	000026F	973419	973693	275	69	4	+	57.8%	detectable	detectable	detectable
GN104ID162_015492	000026F	1087770	1088495	726	179	1	+	74.1%	detectable	detectable	detectable
GN104ID162_015559	000026F	1411901	1413288	1,388	247	4	+	61.6%	detectable	detectable	detectable
GN104ID162_015563	000026F	1430799	1431438	640	190	4	+	63.3%	detectable	undectable	detectable
GN104ID162_015586	000026F	1554062	1554364	303	100	8	-	55.4%	detectable	detectable	detectable
GN104ID162_015588	000026F	1562463	1562833	371	74	5	+	68.5%	detectable	detectable	detectable
GN104ID162_015599	000026F	1618227	1618796	570	167	1	+	81.8%	detectable	detectable	detectable
GN104ID162_015600	000026F	1619158	1619469	312	103	3	+	67.9%	detectable	undectable	undectable
GN104ID162_015623	000026F	1767384	1767997	614	116	3	+	68.4%	detectable	detectable	detectable
GN104ID162_015643	000026F	1857679	1858301	623	114	3	-	63.7%	detectable	detectable	detectable
GN104ID162_015644	000026F	1858522	1859572	1,051	100	7	-	90.3%	detectable	detectable	detectable
GN104ID162_015655	000026F	1915590	1917852	2,263	208	1	-	69.5%	undectable	undectable	detectable
GN104ID162_015658	000026F	1929094	1929725	632	155	8	-	92.1%	detectable	detectable	detectable
GN104ID162_015679	000027F	70156	71141	986	293	19	+	56.5%	detectable	undectable	detectable
GN104ID162_015702	000027F	219755	220718	964	181	4	+	74.5%	undectable	undectable	detectable
GN104ID162_015707	000027F	259904	260404	501	118	0	-	63.1%	detectable	undectable	detectable
GN104ID162_015714	000027F	294274	294759	486	161	6	-	69.1%	undectable	undectable	detectable
GN104ID162_015720	000027F	330286	331621	1,336	213	3	+	78.0%	detectable	detectable	detectable
GN104ID162_015727	000027F	346584	347206	623	158	4	+	71.0%	detectable	undectable	detectable
GN104ID162_015730	000027F	350219	350513	295	71	5	-	73.5%	detectable	detectable	detectable
GN104ID162_015738	000027F	397909	398184	276	91	3	+	62.8%	detectable	detectable	detectable
GN104ID162_015770	000027F	625889	626930	1,042	204	1	+	67.9%	detectable	detectable	detectable
GN104ID162_015786	000027F	673513	673923	411	136	4	-	79.2%	detectable	detectable	detectable
GN104ID162_015788	000027F	679463	680275	813	162	1	+	84.0%	detectable	detectable	detectable
GN104ID162_015790	000027F	682890	683208	319	66	1	-	56.6%	detectable	undectable	detectable
GN104ID162_015791	000027F	684198	686039	1,842	193	0	-	79.9%	detectable	detectable	detectable
GN104ID162_015801	000027F	764823	765377	555	115	1	-	78.0%	detectable	detectable	detectable
GN104ID162_015802	000027F	766145	767290	1,146	196	1	+	55.1%	detectable	detectable	detectable
GN104ID162_015821	000027F	893778	894158	381	126	8	+	85.5%	detectable	detectable	detectable
GN104ID162_015823	000027F	897146	897804	659	117	4	-	56.3%	detectable	detectable	detectable
GN104ID162_015832	000027F	922680	923493	814	204	3	-	63.7%	detectable	detectable	detectable
GN104ID162_015864	000027F	1075112	1076067	956	235	7	+	58.7%	detectable	detectable	detectable
GN104ID162_015876	000027F	1138602	1140119	1,518	128	6	-	84.6%	detectable	undectable	undectable
GN104ID162_015889	000027F	1189089	1189594	506	119	1	-	70.3%	detectable	detectable	detectable
GN104ID162_015892	000027F	1201427	1202305	879	205	3	+	81.6%	detectable	undectable	detectable
GN104ID162_015897	000027F	1209681	1210087	407	115	3	+	80.4%	detectable	detectable	detectable
GN104ID162_015906	000027F	1253288	1254328	1,041	205	5	-	66.0%	detectable	detectable	detectable
GN104ID162_015930	000027F	1355799	1356182	384	127	5	-	71.1%	detectable	detectable	detectable
GN104ID162_015931	000027F	1366103	1366868	766	185	5	+	57.6%	detectable	detectable	undectable
GN104ID162_015956	000027F	1437324	1438634	1,311	278	5	+	57.6%	detectable	detectable	detectable
GN104ID162_015979	000027F	1574748	1575199	452	111	4	-	68.9%	undectable	undectable	detectable
GN104ID162_016018	000027F	1707654	1707905	252	83	1	-	71.3%	detectable	undectable	detectable
GN104ID162_016019	000027F	1708318	1709813	1,496	285	3	+	62.4%	detectable	detectable	detectable
GN104ID162_016036	000027F	1774699	1775625	927	110	2	-	72.8%	undectable	undectable	detectable
GN104ID162_016078	000028F	114255	115766	1,512	240	9	+	74.8%	detectable	detectable	detectable
GN104ID162_016081	000028F	128087	129033	947	218	3	-	64.6%	detectable	undectable	undectable
GN104ID162_016084	000028F	132459	133368	910	130	4	-	58.7%	detectable	undectable	detectable
GN104ID162_016085	000028F	133947	134529	583	165	2	-	56.9%	undectable	undectable	detectable
GN104ID162_016136	000028F	335297	335596	300	99	3	+	71.1%	detectable	detectable	detectable
GN104ID162_016154	000028F	414841	415178	338	83	1	+	66.6%	undectable	undectable	detectable
GN104ID162_016155	000028F	419670	419951	282	93	4	+	65.5%	detectable	undectable	detectable
GN104ID162_016158	000028F	425533	426648	1,116	264	5	-	65.3%	detectable	detectable	detectable
GN104ID162_016160	000028F	427451	428452	1,002	227	16	-	78.1%	detectable	detectable	detectable
GN104ID162_016172	000028F	503329	504610	1,282	102	6	+	94.7%	undectable	undectable	detectable
GN104ID162_016195	000028F	635078	635709	632	150	4	+	56.0%	detectable	detectable	detectable
GN104ID162_016197	000028F	641740	642692	953	204	4	-	61.7%	undectable	undectable	detectable
GN104ID162_016199	000028F	646316	647359	1,044	193	11	+	84.8%	detectable	undectable	undectable
GN104ID162_016205	000028F	654940	655636	697	158	4	-	73.8%	detectable	undectable	detectable
GN104ID162_016220	000028F	713816	714200	385	101	3	-	84.0%	detectable	detectable	detectable
GN104ID162_016237	000028F	775092	775577	486	125	1	+	70.7%	detectable	detectable	detectable
GN104ID162_016243	000028F	796267	797223	957	111	2	+	59.4%	detectable	detectable	detectable
GN104ID162_016247	000028F	805221	805601	381	126	3	-	57.0%	detectable	undectable	detectable
GN104ID162_016252	000028F	832047	832884	838	174	4	-	80.2%	detectable	detectable	detectable
GN104ID162_016270	000028F	903241	903597	357	118	3	+	66.5%	undectable	undectable	detectable
GN104ID162_016274	000028F	916501	917374	874	226	3	+	74.1%	detectable	detectable	detectable
GN104ID162_016279	000028F	969828	970744	917	149	4	+	82.6%	detectable	detectable	detectable
GN104ID162_016288	000028F	1004243	1005695	1,453	258	9	+	63.1%	detectable	detectable	detectable
GN104ID162_016295	000028F	1025119	1025383	265	66	3	+	63.9%	detectable	undectable	undectable
GN104ID162_016298	000028F	1036428	1037022	595	129	6	-	65.0%	detectable	undectable	detectable
GN104ID162_016308	000028F	1076509	1077288	780	202	4	-	66.2%	detectable	detectable	detectable
GN104ID162_016318	000028F	1145101	1145861	761	148	2	-	76.1%	detectable	detectable	detectable
GN104ID162_016322	000028F	1149970	1150332	363	90	6	-	56.4%	detectable	detectable	detectable
GN104ID162_016354	000028F	1252239	1252839	601	142	0	+	74.0%	detectable	detectable	detectable
GN104ID162_016364	000028F	1301410	1302769	1,360	158	1	-	61.7%	detectable	detectable	detectable
GN104ID162_016376	000028F	1342713	1343420	708	150	0	-	56.0%	detectable	detectable	detectable
GN104ID162_016377	000028F	1346180	1347011	832	217	2	+	62.0%	detectable	detectable	detectable
GN104ID162_016389	000028F	1431736	1432195	460	90	0	+	63.2%	detectable	detectable	detectable
GN104ID162_016402	000028F	1483206	1483953	748	165	0	+	56.3%	detectable	detectable	detectable
GN104ID162_016423	000028F	1566548	1567569	1,022	94	2	+	59.2%	detectable	undectable	detectable
GN104ID162_016432	000028F	1587687	1588094	408	83	3	+	66.9%	detectable	undectable	detectable
GN104ID162_016435	000028F	1592809	1593135	327	108	6	+	87.4%	detectable	detectable	detectable
GN104ID162_016484	000029F	25529	26112	584	104	2	-	62.1%	detectable	detectable	detectable
GN104ID162_016492	000029F	74665	75578	914	205	4	-	55.7%	detectable	detectable	detectable
GN104ID162_016493	000029F	76985	77746	762	197	1	+	69.1%	detectable	detectable	detectable
GN104ID162_016494	000029F	92216	93390	1,175	241	4	+	64.5%	detectable	detectable	detectable
GN104ID162_016497	000029F	103136	104076	941	275	4	+	70.7%	detectable	undectable	detectable
GN104ID162_016499	000029F	107654	108621	968	179	5	+	89.2%	detectable	detectable	detectable
GN104ID162_016503	000029F	121887	122635	749	232	4	-	79.9%	detectable	detectable	detectable
GN104ID162_016513	000029F	160371	161167	797	207	5	-	64.7%	detectable	detectable	detectable
GN104ID162_016515	000029F	165083	166313	1,231	254	3	-	58.4%	detectable	detectable	detectable
GN104ID162_016523	000029F	188572	188931	360	119	8	+	85.8%	detectable	detectable	detectable
GN104ID162_016526	000029F	190920	191199	280	70	2	+	77.8%	detectable	undectable	undectable
GN104ID162_016536	000029F	223911	225104	1,194	79	0	+	66.3%	detectable	detectable	detectable
GN104ID162_016549	000029F	275295	276793	1,499	250	9	-	72.8%	detectable	undectable	undectable
GN104ID162_016573	000029F	362314	363086	773	112	4	+	84.8%	detectable	detectable	detectable
GN104ID162_016575	000029F	364263	365251	989	146	2	-	78.1%	detectable	undectable	undectable
GN104ID162_016598	000029F	446163	447556	1,394	236	8	+	63.8%	detectable	detectable	detectable
GN104ID162_016615	000029F	504753	505496	744	173	13	+	80.0%	detectable	detectable	detectable
GN104ID162_016719	000029F	1193927	1194603	677	150	4	-	67.1%	detectable	undectable	undectable
GN104ID162_016725	000029F	1234922	1235606	685	178	11	-	90.0%	detectable	detectable	detectable
GN104ID162_016741	000029F	1292212	1293077	866	206	10	-	73.6%	detectable	detectable	detectable
GN104ID162_016743	000029F	1298587	1299560	974	241	10	+	56.2%	detectable	detectable	detectable
GN104ID162_016747	000029F	1309840	1311305	1,466	170	6	-	79.7%	detectable	undectable	detectable
GN104ID162_016750	000029F	1325159	1325512	354	105	2	-	79.3%	detectable	detectable	detectable
GN104ID162_016752	000029F	1332347	1333232	886	220	9	-	72.1%	detectable	detectable	detectable
GN104ID162_016780	000029F	1455856	1456589	734	202	3	+	82.1%	undectable	undectable	detectable
GN104ID162_016806	000030F	386	1465	1,080	288	1	-	61.9%	detectable	detectable	detectable
GN104ID162_016835	000030F	108186	108993	808	150	10	+	92.4%	detectable	detectable	undectable
GN104ID162_016836	000030F	117363	118305	943	225	4	+	60.2%	detectable	detectable	undectable
GN104ID162_016841	000030F	125953	126231	279	92	1	+	56.1%	detectable	undectable	undectable
GN104ID162_016866	000030F	256097	256525	429	116	1	-	82.9%	detectable	undectable	detectable
GN104ID162_016909	000030F	653915	654741	827	138	3	-	57.9%	detectable	detectable	detectable
GN104ID162_016910	000030F	654820	655140	321	106	1	+	56.0%	detectable	detectable	detectable
GN104ID162_016955	000030F	951020	951810	791	117	3	-	84.1%	detectable	detectable	detectable
GN104ID162_016975	000030F	1042282	1042774	493	117	1	+	63.0%	undectable	undectable	detectable
GN104ID162_016983	000030F	1064825	1065154	330	109	6	-	73.6%	detectable	detectable	detectable
GN104ID162_016986	000030F	1071614	1071947	334	70	1	-	74.9%	detectable	undectable	undectable
GN104ID162_016998	000030F	1118389	1119452	1,064	224	4	+	63.4%	detectable	detectable	detectable
GN104ID162_016999	000030F	1132019	1133633	1,615	243	2	-	72.1%	detectable	undectable	undectable
GN104ID162_017002	000030F	1142952	1144831	1,880	150	7	-	84.3%	detectable	undectable	detectable
GN104ID162_017028	000030F	1286941	1287437	497	102	2	+	63.3%	detectable	detectable	detectable
GN104ID162_017030	000030F	1290808	1291441	634	178	5	-	71.0%	detectable	detectable	detectable
GN104ID162_017038	000030F	1326871	1328038	1,168	207	2	+	75.9%	detectable	detectable	detectable
GN104ID162_017040	000030F	1330394	1330788	395	104	5	-	78.1%	detectable	detectable	detectable
GN104ID162_017042	000030F	1336917	1338553	1,637	221	11	-	73.2%	detectable	undectable	detectable
GN104ID162_017057	000030F	1379016	1379446	431	84	4	-	67.0%	detectable	detectable	undectable
GN104ID162_017065	000030F	1395855	1397568	1,714	177	2	+	60.2%	detectable	detectable	detectable
GN104ID162_017076	000030F	1425763	1426818	1,056	207	6	-	81.0%	detectable	detectable	detectable
GN104ID162_017089	000030F	1479459	1479839	381	126	11	-	90.1%	detectable	undectable	undectable
GN104ID162_017121	000030F	1594790	1595585	796	197	2	-	72.1%	detectable	detectable	detectable
GN104ID162_017122	000030F	1595640	1596654	1,015	224	1	-	67.1%	undectable	undectable	detectable
GN104ID162_017132	000031F	58371	59408	1,038	194	6	-	78.7%	detectable	undectable	detectable
GN104ID162_017136	000031F	63926	64947	1,022	94	2	+	59.2%	detectable	undectable	detectable
GN104ID162_017221	000031F	339880	340321	442	94	3	-	84.6%	detectable	detectable	detectable
GN104ID162_017248	000031F	434677	435245	569	101	3	+	67.0%	detectable	detectable	detectable
GN104ID162_017249	000031F	435320	436013	694	137	0	+	64.4%	detectable	detectable	detectable
GN104ID162_017250	000031F	436897	437457	561	122	0	-	88.1%	detectable	detectable	detectable
GN104ID162_017263	000031F	501980	502307	328	78	1	-	66.9%	detectable	detectable	detectable
GN104ID162_017273	000031F	562404	563041	638	143	11	-	87.8%	detectable	undectable	detectable
GN104ID162_017274	000031F	563399	563723	325	71	4	-	55.5%	detectable	undectable	detectable
GN104ID162_017276	000031F	568744	569480	737	152	7	-	59.7%	detectable	detectable	detectable
GN104ID162_017282	000031F	586337	586816	480	78	3	+	67.2%	detectable	undectable	undectable
GN104ID162_017299	000031F	706019	706556	538	149	2	+	55.7%	undectable	undectable	detectable
GN104ID162_017314	000031F	770925	771215	291	96	2	+	56.0%	detectable	undectable	undectable
GN104ID162_017338	000031F	897823	898269	447	148	1	-	66.9%	detectable	detectable	detectable
GN104ID162_017339	000031F	903433	903726	294	97	8	+	90.2%	detectable	undectable	undectable
GN104ID162_017342	000031F	906431	907668	1,238	84	6	+	95.5%	detectable	detectable	detectable
GN104ID162_017345	000031F	916506	917997	1,492	144	6	-	59.8%	detectable	detectable	detectable
GN104ID162_017346	000031F	919978	920596	619	177	5	+	57.4%	detectable	detectable	detectable
GN104ID162_017368	000031F	1076851	1077682	832	120	0	+	62.1%	detectable	detectable	detectable
GN104ID162_017370	000031F	1079063	1079563	501	73	1	-	74.8%	detectable	detectable	detectable
GN104ID162_017387	000031F	1137502	1138572	1,071	203	3	+	70.3%	detectable	undectable	detectable
GN104ID162_017412	000031F	1215410	1216225	816	134	5	+	77.0%	detectable	undectable	detectable
GN104ID162_017413	000031F	1216240	1216985	746	132	6	+	90.2%	detectable	detectable	detectable
GN104ID162_017428	000031F	1269831	1270725	895	89	4	-	68.6%	detectable	detectable	detectable
GN104ID162_017442	000031F	1316426	1317126	701	110	4	+	61.7%	detectable	detectable	detectable
GN104ID162_017443	000031F	1317249	1317551	303	100	8	+	86.6%	detectable	undectable	detectable
GN104ID162_017454	000031F	1342688	1343495	808	110	4	+	80.3%	detectable	detectable	detectable
GN104ID162_017455	000031F	1343711	1344035	325	76	4	-	86.2%	detectable	detectable	undectable
GN104ID162_017460	000031F	1364395	1365168	774	206	2	+	68.9%	detectable	detectable	detectable
GN104ID162_017469	000031F	1433810	1434642	833	206	1	+	70.3%	detectable	detectable	detectable
GN104ID162_017504	000031F	1601041	1601699	659	110	12	+	95.6%	detectable	undectable	undectable
GN104ID162_017529	000032F	146675	147041	367	102	0	-	64.9%	detectable	detectable	undectable
GN104ID162_017542	000032F	217824	218820	997	205	3	+	66.9%	detectable	undectable	detectable
GN104ID162_017543	000032F	220854	222546	1,693	156	1	+	68.1%	detectable	detectable	detectable
GN104ID162_017560	000032F	292191	292508	318	105	5	-	69.6%	detectable	detectable	detectable
GN104ID162_017566	000032F	314387	314855	469	127	7	-	79.8%	detectable	undectable	undectable
GN104ID162_017599	000032F	485639	486658	1,020	232	8	-	70.4%	detectable	undectable	undectable
GN104ID162_017607	000032F	528319	528852	534	125	5	-	62.9%	detectable	detectable	detectable
GN104ID162_017610	000032F	553449	553918	470	103	3	+	64.4%	detectable	detectable	detectable
GN104ID162_017629	000032F	643852	644558	707	76	8	+	97.3%	detectable	undectable	detectable
GN104ID162_017637	000032F	672599	673438	840	171	13	+	80.8%	detectable	detectable	detectable
GN104ID162_017700	000032F	860931	861609	679	200	2	+	85.1%	detectable	detectable	detectable
GN104ID162_017716	000032F	950856	951225	370	89	6	+	80.9%	detectable	detectable	detectable
GN104ID162_017721	000032F	964001	964675	675	122	3	-	85.7%	detectable	detectable	detectable
GN104ID162_017726	000032F	970789	971364	576	85	4	-	61.8%	detectable	detectable	detectable
GN104ID162_017731	000032F	988544	989244	701	182	9	-	67.8%	detectable	undectable	detectable
GN104ID162_017755	000032F	1071593	1071991	399	132	10	-	62.1%	detectable	undectable	detectable
GN104ID162_017770	000032F	1111591	1112228	638	164	3	+	63.0%	detectable	detectable	detectable
GN104ID162_017773	000032F	1126066	1126505	440	112	2	+	71.6%	detectable	undectable	undectable
GN104ID162_017793	000032F	1281344	1282045	702	207	4	+	81.4%	detectable	undectable	detectable
GN104ID162_017833	000032F	1499373	1500101	729	137	6	+	95.5%	detectable	detectable	detectable
GN104ID162_017840	000032F	1521874	1522811	938	216	2	-	70.1%	detectable	detectable	detectable
GN104ID162_017845	000032F	1567893	1568574	682	179	1	-	79.2%	detectable	undectable	undectable
GN104ID162_017857	000033F	19941	21015	1,075	196	7	+	89.4%	detectable	detectable	detectable
GN104ID162_017863	000033F	69747	70160	414	137	2	-	55.8%	undectable	undectable	detectable
GN104ID162_017880	000033F	140210	140805	596	100	0	-	55.9%	detectable	detectable	detectable
GN104ID162_017881	000033F	141156	142023	868	160	3	-	78.3%	detectable	detectable	detectable
GN104ID162_017902	000033F	290948	291241	294	71	2	-	67.1%	detectable	detectable	detectable
GN104ID162_017909	000033F	309713	310387	675	134	1	-	57.7%	detectable	detectable	detectable
GN104ID162_017914	000033F	323627	324805	1,179	261	9	-	56.9%	detectable	detectable	detectable
GN104ID162_017928	000033F	388591	389553	963	216	4	+	87.6%	detectable	detectable	detectable
GN104ID162_017965	000033F	694252	696358	2,107	213	6	+	81.7%	detectable	detectable	detectable
GN104ID162_017973	000033F	744503	745078	576	169	1	-	64.9%	detectable	detectable	detectable
GN104ID162_017981	000033F	785245	785802	558	106	4	+	80.8%	detectable	detectable	detectable
GN104ID162_017982	000033F	785909	787551	1,643	173	4	-	65.1%	detectable	detectable	detectable
GN104ID162_018007	000033F	902542	903433	892	224	1	+	62.8%	detectable	detectable	detectable
GN104ID162_018009	000033F	906013	906512	500	154	2	-	79.8%	detectable	detectable	detectable
GN104ID162_018011	000033F	918018	918894	877	202	4	+	73.7%	detectable	detectable	detectable
GN104ID162_018014	000033F	923664	924827	1,164	203	5	+	67.2%	detectable	detectable	detectable
GN104ID162_018016	000033F	929206	929529	324	107	2	+	59.1%	undectable	undectable	detectable
GN104ID162_018017	000033F	929611	930432	822	181	2	+	87.7%	detectable	detectable	detectable
GN104ID162_018020	000033F	934069	934867	799	188	8	+	75.4%	detectable	detectable	detectable
GN104ID162_018037	000033F	986770	987632	863	205	2	-	77.9%	detectable	detectable	detectable
GN104ID162_018057	000033F	1072111	1072794	684	128	5	-	64.5%	detectable	undectable	detectable
GN104ID162_018080	000033F	1194571	1194900	330	109	3	+	73.3%	detectable	detectable	detectable
GN104ID162_018111	000034F	31928	32519	592	148	3	-	69.5%	detectable	detectable	undectable
GN104ID162_018116	000034F	71928	72730	803	213	8	-	86.9%	detectable	detectable	detectable
GN104ID162_018131	000034F	155054	155804	751	200	1	-	83.3%	detectable	detectable	detectable
GN104ID162_018172	000034F	404167	404563	397	96	2	+	67.1%	detectable	undectable	undectable
GN104ID162_018173	000034F	404665	405141	477	112	4	+	64.7%	detectable	detectable	undectable
GN104ID162_018186	000034F	442631	443633	1,003	129	1	+	67.3%	detectable	detectable	detectable
GN104ID162_018196	000034F	463944	464240	297	98	1	-	62.8%	detectable	undectable	detectable
GN104ID162_018197	000034F	464532	465589	1,058	191	7	+	70.9%	detectable	detectable	detectable
GN104ID162_018206	000034F	508744	509138	395	109	0	-	58.0%	detectable	detectable	undectable
GN104ID162_018217	000034F	565767	566211	445	112	2	-	64.7%	detectable	undectable	detectable
GN104ID162_018228	000034F	605890	606459	570	143	6	-	90.4%	undectable	undectable	detectable
GN104ID162_018230	000034F	615594	616089	496	113	1	-	55.1%	detectable	undectable	undectable
GN104ID162_018251	000034F	706587	708666	2,080	214	3	+	65.1%	detectable	undectable	undectable
GN104ID162_018265	000034F	747777	749027	1,251	240	7	-	74.2%	detectable	detectable	detectable
GN104ID162_018272	000034F	759835	760240	406	108	5	+	57.5%	undectable	undectable	detectable
GN104ID162_018280	000034F	809912	811459	1,548	109	3	+	86.8%	detectable	detectable	detectable
GN104ID162_018281	000034F	811832	813050	1,219	282	20	-	77.2%	detectable	detectable	detectable
GN104ID162_018290	000034F	829642	830411	770	180	8	-	68.1%	detectable	detectable	detectable
GN104ID162_018296	000034F	865850	866496	647	162	2	-	65.0%	detectable	detectable	detectable
GN104ID162_018297	000034F	866570	866950	381	126	1	-	72.0%	detectable	undectable	detectable
GN104ID162_018313	000034F	964242	964774	533	120	7	+	71.8%	detectable	detectable	detectable
GN104ID162_018320	000034F	999645	1000596	952	283	1	+	56.9%	detectable	detectable	detectable
GN104ID162_018339	000034F	1069980	1070531	552	158	4	-	57.2%	detectable	detectable	detectable
GN104ID162_018340	000034F	1070860	1071210	351	91	2	+	77.3%	detectable	detectable	detectable
GN104ID162_018347	000034F	1096477	1097760	1,284	214	8	-	68.4%	detectable	detectable	detectable
GN104ID162_018349	000034F	1099040	1099930	891	251	7	+	57.2%	detectable	detectable	detectable
GN104ID162_018366	000034F	1186912	1187362	451	92	7	+	90.7%	undectable	undectable	detectable
GN104ID162_018379	000034F	1242055	1242357	303	74	6	-	86.3%	detectable	detectable	detectable
GN104ID162_018407	000034F	1373025	1373446	422	114	3	+	55.8%	detectable	undectable	detectable
GN104ID162_018441	000035F	66531	67024	494	91	3	-	62.5%	detectable	undectable	undectable
GN104ID162_018455	000035F	123617	123966	350	70	1	+	68.6%	detectable	detectable	detectable
GN104ID162_018458	000035F	134974	135643	670	196	0	-	79.6%	detectable	detectable	detectable
GN104ID162_018461	000035F	142625	143208	584	140	6	+	62.7%	detectable	undectable	detectable
GN104ID162_018478	000035F	207653	208724	1,072	191	4	+	65.7%	detectable	detectable	detectable
GN104ID162_018490	000035F	256734	257066	333	110	6	-	61.8%	detectable	detectable	detectable
GN104ID162_018494	000035F	262842	263300	459	123	2	-	79.3%	detectable	undectable	detectable
GN104ID162_018503	000035F	300581	301587	1,007	188	14	+	89.5%	detectable	detectable	detectable
GN104ID162_018506	000035F	311229	311750	522	144	3	-	77.0%	undectable	undectable	detectable
GN104ID162_018534	000035F	441377	442054	678	225	3	+	77.7%	detectable	detectable	detectable
GN104ID162_018538	000035F	461160	462273	1,114	211	5	-	78.0%	detectable	detectable	detectable
GN104ID162_018548	000035F	516502	517149	648	170	5	+	73.6%	detectable	undectable	detectable
GN104ID162_018549	000035F	517581	517862	282	71	4	+	83.8%	detectable	undectable	detectable
GN104ID162_018557	000035F	534082	534474	393	86	0	-	64.2%	detectable	undectable	undectable
GN104ID162_018573	000035F	615054	615493	440	116	6	+	87.8%	detectable	undectable	detectable
GN104ID162_018578	000035F	644093	644408	316	82	1	+	80.3%	detectable	detectable	detectable
GN104ID162_018588	000035F	683844	685030	1,187	213	3	+	71.0%	detectable	detectable	detectable
GN104ID162_018598	000035F	727062	727471	410	110	3	+	71.2%	detectable	detectable	detectable
GN104ID162_018599	000035F	727721	728082	362	101	4	-	86.6%	detectable	undectable	detectable
GN104ID162_018651	000035F	1032890	1034022	1,133	266	2	+	63.3%	detectable	detectable	detectable
GN104ID162_018655	000035F	1092793	1093122	330	109	2	+	76.3%	detectable	detectable	detectable
GN104ID162_018657	000035F	1096071	1096436	366	73	1	-	86.6%	undectable	undectable	detectable
GN104ID162_018676	000035F	1146406	1146705	300	99	4	-	59.2%	detectable	detectable	detectable
GN104ID162_018679	000035F	1162498	1163120	623	167	2	-	64.9%	detectable	detectable	detectable
GN104ID162_018693	000035F	1237968	1238535	568	129	5	-	76.0%	detectable	detectable	detectable
GN104ID162_018739	000036F	720	1460	741	196	0	-	56.7%	detectable	detectable	undectable
GN104ID162_018741	000036F	13848	14500	653	193	0	+	76.4%	undectable	undectable	detectable
GN104ID162_018748	000036F	66192	66587	396	131	6	+	86.3%	detectable	detectable	detectable
GN104ID162_018771	000036F	160046	160472	427	115	7	-	70.1%	undectable	undectable	detectable
GN104ID162_018786	000036F	285078	286375	1,298	239	11	-	58.6%	undectable	undectable	detectable
GN104ID162_018796	000036F	335090	335416	327	108	7	-	78.7%	detectable	undectable	detectable
GN104ID162_018803	000036F	350707	351324	618	205	2	+	80.1%	detectable	detectable	detectable
GN104ID162_018832	000036F	452519	452869	351	116	4	-	90.1%	undectable	undectable	detectable
GN104ID162_018840	000036F	497040	497327	288	72	0	+	59.0%	detectable	undectable	detectable
GN104ID162_018856	000036F	544435	544756	322	80	2	+	80.2%	detectable	undectable	undectable
GN104ID162_018857	000036F	557431	557754	324	107	3	+	72.6%	detectable	detectable	detectable
GN104ID162_018934	000036F	1113982	1114293	312	103	5	+	79.7%	detectable	detectable	undectable
GN104ID162_018941	000036F	1143477	1144189	713	117	2	+	63.6%	detectable	undectable	undectable
GN104ID162_018955	000036F	1195508	1196227	720	122	9	-	97.8%	undectable	undectable	detectable
GN104ID162_018966	000036F	1240284	1240639	356	93	4	+	75.2%	detectable	undectable	detectable
GN104ID162_018967	000036F	1241211	1241921	711	126	8	+	86.8%	detectable	detectable	detectable
GN104ID162_019026	000037F	211372	212374	1,003	205	2	-	66.0%	detectable	detectable	detectable
GN104ID162_019033	000037F	236134	236984	851	216	0	-	71.9%	detectable	detectable	detectable
GN104ID162_019043	000037F	263905	265357	1,453	82	4	+	61.2%	detectable	undectable	detectable
GN104ID162_019048	000037F	276171	276778	608	177	7	-	79.1%	detectable	detectable	detectable
GN104ID162_019090	000037F	409119	409621	503	110	6	+	80.2%	detectable	detectable	detectable
GN104ID162_019091	000037F	409847	410174	328	80	5	+	59.6%	detectable	detectable	detectable
GN104ID162_019126	000037F	591182	591686	505	144	7	-	81.9%	detectable	undectable	undectable
GN104ID162_019128	000037F	597663	598205	543	180	3	-	72.1%	detectable	detectable	detectable
GN104ID162_019129	000037F	598370	599085	716	148	3	-	75.3%	detectable	undectable	undectable
GN104ID162_019145	000037F	656562	657017	456	151	1	+	74.1%	detectable	detectable	detectable
GN104ID162_019152	000037F	669969	670433	465	109	3	-	64.8%	detectable	detectable	detectable
GN104ID162_019165	000037F	718490	719552	1,063	221	4	-	64.0%	detectable	detectable	detectable
GN104ID162_019167	000037F	726009	726861	853	208	1	-	87.1%	detectable	detectable	detectable
GN104ID162_019169	000037F	730049	731137	1,089	221	4	-	79.2%	detectable	detectable	detectable
GN104ID162_019176	000037F	769553	769975	423	97	3	-	81.4%	detectable	undectable	detectable
GN104ID162_019189	000037F	832846	833985	1,140	227	1	+	75.1%	undectable	undectable	detectable
GN104ID162_019194	000037F	856781	857240	460	73	0	-	63.6%	detectable	detectable	detectable
GN104ID162_019195	000037F	857479	858418	940	146	3	-	76.4%	detectable	detectable	detectable
GN104ID162_019210	000037F	909772	910307	536	150	0	-	59.3%	detectable	detectable	detectable
GN104ID162_019211	000037F	910965	911332	368	103	1	+	55.4%	detectable	undectable	detectable
GN104ID162_019230	000037F	1034813	1035241	429	142	7	+	92.8%	detectable	detectable	detectable
GN104ID162_019240	000037F	1093770	1094430	661	172	4	-	72.9%	detectable	detectable	undectable
GN104ID162_019245	000037F	1122815	1123192	378	79	4	-	64.9%	detectable	undectable	detectable
GN104ID162_019269	000037F	1266346	1266874	529	125	4	-	58.4%	detectable	detectable	detectable
GN104ID162_019270	000037F	1267290	1267763	474	129	2	-	73.9%	detectable	detectable	detectable
GN104ID162_019272	000037F	1272969	1273892	924	145	4	-	72.3%	detectable	undectable	detectable
GN104ID162_019280	000037F	1318273	1319491	1,219	227	13	-	80.8%	detectable	detectable	detectable
GN104ID162_019284	000037F	1327732	1328423	692	89	2	+	65.1%	detectable	detectable	detectable
GN104ID162_019285	000037F	1328536	1329123	588	136	1	+	70.0%	detectable	detectable	detectable
GN104ID162_019288	000037F	1330778	1331394	617	129	1	+	70.5%	detectable	detectable	detectable
GN104ID162_019317	000038F	19185	20122	938	216	2	-	68.5%	detectable	detectable	detectable
GN104ID162_019322	000038F	42182	42739	558	185	6	+	80.3%	detectable	detectable	detectable
GN104ID162_019338	000038F	147408	148260	853	239	2	-	68.6%	undectable	undectable	detectable
GN104ID162_019340	000038F	151712	152035	324	107	3	-	57.7%	detectable	detectable	undectable
GN104ID162_019341	000038F	152267	152823	557	130	5	+	67.6%	detectable	detectable	detectable
GN104ID162_019368	000038F	327791	328365	575	119	6	-	78.2%	detectable	detectable	detectable
GN104ID162_019369	000038F	332676	333284	609	130	6	-	85.1%	undectable	undectable	detectable
GN104ID162_019372	000038F	344040	344614	575	119	6	-	78.2%	undectable	undectable	detectable
GN104ID162_019373	000038F	348927	349535	609	130	6	-	83.8%	undectable	undectable	detectable
GN104ID162_019427	000038F	773430	774459	1,030	228	3	+	76.6%	detectable	detectable	detectable
GN104ID162_019435	000038F	790621	791201	581	133	5	-	83.8%	detectable	detectable	detectable
GN104ID162_019443	000038F	847611	849116	1,506	90	3	+	57.5%	detectable	detectable	detectable
GN104ID162_019448	000038F	866407	867011	605	114	0	+	78.6%	detectable	detectable	detectable
GN104ID162_019464	000038F	912272	913052	781	202	3	-	60.5%	detectable	detectable	detectable
GN104ID162_019468	000038F	932056	933290	1,235	168	3	+	75.3%	detectable	detectable	detectable
GN104ID162_019477	000038F	952173	952820	648	129	1	+	64.6%	detectable	detectable	detectable
GN104ID162_019480	000038F	985381	986358	978	214	7	-	62.5%	detectable	detectable	detectable
GN104ID162_019481	000038F	986628	987008	381	126	4	+	61.2%	detectable	undectable	undectable
GN104ID162_019492	000038F	1058575	1059120	546	129	6	+	63.7%	detectable	undectable	detectable
GN104ID162_019496	000038F	1068596	1069177	582	193	0	-	82.6%	undectable	undectable	detectable
GN104ID162_019497	000038F	1069191	1069775	585	170	3	-	74.7%	undectable	undectable	detectable
GN104ID162_019505	000038F	1142982	1143719	738	114	1	+	56.9%	detectable	detectable	detectable
GN104ID162_019506	000038F	1144700	1145245	546	123	6	+	64.7%	detectable	detectable	detectable
GN104ID162_019508	000038F	1149736	1150092	357	118	3	+	69.3%	undectable	undectable	detectable
GN104ID162_019564	000039F	177523	178654	1,132	216	4	-	83.4%	detectable	detectable	detectable
GN104ID162_019567	000039F	181461	182214	754	193	2	-	57.9%	detectable	detectable	detectable
GN104ID162_019582	000039F	206636	208035	1,400	217	7	+	86.0%	detectable	detectable	detectable
GN104ID162_019599	000039F	321483	321972	490	140	1	-	57.1%	detectable	undectable	detectable
GN104ID162_019601	000039F	322811	323470	660	194	1	-	82.6%	detectable	detectable	detectable
GN104ID162_019602	000039F	323749	324757	1,009	235	8	+	70.1%	detectable	detectable	detectable
GN104ID162_019603	000039F	324893	325741	849	232	0	+	65.1%	detectable	detectable	detectable
GN104ID162_019605	000039F	328717	329166	450	149	1	-	62.1%	detectable	undectable	detectable
GN104ID162_019610	000039F	338588	339057	470	100	7	-	91.3%	detectable	detectable	detectable
GN104ID162_019612	000039F	344448	344723	276	91	4	-	74.0%	detectable	detectable	detectable
GN104ID162_019614	000039F	358647	359916	1,270	228	4	+	90.3%	detectable	detectable	detectable
GN104ID162_019630	000039F	436902	437300	399	132	1	+	75.9%	detectable	undectable	detectable
GN104ID162_019632	000039F	445174	446148	975	204	3	-	86.6%	detectable	detectable	detectable
GN104ID162_019638	000039F	459462	460490	1,029	217	2	-	59.9%	detectable	detectable	detectable
GN104ID162_019652	000039F	539266	539703	438	145	2	-	59.6%	detectable	detectable	detectable
GN104ID162_019657	000039F	546472	548212	1,741	286	4	+	59.7%	detectable	detectable	detectable
GN104ID162_019662	000039F	554927	555534	608	155	3	+	59.6%	detectable	detectable	detectable
GN104ID162_019665	000039F	566807	567100	294	97	6	+	63.8%	detectable	detectable	detectable
GN104ID162_019680	000039F	610920	611206	287	69	4	-	85.4%	detectable	undectable	detectable
GN104ID162_019693	000039F	697666	697962	297	98	9	-	84.2%	detectable	undectable	undectable
GN104ID162_019696	000039F	702113	703348	1,236	146	0	-	87.8%	detectable	detectable	detectable
GN104ID162_019704	000039F	726744	727060	317	82	5	+	74.9%	detectable	detectable	detectable
GN104ID162_019708	000039F	731828	732294	467	105	6	+	95.3%	detectable	undectable	undectable
GN104ID162_019710	000039F	733598	734163	566	136	6	+	83.9%	detectable	undectable	detectable
GN104ID162_019711	000039F	735124	735652	529	118	6	+	71.5%	detectable	detectable	detectable
GN104ID162_019712	000039F	736132	736505	374	97	0	-	55.2%	undectable	undectable	detectable
GN104ID162_019714	000039F	738100	738436	337	81	3	+	65.6%	detectable	undectable	detectable
GN104ID162_019731	000039F	810967	811272	306	101	1	+	57.3%	detectable	undectable	detectable
GN104ID162_019752	000039F	867761	868567	807	136	8	-	87.4%	detectable	detectable	detectable
GN104ID162_019768	000039F	910777	911620	844	162	3	+	57.2%	detectable	detectable	detectable
GN104ID162_019775	000039F	922889	923375	487	113	2	-	63.9%	detectable	detectable	detectable
GN104ID162_019801	000039F	1029409	1030420	1,012	152	4	+	73.8%	detectable	detectable	detectable
GN104ID162_019822	000039F	1135642	1136048	407	86	4	-	86.4%	detectable	detectable	detectable
GN104ID162_019823	000039F	1136124	1138554	2,431	100	1	+	58.0%	detectable	detectable	detectable
GN104ID162_019833	000039F	1185288	1185613	326	70	2	-	79.5%	detectable	detectable	detectable
GN104ID162_019848	000039F	1237077	1237865	789	215	8	-	63.0%	detectable	undectable	detectable
GN104ID162_019861	000039F	1288939	1289299	361	76	3	-	80.3%	detectable	detectable	detectable
GN104ID162_019866	000039F	1297838	1299305	1,468	258	9	+	77.2%	detectable	detectable	detectable
GN104ID162_019867	000039F	1299907	1300582	676	138	0	+	67.5%	detectable	detectable	detectable
GN104ID162_019868	000039F	1300968	1302482	1,515	274	6	-	56.7%	detectable	detectable	detectable
GN104ID162_019870	000039F	1305481	1305831	351	93	4	-	75.5%	detectable	detectable	detectable
GN104ID162_019874	000039F	1311347	1311649	303	100	1	+	57.1%	detectable	detectable	detectable
GN104ID162_019876	000039F	1313670	1314117	448	119	3	+	64.3%	detectable	detectable	detectable
GN104ID162_019879	000039F	1319582	1320026	445	93	6	+	93.4%	detectable	detectable	detectable
GN104ID162_019884	000040F	22917	23581	665	74	1	-	89.4%	detectable	detectable	detectable
GN104ID162_019891	000040F	29482	30291	810	197	5	-	85.5%	detectable	detectable	detectable
GN104ID162_019893	000040F	32435	32713	279	92	4	+	56.0%	detectable	detectable	detectable
GN104ID162_019901	000040F	49245	49728	484	101	1	-	62.3%	detectable	detectable	detectable
GN104ID162_019913	000040F	143562	144016	455	86	1	+	89.7%	detectable	detectable	detectable
GN104ID162_019914	000040F	144226	144429	204	51	1	-	58.3%	detectable	detectable	detectable
GN104ID162_019925	000040F	213889	215105	1,217	75	7	-	61.3%	detectable	detectable	undectable
GN104ID162_019929	000040F	252684	253094	411	136	2	-	75.8%	detectable	undectable	detectable
GN104ID162_019960	000040F	405972	406954	983	213	11	-	68.3%	detectable	detectable	detectable
GN104ID162_019971	000040F	465019	465450	432	143	4	+	68.5%	detectable	undectable	detectable
GN104ID162_019978	000040F	500103	501052	950	157	7	-	65.3%	detectable	detectable	undectable
GN104ID162_019982	000040F	514085	514748	664	115	6	+	90.2%	detectable	detectable	detectable
GN104ID162_019991	000040F	534455	535526	1,072	183	12	-	59.3%	detectable	detectable	detectable
GN104ID162_019992	000040F	535916	537121	1,206	75	1	-	70.6%	detectable	detectable	undectable
GN104ID162_019997	000040F	547531	548068	538	150	4	-	73.3%	detectable	detectable	detectable
GN104ID162_020001	000040F	563433	563849	417	80	8	-	93.0%	detectable	detectable	detectable
GN104ID162_020002	000040F	563973	564248	276	91	2	+	60.4%	detectable	undectable	detectable
GN104ID162_020004	000040F	572380	572831	452	87	7	-	86.4%	detectable	undectable	detectable
GN104ID162_020017	000040F	616643	617799	1,157	72	5	+	72.4%	detectable	detectable	detectable
GN104ID162_020020	000040F	630453	630933	481	134	7	+	96.2%	detectable	detectable	detectable
GN104ID162_020021	000040F	630977	632396	1,420	269	1	+	57.9%	detectable	detectable	detectable
GN104ID162_020050	000040F	740560	741039	480	159	4	+	70.2%	detectable	detectable	detectable
GN104ID162_020052	000040F	748762	749301	540	111	1	-	76.3%	detectable	detectable	detectable
GN104ID162_020082	000040F	947715	948719	1,005	177	11	-	78.8%	detectable	detectable	detectable
GN104ID162_020108	000040F	1014381	1015097	717	70	0	-	71.5%	detectable	detectable	detectable
GN104ID162_020109	000040F	1015209	1017054	1,846	222	5	-	66.5%	detectable	detectable	detectable
GN104ID162_020110	000040F	1017220	1017956	737	181	3	+	90.9%	detectable	detectable	detectable
GN104ID162_020118	000040F	1042428	1043044	617	182	10	-	68.2%	detectable	detectable	detectable
GN104ID162_020122	000040F	1050941	1051374	434	83	4	+	76.0%	detectable	undectable	undectable
GN104ID162_020124	000040F	1054877	1055808	932	98	7	+	85.5%	detectable	detectable	detectable
GN104ID162_020126	000040F	1058153	1058554	402	133	4	-	77.5%	detectable	detectable	detectable
GN104ID162_020128	000040F	1060230	1060824	595	173	3	+	55.3%	detectable	detectable	detectable
GN104ID162_020140	000040F	1119313	1120936	1,624	152	4	+	55.7%	detectable	detectable	detectable
GN104ID162_020141	000040F	1121122	1121864	743	157	5	+	89.1%	detectable	detectable	detectable
GN104ID162_020142	000040F	1122899	1123782	884	222	5	-	68.4%	detectable	detectable	detectable
GN104ID162_020161	000040F	1190003	1190508	506	106	6	+	89.3%	detectable	detectable	detectable
GN104ID162_020274	000041F	430208	431590	1,383	330	3	+	64.8%	detectable	detectable	detectable
GN104ID162_020277	000041F	449915	451068	1,154	214	3	+	67.7%	detectable	detectable	undectable
GN104ID162_020293	000041F	536594	537763	1,170	184	2	-	69.3%	detectable	detectable	detectable
GN104ID162_020354	000041F	1015496	1016008	513	170	8	-	85.1%	detectable	detectable	detectable
GN104ID162_020360	000041F	1074239	1074715	477	158	9	-	96.0%	detectable	detectable	detectable
GN104ID162_020400	000043F	61811	62242	432	106	3	-	73.5%	detectable	undectable	undectable
GN104ID162_020409	000043F	92463	93247	785	220	0	+	69.3%	detectable	detectable	detectable
GN104ID162_020412	000043F	97985	98649	665	137	4	+	71.9%	detectable	detectable	detectable
GN104ID162_020428	000043F	142364	142780	417	104	5	-	78.0%	detectable	detectable	detectable
GN104ID162_020433	000043F	158903	159541	639	212	5	-	85.6%	detectable	detectable	detectable
GN104ID162_020440	000043F	182584	183956	1,373	110	4	+	65.4%	undectable	undectable	detectable
GN104ID162_020450	000043F	208413	209268	856	208	4	+	62.5%	detectable	detectable	detectable
GN104ID162_020451	000043F	209975	210476	502	66	1	-	80.1%	detectable	detectable	detectable
GN104ID162_020454	000043F	224300	225447	1,148	249	8	+	56.4%	detectable	detectable	detectable
GN104ID162_020460	000043F	278913	279580	668	167	4	+	78.8%	detectable	undectable	detectable
GN104ID162_020461	000043F	284897	285227	331	77	5	+	73.0%	detectable	detectable	undectable
GN104ID162_020486	000043F	433831	434444	614	152	2	+	61.1%	detectable	detectable	detectable
GN104ID162_020500	000043F	492526	493038	513	170	2	-	65.0%	detectable	detectable	detectable
GN104ID162_020505	000043F	510594	511010	417	138	7	-	73.2%	detectable	detectable	detectable
GN104ID162_020509	000043F	516128	517015	888	205	12	-	62.5%	detectable	detectable	detectable
GN104ID162_020513	000043F	520042	520370	329	77	2	+	73.2%	detectable	detectable	undectable
GN104ID162_020516	000043F	527950	528699	750	176	2	-	76.8%	detectable	undectable	detectable
GN104ID162_020524	000043F	574767	575563	797	190	3	+	83.4%	detectable	undectable	undectable
GN104ID162_020535	000043F	616100	616572	473	72	4	-	57.9%	detectable	undectable	detectable
GN104ID162_020541	000043F	627524	627979	456	122	6	+	64.9%	undectable	undectable	detectable
GN104ID162_020546	000043F	649102	650238	1,137	164	4	-	92.7%	detectable	detectable	detectable
GN104ID162_020547	000043F	650503	650811	309	102	5	-	71.2%	detectable	detectable	detectable
GN104ID162_020550	000043F	654227	654597	371	87	4	-	79.4%	detectable	detectable	detectable
GN104ID162_020554	000043F	679528	680336	809	73	8	-	90.6%	detectable	detectable	undectable
GN104ID162_020561	000043F	715873	717052	1,180	145	3	-	82.6%	detectable	detectable	detectable
GN104ID162_020564	000043F	722344	722754	411	136	10	+	66.7%	detectable	undectable	undectable
GN104ID162_020567	000043F	740636	741532	897	216	0	-	56.8%	detectable	detectable	detectable
GN104ID162_020569	000043F	752449	752796	348	115	5	+	81.4%	detectable	undectable	detectable
GN104ID162_020583	000043F	810119	811491	1,373	272	6	+	58.6%	detectable	detectable	detectable
GN104ID162_020628	000043F	1125715	1127015	1,301	215	8	+	76.6%	detectable	undectable	undectable
GN104ID162_020661	000044F	135820	136170	351	75	0	-	81.8%	detectable	undectable	undectable
GN104ID162_020671	000044F	198707	199069	363	93	2	-	68.2%	undectable	undectable	detectable
GN104ID162_020672	000044F	202202	202759	558	147	3	+	61.5%	detectable	detectable	undectable
GN104ID162_020687	000044F	258306	258635	330	109	4	-	69.8%	detectable	detectable	detectable
GN104ID162_020700	000044F	303286	303758	473	133	2	-	71.0%	detectable	detectable	detectable
GN104ID162_020704	000044F	320290	320614	325	84	1	-	72.7%	detectable	detectable	detectable
GN104ID162_020712	000044F	385911	386653	743	192	4	+	57.3%	detectable	detectable	undectable
GN104ID162_020732	000044F	541589	542118	530	109	10	-	96.3%	detectable	detectable	detectable
GN104ID162_020753	000044F	643866	644560	695	211	12	-	80.8%	detectable	detectable	detectable
GN104ID162_020758	000044F	668922	669335	414	137	4	-	85.3%	undectable	undectable	detectable
GN104ID162_020768	000044F	757013	757579	567	188	11	+	59.2%	detectable	detectable	detectable
GN104ID162_020770	000044F	761680	762062	383	80	4	+	82.2%	detectable	detectable	detectable
GN104ID162_020776	000044F	786667	787650	984	124	0	-	65.0%	detectable	detectable	detectable
GN104ID162_020782	000044F	827593	828050	458	72	5	+	84.0%	detectable	detectable	detectable
GN104ID162_020808	000044F	920936	921459	524	109	10	-	94.0%	detectable	detectable	detectable
GN104ID162_020821	000044F	986481	987691	1,211	287	7	-	67.7%	detectable	detectable	detectable
GN104ID162_020862	000045F	28656	30011	1,356	248	10	+	68.8%	detectable	detectable	detectable
GN104ID162_020892	000045F	212554	214065	1,512	115	3	-	59.2%	detectable	detectable	detectable
GN104ID162_020907	000045F	327097	327573	477	99	0	-	80.1%	detectable	detectable	detectable
GN104ID162_020924	000045F	436976	438212	1,237	281	7	+	57.7%	detectable	detectable	detectable
GN104ID162_020926	000045F	440615	441067	453	126	6	-	76.5%	detectable	detectable	detectable
GN104ID162_020962	000045F	614174	614530	357	75	0	-	63.7%	detectable	undectable	undectable
GN104ID162_020971	000045F	647239	648211	973	145	3	+	70.5%	detectable	undectable	undectable
GN104ID162_020989	000045F	742704	743010	307	82	4	+	55.6%	detectable	detectable	detectable
GN104ID162_020992	000045F	750190	752220	2,031	226	14	-	87.2%	detectable	detectable	detectable
GN104ID162_020995	000045F	760653	760862	210	69	9	+	58.9%	detectable	undectable	detectable
GN104ID162_021003	000045F	794355	795022	668	131	6	+	86.5%	detectable	detectable	detectable
GN104ID162_021016	000045F	868024	868397	374	72	4	-	65.7%	detectable	detectable	detectable
GN104ID162_021050	000045F	1019872	1020408	537	156	2	-	66.5%	detectable	undectable	undectable
GN104ID162_021071	000047F	66924	67898	975	237	6	-	89.9%	detectable	detectable	detectable
GN104ID162_021076	000047F	100716	101706	991	244	15	-	65.9%	detectable	detectable	detectable
GN104ID162_021079	000047F	105013	105567	555	112	4	-	69.1%	detectable	undectable	detectable
GN104ID162_021095	000047F	196618	197525	908	184	0	+	65.8%	detectable	detectable	detectable
GN104ID162_021098	000047F	202715	203874	1,160	300	0	+	63.0%	detectable	undectable	detectable
GN104ID162_021107	000047F	248176	248626	451	131	8	-	91.5%	detectable	detectable	detectable
GN104ID162_021112	000047F	266813	267250	438	145	8	+	91.1%	detectable	undectable	detectable
GN104ID162_021139	000047F	411836	412224	389	104	3	+	61.2%	undectable	undectable	detectable
GN104ID162_021146	000047F	430309	431662	1,354	131	8	-	81.6%	detectable	detectable	detectable
GN104ID162_021150	000047F	452457	453227	771	106	3	+	57.4%	undectable	undectable	detectable
GN104ID162_021156	000047F	474991	475542	552	183	1	-	67.0%	detectable	undectable	detectable
GN104ID162_021168	000047F	545721	546403	683	142	2	-	71.5%	detectable	detectable	detectable
GN104ID162_021188	000047F	651077	651838	762	177	11	-	84.1%	detectable	detectable	detectable
GN104ID162_021199	000047F	714849	715424	576	191	15	+	87.6%	detectable	detectable	detectable
GN104ID162_021201	000047F	719114	719635	522	123	6	+	86.7%	detectable	detectable	detectable
GN104ID162_021203	000047F	738475	739219	745	162	10	-	92.0%	detectable	detectable	detectable
GN104ID162_021214	000047F	798594	799245	652	137	5	+	55.4%	detectable	undectable	undectable
GN104ID162_021225	000047F	842372	843349	978	164	3	-	58.6%	detectable	detectable	detectable
GN104ID162_021232	000047F	865230	865901	672	131	8	-	90.2%	detectable	detectable	detectable
GN104ID162_021234	000047F	867373	868413	1,041	278	8	+	65.0%	detectable	detectable	detectable
GN104ID162_021253	000047F	935144	935712	569	129	4	+	84.2%	detectable	undectable	detectable
GN104ID162_021282	000048F	1539	2188	650	140	5	+	55.1%	detectable	undectable	detectable
GN104ID162_021283	000048F	2524	3176	653	172	2	+	77.8%	detectable	undectable	detectable
GN104ID162_021284	000048F	7287	8066	780	151	1	+	57.4%	detectable	detectable	detectable
GN104ID162_021290	000048F	45666	46430	765	254	6	-	61.6%	detectable	detectable	detectable
GN104ID162_021291	000048F	46605	47061	457	123	0	-	81.1%	detectable	detectable	detectable
GN104ID162_021322	000048F	241750	242234	485	129	5	+	56.5%	undectable	undectable	detectable
GN104ID162_021360	000048F	463221	463799	579	136	6	-	78.5%	detectable	detectable	detectable
GN104ID162_021361	000048F	464121	464590	470	135	3	+	72.0%	detectable	detectable	detectable
GN104ID162_021366	000048F	486091	487033	943	105	6	-	79.7%	detectable	undectable	detectable
GN104ID162_021371	000048F	500552	500875	324	107	6	-	77.3%	detectable	detectable	detectable
GN104ID162_021376	000048F	529792	530163	372	95	1	-	60.5%	detectable	undectable	detectable
GN104ID162_021381	000048F	546051	546684	634	185	0	-	57.3%	detectable	detectable	detectable
GN104ID162_021392	000048F	587968	588710	743	82	0	-	70.4%	detectable	detectable	detectable
GN104ID162_021405	000048F	619420	620276	857	218	4	+	75.9%	detectable	detectable	detectable
GN104ID162_021414	000048F	646563	646991	429	108	5	-	77.4%	detectable	detectable	detectable
GN104ID162_021422	000048F	690267	691220	954	258	9	-	62.9%	detectable	detectable	detectable
GN104ID162_021427	000048F	703702	704158	457	105	6	-	78.7%	detectable	detectable	detectable
GN104ID162_021430	000048F	720290	721496	1,207	185	7	+	77.8%	detectable	undectable	undectable
GN104ID162_021436	000048F	769829	771211	1,383	255	9	-	59.9%	undectable	undectable	detectable
GN104ID162_021446	000048F	804261	805857	1,597	263	3	-	55.6%	undectable	undectable	detectable
GN104ID162_021456	000048F	828920	829541	622	97	6	+	97.9%	detectable	undectable	undectable
GN104ID162_021465	000048F	869846	870473	628	75	0	+	72.9%	detectable	detectable	detectable
GN104ID162_021469	000048F	879068	879409	342	113	3	+	56.6%	detectable	detectable	undectable
GN104ID162_021491	000048F	976602	977033	432	143	7	-	73.8%	detectable	detectable	detectable
GN104ID162_021500	000048F	1013727	1014000	274	65	0	+	77.5%	detectable	undectable	detectable
GN104ID162_021525	000049F	67774	68162	389	102	3	+	84.2%	detectable	detectable	detectable
GN104ID162_021526	000049F	68985	69659	675	128	10	+	71.0%	detectable	undectable	detectable
GN104ID162_021529	000049F	75859	76319	461	102	5	+	93.0%	undectable	undectable	detectable
GN104ID162_021564	000049F	229353	229712	360	97	5	+	91.2%	undectable	undectable	detectable
GN104ID162_021576	000049F	270155	270571	417	80	1	-	70.8%	detectable	detectable	detectable
GN104ID162_021602	000049F	475336	475908	573	73	5	+	73.9%	detectable	undectable	detectable
GN104ID162_021614	000049F	534277	534702	426	141	6	-	67.7%	detectable	detectable	detectable
GN104ID162_021661	000049F	780679	781205	527	65	3	+	65.0%	detectable	undectable	undectable
GN104ID162_021681	000049F	901269	902696	1,428	146	9	+	84.8%	undectable	undectable	detectable
GN104ID162_021691	000049F	964945	965317	373	97	1	-	72.4%	detectable	detectable	detectable
GN104ID162_021703	000049F	1039820	1040165	346	89	7	+	79.4%	detectable	undectable	undectable
GN104ID162_021706	000049F	1044365	1044751	387	128	5	-	61.3%	detectable	detectable	detectable
GN104ID162_021708	000049F	1047218	1048110	893	218	5	+	58.1%	detectable	detectable	detectable
GN104ID162_021709	000049F	1049661	1050554	894	218	5	+	60.7%	detectable	detectable	undectable
GN104ID162_021710	000049F	1050758	1051289	532	136	8	+	65.0%	undectable	undectable	detectable
GN104ID162_021725	000050F	24500	26243	1,744	150	1	-	63.8%	detectable	undectable	detectable
GN104ID162_021729	000050F	40566	41586	1,021	223	5	+	72.7%	detectable	detectable	detectable
GN104ID162_021730	000050F	42307	43075	769	135	6	-	77.1%	detectable	detectable	detectable
GN104ID162_021736	000050F	59279	59891	613	150	8	-	79.3%	detectable	detectable	detectable
GN104ID162_021749	000050F	112998	113500	503	106	9	+	94.8%	detectable	detectable	detectable
GN104ID162_021752	000050F	122747	123046	300	99	3	-	86.8%	detectable	undectable	detectable
GN104ID162_021779	000050F	263932	266176	2,245	216	2	+	78.6%	detectable	undectable	detectable
GN104ID162_021793	000050F	305399	306225	827	219	0	+	65.4%	detectable	detectable	detectable
GN104ID162_021810	000050F	385684	386184	501	118	0	-	61.9%	detectable	detectable	detectable
GN104ID162_021822	000050F	461026	462452	1,427	113	5	-	60.7%	detectable	detectable	detectable
GN104ID162_021823	000050F	462693	463980	1,288	221	1	-	86.9%	detectable	detectable	detectable
GN104ID162_021829	000050F	479699	481041	1,343	69	3	+	66.2%	detectable	undectable	detectable
GN104ID162_021839	000050F	537845	538515	671	87	4	-	81.1%	detectable	detectable	detectable
GN104ID162_021845	000050F	555518	556430	913	123	4	+	70.1%	detectable	detectable	detectable
GN104ID162_021851	000050F	570519	571725	1,207	295	6	+	57.0%	detectable	detectable	detectable
GN104ID162_021866	000050F	649603	650503	901	135	5	-	85.6%	detectable	detectable	detectable
GN104ID162_021876	000050F	673625	674117	493	122	6	+	67.4%	detectable	detectable	detectable
GN104ID162_021890	000050F	746309	747146	838	217	3	+	82.5%	detectable	undectable	undectable
GN104ID162_021940	000050F	946527	947355	829	120	10	+	80.5%	detectable	detectable	detectable
GN104ID162_021943	000050F	953473	954553	1,081	312	4	+	57.8%	detectable	undectable	undectable
GN104ID162_021949	000051F	34215	34514	300	99	0	-	72.2%	detectable	detectable	detectable
GN104ID162_021957	000051F	52034	52970	937	231	5	+	58.8%	detectable	detectable	detectable
GN104ID162_021963	000051F	129271	129826	556	161	0	+	66.6%	detectable	detectable	detectable
GN104ID162_021965	000051F	131842	132340	499	134	12	+	85.3%	detectable	detectable	detectable
GN104ID162_021974	000051F	166304	166687	384	127	9	+	96.0%	detectable	detectable	undectable
GN104ID162_021976	000051F	179020	179535	516	149	4	+	63.2%	detectable	detectable	detectable
GN104ID162_021987	000051F	231663	233403	1,741	246	2	+	59.8%	detectable	detectable	detectable
GN104ID162_021991	000051F	249588	250120	533	120	7	-	79.6%	detectable	detectable	detectable
GN104ID162_022018	000051F	412528	413564	1,037	251	7	-	61.7%	detectable	detectable	detectable
GN104ID162_022028	000051F	431152	432282	1,131	287	2	+	57.0%	detectable	detectable	detectable
GN104ID162_022065	000051F	616265	616803	539	90	8	+	64.9%	detectable	detectable	detectable
GN104ID162_022083	000051F	673660	674428	769	67	1	+	80.3%	detectable	detectable	detectable
GN104ID162_022109	000051F	756458	756940	483	160	2	+	63.4%	detectable	undectable	detectable
GN104ID162_022110	000051F	759441	760076	636	114	1	+	70.4%	detectable	detectable	detectable
GN104ID162_022111	000051F	761582	761866	285	70	4	+	76.0%	detectable	detectable	detectable
GN104ID162_022115	000051F	773553	773990	438	145	5	-	76.8%	detectable	undectable	detectable
GN104ID162_022123	000051F	836179	836995	817	214	6	-	66.0%	detectable	detectable	detectable
GN104ID162_022144	000051F	952125	952412	288	95	2	-	66.2%	detectable	undectable	undectable
GN104ID162_022194	000052F	279723	280911	1,189	177	3	+	67.2%	detectable	detectable	detectable
GN104ID162_022198	000052F	308392	308724	333	74	1	+	83.7%	detectable	detectable	detectable
GN104ID162_022203	000052F	320012	320874	863	226	5	-	82.5%	detectable	undectable	undectable
GN104ID162_022225	000052F	415766	417062	1,297	244	2	-	56.3%	detectable	undectable	undectable
GN104ID162_022258	000052F	667810	668592	783	133	3	+	66.9%	detectable	detectable	detectable
GN104ID162_022270	000052F	747500	748425	926	247	2	+	63.4%	detectable	detectable	detectable
GN104ID162_022280	000052F	772653	773462	810	199	1	-	79.3%	detectable	detectable	detectable
GN104ID162_022333	000053F	63609	63923	315	104	3	-	61.2%	detectable	detectable	undectable
GN104ID162_022397	000053F	515737	516092	356	84	7	+	86.3%	detectable	undectable	undectable
GN104ID162_022432	000053F	698729	699383	655	133	6	+	75.0%	detectable	detectable	detectable
GN104ID162_022437	000053F	745224	745523	300	99	5	-	85.8%	detectable	undectable	undectable
GN104ID162_022466	000053F	874850	875868	1,019	173	1	-	58.8%	detectable	detectable	detectable
GN104ID162_022470	000053F	896500	896873	374	86	0	+	56.2%	detectable	undectable	detectable
GN104ID162_022471	000053F	896911	897495	585	194	5	+	62.9%	detectable	detectable	detectable
GN104ID162_022518	000054F	148181	149002	822	186	5	-	83.1%	detectable	detectable	detectable
GN104ID162_022531	000054F	212962	213760	799	193	2	-	60.1%	detectable	detectable	detectable
GN104ID162_022551	000054F	356673	357386	714	144	5	-	60.9%	detectable	detectable	detectable
GN104ID162_022566	000054F	414368	415000	633	210	3	+	88.8%	detectable	undectable	detectable
GN104ID162_022570	000054F	420499	421101	603	178	2	+	55.3%	undectable	undectable	detectable
GN104ID162_022591	000054F	476533	477243	711	182	6	-	59.3%	detectable	detectable	detectable
GN104ID162_022597	000054F	529248	529968	721	135	2	+	63.2%	undectable	detectable	undectable
GN104ID162_022606	000054F	599660	599959	300	99	3	-	65.8%	undectable	undectable	detectable
GN104ID162_022607	000054F	600027	600613	587	116	7	+	80.3%	detectable	detectable	detectable
GN104ID162_022633	000054F	752110	752769	660	160	1	+	71.0%	detectable	undectable	detectable
GN104ID162_022635	000054F	753564	753896	333	76	7	+	61.5%	detectable	undectable	undectable
GN104ID162_022636	000054F	758265	759455	1,191	265	8	+	59.0%	detectable	undectable	undectable
GN104ID162_022637	000054F	770495	771254	760	163	4	-	63.0%	detectable	detectable	detectable
GN104ID162_022677	000055F	108478	109049	572	164	7	+	60.3%	detectable	detectable	detectable
GN104ID162_022695	000055F	194414	195411	998	190	8	-	55.6%	detectable	detectable	detectable
GN104ID162_022701	000055F	203210	203718	509	142	3	+	95.7%	detectable	detectable	detectable
GN104ID162_022714	000055F	264038	264871	834	152	1	-	68.5%	detectable	detectable	detectable
GN104ID162_022730	000055F	410486	410956	471	156	8	-	63.3%	detectable	undectable	detectable
GN104ID162_022732	000055F	416012	416290	279	92	2	+	69.5%	detectable	detectable	detectable
GN104ID162_022736	000055F	430983	431939	957	217	6	-	81.0%	detectable	detectable	detectable
GN104ID162_022746	000055F	462966	463922	957	217	6	-	81.9%	detectable	detectable	detectable
GN104ID162_022754	000055F	511630	512599	970	219	6	-	58.8%	detectable	detectable	detectable
GN104ID162_022773	000055F	558699	559696	998	223	5	+	85.6%	detectable	detectable	detectable
GN104ID162_022778	000055F	585779	586769	991	163	2	+	80.4%	detectable	detectable	undectable
GN104ID162_022811	000055F	710031	711013	983	131	1	+	59.5%	detectable	detectable	detectable
GN104ID162_022812	000055F	711044	711804	761	198	2	+	63.4%	detectable	detectable	detectable
GN104ID162_022859	000056F	48099	48470	372	123	3	-	55.4%	detectable	detectable	detectable
GN104ID162_022886	000056F	179947	180359	413	102	3	+	64.8%	detectable	detectable	detectable
[truncated: 393 more rows]
