# Supplementary material for: Integrated Analysis of Gene Expression, SNP, InDel, and CNV Identifies Candidate Avirulence Genes in Australian Isolates of the Wheat Leaf Rust Pathogen Puccinia triticina
Source: Genes (Basel). 2020 Sep 21;11(9):1107. doi: 10.3390/genes11091107 (PMC7564353; doi:10.3390/genes11091107)
Supplement: Supplementary file 1 [file genes-11-01107-s001.zip › supplementary_files/supplementary_file4.xlsx]

## Sheet: Sheet1 - SNPs InDels - AvrLr1
Contig	Position	GeneID	Reference	Alternative	Consequence	RefCodon	VarCodon	Ref_aa	Var_aa	S594	S625	S629	S631
000000F	251642	GN104ID162_000047	C	G	nonsynonymous	GAT	CAT	D	H	0/0	0/0	0/0	0/0
000000F	928739	GN104ID162_000139	C	A	nonsynonymous	CTT	ATT	L	I	0/0	0/0	0/0	0/0
000000F	959894	GN104ID162_000148	T	C	nonsynonymous	ACA	GCA	T	A	0/1	0/1	0/1	0/1
000000F	960180	GN104ID162_000148	C	T	nonsynonymous	GCA	ACA	A	T	0/1	0/1	0/1	0/1
000000F	1023836	GN104ID162_000164	T	C	nonsynonymous	TTC	TCC	F	S	0/0	0/0	0/0	0/0
000000F	1024209	GN104ID162_000164	A	G	nonsynonymous	CAA	CGA	Q	R	0/0	0/0	0/0	0/0
000000F	1032876	GN104ID162_000166	A	T	nonsynonymous	GAT	GAA	D	E	0/0	0/0	0/0	0/0
000000F	1032911	GN104ID162_000166	T	C	nonsynonymous	AAC	GAC	N	D	0/1	0/1	0/1	0/1
000000F	1032962	GN104ID162_000166	A	G	nonsynonymous	TAT	CAT	Y	H	0/1	0/1	0/1	0/1
000000F	1034015	GN104ID162_000167	T	TC	frameshift	AAC	AGAC			0/1	0/1	0/1	0/1
000000F	1034017-1034018	GN104ID162_000167	AT	A	frameshift	GAT	GT			0/1	0/1	0/1	0/1
000000F	1034036	GN104ID162_000167	C	G	nonsynonymous	GGT	GCT	G	A	0/1	0/1	0/1	0/1
000000F	1034194	GN104ID162_000167	C	G	nonsynonymous	AGG	AGC	R	S	0/1	0/0	0/0	0/1
000000F	1034243-1034252	GN104ID162_000167	GAGACTCCGA	G	nonsynonymous	GTCGGAGTCTCA	GCA	VGVS	A	0/1	0/0	0/0	0/1
000000F	1034254	GN104ID162_000167	G	GTAA	nonsynonymous	CCC	CCTTAC	P	PY	0/1	0/0	0/0	0/1
000000F	1034273	GN104ID162_000167	C	G	nonsynonymous	GGT	GCT	G	A	0/1	0/0	0/0	0/1
000000F	1034277	GN104ID162_000167	T	C	nonsynonymous	ATA	GTA	I	V	0/1	0/0	0/0	0/1
000000F	1034281	GN104ID162_000167	G	C	nonsynonymous	GAC	GAG	D	E	0/1	0/0	0/0	0/1
000000F	1034288	GN104ID162_000167	G	A	nonsynonymous	TCG	TTG	S	L	0/1	0/0	0/0	0/1
000000F	1034294	GN104ID162_000167	A	T	nonsynonymous	ATG	AAG	M	K	0/1	0/0	0/0	0/1
000000F	1034395	GN104ID162_000167	T	A	nonsynonymous	AAG	ATG	K	M	0/1	0/1	0/1	0/1
000000F	1034546	GN104ID162_000167	T	C	nonsynonymous	AGA	GGA	R	G	1/1	1/1	1/1	1/1
000000F	1050705	GN104ID162_000170	A	G	nonsynonymous	GTA	GCA	V	A	0/1	0/1	0/1	0/1
000000F	1050759	GN104ID162_000170	T	C	nonsynonymous	GAT	GGT	D	G	0/1	0/1	0/1	0/1
000000F	1050763	GN104ID162_000170	C	A	nonsynonymous	GAT	TAT	D	Y	0/1	0/1	0/1	0/1
000000F	1050881	GN104ID162_000170	C	G	nonsynonymous	AGG	AGC	R	S	0/1	0/1	0/1	0/1
000000F	1050930-1050936	GN104ID162_000170	GGGACTC	G	nonsynonymous	GGAGTCCCA	GCA	GVP	A	0/1	0/1	0/1	0/1
000000F	1050939	GN104ID162_000170	A	T	nonsynonymous	GTC	GAC	V	D	0/1	0/1	0/1	0/1
000000F	1050940	GN104ID162_000170	C	A	nonsynonymous	GTC	TTC	V	F	0/1	0/1	0/1	0/1
000000F	1050958	GN104ID162_000170	T	C	nonsynonymous	AGG	GGG	R	G	0/1	0/1	0/1	0/1
000000F	1050960	GN104ID162_000170	C	G	nonsynonymous	GGT	GCT	G	A	0/1	0/1	0/1	0/1
000000F	1050968	GN104ID162_000170	G	C	nonsynonymous	GAC	GAG	D	E	0/1	0/1	0/1	0/1
000000F	1051074	GN104ID162_000170	C	T	nonsynonymous	GCC	ACC	A	T	0/1	0/1	0/1	0/1
000000F	1051082	GN104ID162_000170	T	A	nonsynonymous	AAG	ATG	K	M	0/1	0/1	0/1	0/1
000000F	1051152	GN104ID162_000170	C	T	nonsynonymous	GCT	ACT	A	T	0/1	0/1	0/1	0/1
000000F	1051154	GN104ID162_000170	G	T	nonsynonymous	GCT	GAT	A	D	0/1	0/1	0/1	0/1
000000F	1051227	GN104ID162_000170	G	C	nonsynonymous	CCC	GCC	P	A	0/1	0/1	0/1	0/1
000000F	1069958	GN104ID162_000177	G	T	nonsynonymous	CAT	AAT	H	N	0/1	0/1	0/1	0/1
000000F	1072667	GN104ID162_000177	T	C	nonsynonymous	CAA	CGA	Q	R	0/1	0/1	0/1	0/1
000000F	1072695	GN104ID162_000177	C	T	nonsynonymous	GAG	AAG	E	K	0/1	0/1	0/1	0/1
000000F	1072710	GN104ID162_000177	G	T	nonsynonymous	CAG	AAG	Q	K	0/1	0/1	0/1	0/1
000000F	1072713	GN104ID162_000177	C	T	nonsynonymous	GAC	AAC	D	N	0/1	0/1	0/1	0/1
000000F	1072715	GN104ID162_000177	G	A	nonsynonymous	GCC	GTC	A	V	0/1	0/1	0/1	0/1
000000F	1072721	GN104ID162_000177	C	T	nonsynonymous	CGA	CAA	R	Q	0/1	0/1	0/1	0/1
000000F	1072725	GN104ID162_000177	C	T	nonsynonymous	GAA	AAA	E	K	0/1	0/1	0/1	0/1
000000F	1072729	GN104ID162_000177	G	T	nonsynonymous	AAC	AAA	N	K	0/1	0/1	0/1	0/1
000000F	1072748	GN104ID162_000177	G	A	nonsynonymous	TCA	TTA	S	L	0/1	0/1	0/1	0/1
000000F	1115097-1115098	GN104ID162_000185	AC	A	frameshift	ACACCC	ACACC			1/1	1/1	1/1	1/1
000000F	1138850	GN104ID162_000196	C	T	nonsynonymous	GGA	GAA	G	E	0/1	0/1	0/1	0/1
000000F	1138851	GN104ID162_000196	C	T	nonsynonymous	GGA	AGA	G	R	0/1	0/1	0/1	0/1
000000F	1138862	GN104ID162_000196	C	T	nonsynonymous	CGA	CAA	R	Q	0/1	0/1	0/1	0/1
000000F	1138945	GN104ID162_000196	G	T	nonsynonymous	GCA	GAA	A	E	0/0	0/0	0/0	0/0
000000F	1138954	GN104ID162_000196	G	T	nonsynonymous	ACG	AAG	T	K	0/0	0/0	0/0	0/0
000000F	1138961	GN104ID162_000196	C	T	nonsynonymous	GGC	AGC	G	S	0/0	0/0	0/0	0/0
000000F	1139021	GN104ID162_000196	T	C	nonsynonymous	AAT	GAT	N	D	0/1	0/1	0/1	0/1
000000F	1139035	GN104ID162_000196	T	C	nonsynonymous	CAA	CGA	Q	R	0/1	0/1	0/1	0/1
000000F	1139073	GN104ID162_000196	C	CATTT	frameshift	CCG	CCAAATG			0/0	0/0	0/0	0/0
000000F	1139074-1139076	GN104ID162_000196	GGC	G	frameshift	CAGCCG	CACG			0/0	0/0	0/0	0/0
000000F	1139078-1139080	GN104ID162_000196	GCA	G	frameshift	GTGCAG	GCAG			0/0	0/0	0/0	0/0
000000F	1139099	GN104ID162_000196	C	T	nonsynonymous	GAC	AAC	D	N	0/0	0/0	0/0	0/0
000000F	1139102	GN104ID162_000196	C	T	nonsynonymous	GCA	ACA	A	T	0/1	0/1	0/1	0/1
000000F	1139104	GN104ID162_000196	T	G	nonsynonymous	TAC	TCC	Y	S	0/1	0/1	0/1	0/1
000000F	1139113	GN104ID162_000196	G	T	nonsynonymous	ACA	AAA	T	K	0/1	0/1	0/1	0/1
000000F	1139137	GN104ID162_000196	G	GCCATCATTGGAGATATAGTGGCCAATTTGCGGAGCGTAAGTGACA	nonsynonymous	GCG	GTGTCACTTACGCTCCGCAAATTGGCCACTATATCTCCAATGATGGCG	A	VSLTLRKLATISPMMA	0/1	0/1	0/1	0/1
000000F	1147552	GN104ID162_000198	C	A	nonsynonymous	CGG	CTG	R	L	0/1	0/1	0/1	0/1
000000F	1147681	GN104ID162_000198	C	G	nonsynonymous	GAT	CAT	D	H	0/1	0/1	0/1	0/1
000000F	1147692	GN104ID162_000198	C	T	nonsynonymous	CGT	CAT	R	H	0/1	0/1	0/1	0/1
000000F	1147731	GN104ID162_000198	G	A	nonsynonymous	ACC	ATC	T	I	0/1	0/1	0/1	0/1
000000F	1147742	GN104ID162_000198	A	C	nonsynonymous	TGT	TGG	C	W	0/1	0/1	0/1	0/1
000000F	1147916	GN104ID162_000198	C	G	nonsynonymous	AGA	ACA	R	T	0/1	0/1	0/1	0/1
000000F	1147917	GN104ID162_000198	T	A	nonsense	AGA	TGA	R	*	0/1	0/1	0/1	0/1
000000F	1197684	GN104ID162_000209	T	C	nonsynonymous	AAG	GAG	K	E	0/1	0/1	0/1	0/1
000000F	1389670	GN104ID162_000250	C	T	nonsynonymous	TCG	TTG	S	L	0/0	0/0	0/0	0/0
000000F	1389684	GN104ID162_000250	G	A	nonsynonymous	GAC	AAC	D	N	0/1	0/1	0/1	0/1
000000F	1389877	GN104ID162_000250	C	T	nonsynonymous	TCG	TTG	S	L	0/1	0/1	0/1	0/1
000000F	1389910	GN104ID162_000250	C	T	nonsynonymous	GCG	GTG	A	V	0/0	0/0	0/0	0/0
000000F	1390045	GN104ID162_000250	G	A	nonsynonymous	CGA	CAA	R	Q	0/0	0/0	0/0	0/0
000000F	1610815	GN104ID162_000305	A	T	nonsynonymous	AAA	ATA	K	I	0/0	0/0	0/0	0/0
000000F	1772880	GN104ID162_000337	A	G	nonsynonymous	ACA	GCA	T	A	0/0	0/0	0/0	0/0
000000F	1790495	GN104ID162_000347	C	T	nonsynonymous	GGA	AGA	G	R	0/0	0/0	0/0	0/0
000000F	1790738	GN104ID162_000347	C	T	nonsynonymous	GAC	AAC	D	N	0/0	0/0	0/0	0/0
000000F	1798693	GN104ID162_000350	C	T	nonsynonymous	GGC	AGC	G	S	0/0	0/0	0/0	0/0
000000F	1969041	GN104ID162_000382	C	T	nonsynonymous	GAT	AAT	D	N	0/1	0/0	0/0	0/0
000000F	1969431	GN104ID162_000382	A	G	nonsynonymous	ATG	ACG	M	T	0/1	0/1	0/1	0/1
000000F	1969572	GN104ID162_000382	C	T	nonsynonymous	AGT	AAT	S	N	0/1	0/1	0/1	0/1
000000F	2010657	GN104ID162_000391	C	CT	frameshift	GTC	AGTC			1/1	1/1	1/1	1/1
000000F	2010661	GN104ID162_000391	A	AAT	frameshift	ATT	ATATT			1/1	1/1	1/1	1/1
000000F	2016871	GN104ID162_000393	G	GTA	frameshift	GAG	GAGTA			1/1	1/1	1/1	1/1
000000F	2427138-2427140	GN104ID162_000469	CCT	C	frameshift	AGG	G			0/0	0/0	0/0	0/0
000000F	2429922	GN104ID162_000470	T	C	nonsynonymous	TAC	CAC	Y	H	0/1	0/1	0/1	0/1
000000F	2430007	GN104ID162_000470	T	TA	frameshift	ATA	ATAA			1/1	1/1	1/1	1/1
000000F	2446228	GN104ID162_000479	T	TA	frameshift	TTA	TTTA			1/1	1/1	1/1	1/1
000000F	2446230	GN104ID162_000479	A	AC	frameshift	TTA	GTTA			0/0	0/0	0/0	0/0
000000F	2663455	GN104ID162_000526	C	T	nonsynonymous	TCG	TTG	S	L	0/1	0/1	0/1	0/1
000000F	2883830	GN104ID162_000561	T	C	nonsynonymous	CTA	CCA	L	P	1/1	1/1	1/1	1/1
000000F	2883853	GN104ID162_000561	T	C	nonsynonymous	TCC	CCC	S	P	0/0	0/0	0/0	0/0
000000F	2976977-2976978	GN104ID162_000582	GT	G	frameshift	ATGTTT	ATGTT			1/1	1/1	1/1	1/1
000000F	2977101	GN104ID162_000582	G	T	nonsynonymous	GTT	TTT	V	F	0/1	0/1	0/1	0/1
000000F	2977116	GN104ID162_000582	T	G	nonsynonymous	TTA	GTA	L	V	1/1	1/1	1/1	1/1
000000F	3006446	GN104ID162_000590	G	GC	frameshift	CTG	GCTG			1/1	1/1	1/1	1/1
000000F	3029190	GN104ID162_000594	A	C	nonsynonymous	TCG	GCG	S	A	0/1	0/1	0/1	0/1
000000F	3039344	GN104ID162_000600	C	G	nonsynonymous	GAC	GAG	D	E	0/0	0/0	0/0	0/0
000000F	3121483	GN104ID162_000618	G	C	nonsynonymous	CGC	CCC	R	P	0/0	0/0	0/1	0/0
000000F	3304548	GN104ID162_000662	C	T	nonsynonymous	GGT	AGT	G	S	0/1	0/1	0/1	0/1
000000F	3304880	GN104ID162_000663	C	CGAGGTGGCAGTCGAGCAGGTTGGGTCGGCTCGGCCAA	frameshift	CTC	CTCGAGGTGGCAGTCGAGCAGGTTGGGTCGGCTCGGCCAA			1/1	1/1	1/1	1/1
000000F	3332887	GN104ID162_000669	A	C	nonsynonymous	AAA	ACA	K	T	0/1	0/1	0/1	0/1
000000F	3382245	GN104ID162_000684	A	G	nonsynonymous	AGC	GGC	S	G	0/1	0/1	0/1	0/1
000000F	3382579	GN104ID162_000684	T	C	nonsynonymous	TGT	CGT	C	R	0/1	0/1	0/1	0/1
000000F	3466079	GN104ID162_000700	T	A	nonsynonymous	ACG	TCG	T	S	0/0	0/0	0/0	0/0
000000F	3466187	GN104ID162_000700	C	T	nonsynonymous	GTC	ATC	V	I	0/0	0/0	0/0	0/0
000000F	3467813	GN104ID162_000702	T	C	nonsynonymous	GAC	GGC	D	G	0/0	0/0	0/0	0/1
000000F	3468165	GN104ID162_000702	T	A	nonsynonymous	ACG	TCG	T	S	0/1	0/1	0/1	0/1
000000F	3604251	GN104ID162_000735	G	C	nonsynonymous	TTC	TTG	F	L	1/1	1/1	1/1	1/1
000000F	3604376-3604380	GN104ID162_000735	TGAGG	T	frameshift	TACCTCATC	TAATC			0/0	0/0	0/0	0/0
000000F	3604381	GN104ID162_000735	T	C	nonsynonymous	TAC	TGC	Y	C	0/0	0/0	0/0	0/0
000000F	3604393	GN104ID162_000735	A	G	nonsynonymous	GTC	GCC	V	A	1/1	1/1	1/1	1/1
000000F	3631216	GN104ID162_000745	G	T	nonsynonymous	AGG	AGT	R	S	0/0	0/0	0/0	0/0
000000F	3631217	GN104ID162_000745	C	T	nonsynonymous	CGG	TGG	R	W	0/0	0/0	0/0	0/0
000000F	3631265	GN104ID162_000745	G	A	nonsynonymous	GGC	AGC	G	S	0/0	0/0	0/0	0/0
000000F	3631306	GN104ID162_000745	A	ACATAGG	nonsynonymous	ACA	ACACATAGG	T	THR	0/0	0/0	0/0	0/0
000000F	3631315-3631317	GN104ID162_000745	TAA	T	frameshift	GCTAAG	GCTG			0/0	0/0	0/0	0/0
000000F	3631319	GN104ID162_000745	G	A	nonsynonymous	GGA	AGA	G	R	0/0	0/0	0/0	0/0
000000F	3631443	GN104ID162_000745	C	A	nonsynonymous	ACA	AAA	T	K	0/0	0/0	0/0	0/0
000000F	3659929	GN104ID162_000752	C	T	nonsynonymous	CGC	CAC	R	H	1/1	1/1	1/1	1/1
000000F	3887303	GN104ID162_000802	A	G	nonsynonymous	ATG	GTG	M	V	0/1	0/1	0/1	0/1
000000F	3887306	GN104ID162_000802	T	G	nonsynonymous	TTT	GTT	F	V	0/1	0/1	0/1	0/1
000000F	4011233	GN104ID162_000830	G	A	nonsynonymous	AGC	AAC	S	N	0/1	0/1	0/1	0/1
000000F	4012921	GN104ID162_000830	T	C	nonsynonymous	TGC	CGC	C	R	1/1	1/1	1/1	1/1
000000F	4016274	GN104ID162_000830	C	G	nonsynonymous	ACC	AGC	T	S	0/1	0/1	0/1	0/1
000000F	4049249	GN104ID162_000839	A	AT	frameshift	GAT	GATT			0/1	0/1	0/1	0/1
000000F	4049250	GN104ID162_000839	T	TC	frameshift	GAT	GATC			0/1	0/1	0/1	0/1
000000F	4272316	GN104ID162_000886	C	G	nonsynonymous	CAG	GAG	Q	E	0/1	0/1	0/1	0/1
000000F	4272318	GN104ID162_000886	G	T	nonsynonymous	CAG	CAT	Q	H	0/1	0/1	0/1	0/1
000000F	4272347	GN104ID162_000886	C	CT	frameshift	CCT	CCTT			0/1	0/1	0/1	0/1
000000F	4272436	GN104ID162_000886	T	G	nonsynonymous	TGC	GGC	C	G	0/0	0/1	0/1	0/1
000000F	4328236	GN104ID162_000906	C	A	nonsynonymous	GGG	GTG	G	V	0/0	0/0	0/0	0/0
000000F	4328533	GN104ID162_000906	T	C	nonsynonymous	GAG	GGG	E	G	0/0	0/0	0/0	0/0
000000F	4374322	GN104ID162_000912	C	T	nonsynonymous	GGA	AGA	G	R	1/1	1/1	1/1	1/1
000000F	4429422	GN104ID162_000921	T	G	nonsynonymous	GAC	GCC	D	A	0/1	0/1	0/1	0/1
000000F	4625845	GN104ID162_000949	C	G	nonsynonymous	CTT	GTT	L	V	1/1	1/1	1/1	1/1
000000F	4625911	GN104ID162_000949	C	G	nonsynonymous	CGC	GGC	R	G	0/1	0/1	0/1	0/1
000000F	4626159-4626160	GN104ID162_000949	AG	A	frameshift	GCAGGG	GCAGG			1/1	1/1	1/1	1/1
000000F	4764427	GN104ID162_000976	C	G	nonsynonymous	GAC	CAC	D	H	0/0	0/0	0/0	0/0
000001F	152999	GN104ID162_001032	C	T	nonsynonymous	GGT	GAT	G	D	0/1	0/1	0/1	0/1
000001F	289440	GN104ID162_001070	G	C	nonsynonymous	GTC	CTC	V	L	1/1	1/1	1/1	1/1
000001F	289749	GN104ID162_001070	G	GA	frameshift	GAG	GAAG			1/1	1/1	1/1	1/1
000001F	296138	GN104ID162_001071	G	GC	frameshift	GGC	GGGC			1/1	1/1	1/1	1/1
000001F	317042	GN104ID162_001080	G	A	nonsynonymous	ACT	ATT	T	I	0/0	0/0	0/0	0/0
000001F	320676-320679	GN104ID162_001081	TGGG	T	nonsynonymous	ACCCCA	ACA	TP	T	0/1	0/1	0/1	0/1
000001F	324261	GN104ID162_001083	A	T	nonsynonymous	GAC	GTC	D	V	0/0	0/0	0/0	0/0
000001F	325353	GN104ID162_001084	T	C	nonsynonymous	TAT	CAT	Y	H	0/0	0/1	0/0	0/0
000001F	325359	GN104ID162_001084	T	C	nonsynonymous	TTT	CTT	F	L	0/0	0/1	0/0	0/0
000001F	325362	GN104ID162_001084	T	C	nonsynonymous	TGC	CGC	C	R	0/0	0/1	0/0	0/0
000001F	325375	GN104ID162_001084	G	C	nonsynonymous	CGT	CCT	R	P	0/0	0/1	0/0	0/0
000001F	325383	GN104ID162_001084	A	G	nonsynonymous	ACG	GCG	T	A	0/0	0/1	0/0	0/0
000001F	325389	GN104ID162_001084	G	A	nonsynonymous	GGT	AGT	G	S	0/0	0/1	0/0	0/0
000001F	325393-325395	GN104ID162_001084	ACC	A	frameshift	AACCTG	AATG			0/0	0/1	0/0	0/0
000001F	325396	GN104ID162_001084	T	TTG	frameshift	CTG	CTTGG			0/0	0/1	0/0	0/0
000001F	325398	GN104ID162_001084	T	A	nonsynonymous	TCA	ACA	S	T	0/0	0/1	0/0	0/0
000001F	325399	GN104ID162_001084	C	A	nonsense	TCA	TAA	S	*	0/0	0/1	0/0	0/0
000001F	325406	GN104ID162_001084	A	AG	frameshift	AAA	AAAG			0/0	0/1	0/0	0/0
000001F	325407	GN104ID162_001084	T	G	nonsynonymous	TGT	GGT	C	G	0/0	0/1	0/0	0/0
000001F	325412	GN104ID162_001084	G	A	nonsense	TGG	TGA	W	*	0/0	0/1	0/0	0/0
000001F	325470	GN104ID162_001084	C	T	nonsynonymous	CGG	TGG	R	W	0/1	0/1	0/1	0/1
000001F	325525	GN104ID162_001084	C	T	nonsynonymous	CCA	CTA	P	L	0/1	0/1	0/1	0/1
000001F	325540	GN104ID162_001084	A	G	nonsynonymous	CAC	CGC	H	R	0/1	0/1	0/1	0/1
000001F	325544	GN104ID162_001084	A	T	nonsynonymous	TGA	TGT	*	C	0/1	0/1	0/1	0/1
000001F	348278	GN104ID162_001094	G	A	nonsynonymous	GGC	AGC	G	S	0/1	0/1	0/1	0/1
000001F	379436	GN104ID162_001105	T	C	nonsynonymous	GAC	GGC	D	G	0/0	0/0	0/0	0/0
000001F	379460	GN104ID162_001105	C	A	nonsynonymous	GGA	GTA	G	V	0/0	0/0	0/0	0/0
000001F	379680	GN104ID162_001105	T	G	nonsynonymous	ATG	CTG	M	L	0/1	0/1	0/1	0/1
000001F	475882	GN104ID162_001127	C	A	nonsense	GAA	TAA	E	*	1/1	1/1	1/1	1/1
000001F	475883	GN104ID162_001127	G	GC	frameshift	GGC	GGGC			1/1	1/1	1/1	1/1
000001F	477089	GN104ID162_001129	G	A	nonsynonymous	GTC	ATC	V	I	0/1	0/1	0/1	0/1
000001F	477140-477141	GN104ID162_001129	CA	C	frameshift	CAA	CA			1/1	1/1	1/1	1/1
000001F	477185-477186	GN104ID162_001129	AC	A	frameshift	ACC	AC			1/1	1/1	1/1	1/1
000001F	501173	GN104ID162_001137	C	A	nonsynonymous	TTG	TTT	L	F	0/1	0/1	0/1	0/1
000001F	501724	GN104ID162_001138	T	G	nonsynonymous	ACT	CCT	T	P	0/1	0/1	0/1	0/1
000001F	501772	GN104ID162_001138	G	GAAACA	frameshift	CTT	TGTTTCTT			0/0	0/0	0/0	0/1
000001F	501773	GN104ID162_001138	G	GTGTAGAGGTCATGAGGCTGAGTGCGGGTCATGACTTACTTGGACAGAGTGAGTCTCATT,GTGTAGAGGTCATGAGGCTGAGTGCGGGTCATGACTTACTTGGACAGAGTGAGTCT	frameshift	TGC	TGAATGAGACTCACTCTGTCCAAGTAAGTCATGACCCGCACTCAGCCTCATGACCTCTACAC			0/0	0/0	0/0	0/1
000001F	502019	GN104ID162_001138	G	A	nonsynonymous	TCA	TTA	S	L	0/0	0/0	0/0	0/0
000001F	503678	GN104ID162_001139	C	G	nonsynonymous	CGA	CCA	R	P	0/0	0/0	0/0	0/0
000001F	509289	GN104ID162_001142	C	A	nonsynonymous	ACG	AAG	T	K	0/1	0/1	0/1	0/1
000001F	633256	GN104ID162_001166	A	G	nonsynonymous	TGA	CGA	*	R	1/1	1/1	1/1	1/1
000001F	633462	GN104ID162_001166	A	G	nonsynonymous	TGG	CGG	W	R	0/1	0/1	0/1	0/1
000001F	633510	GN104ID162_001166	A	G	nonsynonymous	TGT	CGT	C	R	0/1	0/1	0/1	0/1
000001F	633654-633703	GN104ID162_001166	TGTCGCTGATAGCCGATGCAACATCGCTTTGGGCTGATGTTGAGTCGGGG	T	frameshift	CCCCCCGACTCAACATCAGCCCAAAGCGATGTTGCATCGGCTATCAGCGACACA	CCACA			0/1	0/1	0/1	0/1
000001F	682663-682665	GN104ID162_001178	TTA	T,TTATA	frameshift	ATAAAC	AAAC			0/2	0/0	0/1	0/1
000001F	819831	GN104ID162_001211	C	T	nonsynonymous	CCT	TCT	P	S	1/1	1/1	1/1	1/1
000001F	933238	GN104ID162_001244	T	C	nonsynonymous	AAT	GAT	N	D	0/1	0/1	0/1	0/1
000001F	1101835	GN104ID162_001291	A	G	nonsynonymous	TCG	CCG	S	P	0/0	0/0	0/0	0/0
000001F	1101877	GN104ID162_001291	T	C	nonsynonymous	ACG	GCG	T	A	0/1	0/1	0/1	0/1
000001F	1194141	GN104ID162_001310	C	T	nonsynonymous	GAG	AAG	E	K	0/0	0/0	0/0	0/0
000001F	1252373-1252374	GN104ID162_001320	AT	A	frameshift	ATA	TA			0/0	0/0	0/0	0/0
000001F	1252738	GN104ID162_001320	C	T	nonsynonymous	GCA	ACA	A	T	1/1	1/1	1/1	1/1
000001F	1254038	GN104ID162_001321	T	C	nonsynonymous	TAT	CAT	Y	H	1/1	1/1	1/1	1/1
000001F	1326092	GN104ID162_001341	T	C	nonsynonymous	AAG	AGG	K	R	0/1	0/1	0/1	0/1
000001F	1435730	GN104ID162_001368	C	CA	frameshift	TGA	TTGA			1/1	1/1	1/1	1/1
000001F	1435857	GN104ID162_001368	T	TC	frameshift	GAT	GGAT			1/1	1/1	1/1	1/1
000001F	1437540	GN104ID162_001370	C	G	nonsynonymous	AAC	AAG	N	K	0/0	0/0	0/0	0/0
000001F	1437547	GN104ID162_001370	G	A	nonsynonymous	GAA	AAA	E	K	0/0	0/0	0/0	0/0
000001F	1437697	GN104ID162_001370	G	C	nonsynonymous	GTG	CTG	V	L	0/0	0/0	0/0	0/0
000001F	1503498	GN104ID162_001385	C	CGGGTCTG	frameshift	CGC	CGGGTCTGGC			0/1	0/1	0/1	0/1
000001F	1673730	GN104ID162_001427	T	C	nonsynonymous	GTG	GCG	V	A	0/1	0/1	0/1	0/1
000001F	1674068	GN104ID162_001427	A	T	nonsynonymous	ATG	TTG	M	L	0/1	0/1	0/1	0/1
000001F	1674219	GN104ID162_001427	G	T	nonsynonymous	AGG	ATG	R	M	0/0	0/0	0/0	0/0
000001F	1674262	GN104ID162_001427	G	T	nonsynonymous	TTG	TTT	L	F	0/1	0/1	0/1	0/1
000001F	1674273	GN104ID162_001427	A	G	nonsynonymous	CAA	CGA	Q	R	1/1	1/1	1/1	1/1
000001F	1674380	GN104ID162_001427	G	A	nonsynonymous	GCC	ACC	A	T	0/0	0/0	0/0	0/0
000001F	1799949	GN104ID162_001472	T	G	nonsynonymous	AAA	CAA	K	Q	0/0	0/0	0/0	0/0
000001F	1834978	GN104ID162_001484	C	A	nonsynonymous	ACA	AAA	T	K	0/1	0/1	0/1	0/1
000001F	1835164	GN104ID162_001484	A	G	nonsynonymous	AAC	AGC	N	S	0/0	0/0	0/0	0/0
000001F	1835202	GN104ID162_001484	G	A	nonsynonymous	GGT	AGT	G	S	0/0	0/0	0/0	0/0
000001F	1835313	GN104ID162_001484	G	A	nonsynonymous	GCA	ACA	A	T	0/0	0/0	0/0	0/0
000001F	1835388	GN104ID162_001484	A	G	nonsynonymous	AAG	GAG	K	E	0/0	0/0	0/0	0/0
000001F	1859160	GN104ID162_001495	G	T	nonsynonymous	AAC	AAA	N	K	0/0	0/0	0/0	0/0
000001F	1859342	GN104ID162_001495	A	G	nonsynonymous	TGT	CGT	C	R	0/0	0/0	0/0	0/0
000001F	1866308	GN104ID162_001498	T	C	nonsynonymous	TCT	CCT	S	P	0/1	0/1	0/1	0/1
000001F	1866408	GN104ID162_001498	A	G	nonsynonymous	AAC	GAC	N	D	0/1	0/1	0/1	0/1
000001F	1922399	GN104ID162_001510	C	A	nonsynonymous	ACC	AAC	T	N	0/1	0/1	0/1	0/1
000001F	1992801	GN104ID162_001527	C	T	nonsynonymous	CCG	CTG	P	L	0/0	0/0	0/0	0/0
000001F	2192984	GN104ID162_001557	C	T	nonsynonymous	GCT	ACT	A	T	0/0	0/0	0/0	0/0
000001F	2236191	GN104ID162_001565	C	T	nonsynonymous	GAC	AAC	D	N	0/1	0/1	0/1	0/1
000001F	2236202	GN104ID162_001565	T	C	nonsynonymous	AAC	AGC	N	S	0/1	0/1	0/1	0/1
000001F	2236211	GN104ID162_001565	C	T	nonsynonymous	CGA	CAA	R	Q	0/0	0/0	0/0	0/0
000001F	2236218	GN104ID162_001565	C	A	nonsynonymous	GTC	TTC	V	F	0/1	0/1	0/1	0/1
000001F	2236221	GN104ID162_001565	T	C	nonsynonymous	AAA	GAA	K	E	0/1	0/1	0/1	0/1
000001F	2236295	GN104ID162_001565	C	T	nonsynonymous	GAC	AAC	D	N	0/1	0/1	0/1	0/1
000001F	2236300	GN104ID162_001565	C	T	nonsynonymous	CGA	CAA	R	Q	0/1	0/1	0/1	0/1
000001F	2236316	GN104ID162_001565	T	C	nonsynonymous	ACT	GCT	T	A	0/1	0/1	0/1	0/1
000001F	2236331	GN104ID162_001565	T	C	nonsynonymous	AAG	GAG	K	E	0/1	0/1	0/1	0/1
000001F	2236342	GN104ID162_001565	C	T	nonsynonymous	CGA	CAA	R	Q	0/1	0/1	0/1	0/1
000001F	2236346	GN104ID162_001565	T	C	nonsynonymous	AAC	GAC	N	D	0/1	0/1	0/1	0/1
000001F	2236431	GN104ID162_001565	C	T	nonsynonymous	GGA	AGA	G	R	0/1	0/1	0/1	0/1
000001F	2236437	GN104ID162_001565	T	A	nonsynonymous	ACA	TCA	T	S	0/1	0/1	0/1	0/1
000001F	2236446	GN104ID162_001565	C	T	nonsynonymous	GAG	AAG	E	K	0/1	0/1	0/1	0/1
000001F	2236460	GN104ID162_001565	G	A	nonsynonymous	TCG	TTG	S	L	0/0	0/1	0/1	0/1
000001F	2236588-2236604	GN104ID162_001565	CGCAGCTTTATTAGATT	C	frameshift	CAATCTAATAAAGCTGCG	CG			0/1	0/1	0/1	0/1
000001F	2237755	GN104ID162_001565	A	AATCG	frameshift	TGT	CGATTGT			0/0	0/0	0/0	0/0
000001F	2511775	GN104ID162_001606	G	A	nonsynonymous	CGC	CAC	R	H	0/1	0/1	0/1	0/1
000001F	2511804	GN104ID162_001606	C	T	nonsynonymous	CGC	TGC	R	C	0/1	0/1	0/1	0/1
000001F	2511808	GN104ID162_001606	A	G	nonsynonymous	CAA	CGA	Q	R	0/1	0/1	0/1	0/1
000001F	2511809	GN104ID162_001606	A	C	nonsynonymous	CAA	CAC	Q	H	0/1	0/1	0/1	0/1
000001F	2511834	GN104ID162_001606	G	A	nonsynonymous	GTC	ATC	V	I	0/1	0/1	0/1	0/1
000001F	2511856	GN104ID162_001606	G	A	nonsynonymous	CGC	CAC	R	H	0/1	0/1	0/1	0/1
000001F	2511897	GN104ID162_001606	G	A	nonsynonymous	GAC	AAC	D	N	0/1	0/1	0/1	0/1
000001F	2511907	GN104ID162_001606	T	G	nonsynonymous	TTT	TGT	F	C	0/1	0/1	0/1	0/1
000001F	2511908	GN104ID162_001606	T	G	nonsynonymous	TTT	TTG	F	L	0/1	0/1	0/1	0/1
000001F	2511934	GN104ID162_001606	G	A	nonsynonymous	GGC	GAC	G	D	0/1	0/1	0/1	0/1
000001F	2511936	GN104ID162_001606	G	A	nonsynonymous	GAG	AAG	E	K	0/1	0/1	0/1	0/1
000001F	2512073	GN104ID162_001606	C	CT	frameshift	CCA	CTCA			1/1	1/1	1/1	1/1
000001F	2512111	GN104ID162_001606	T	G	nonsynonymous	CAT	CAG	H	Q	0/1	0/1	0/1	0/1
000001F	2512124	GN104ID162_001606	T	C	nonsynonymous	TCG	CCG	S	P	0/1	0/1	0/1	0/1
000001F	2512130	GN104ID162_001606	T	C	nonsynonymous	TAC	CAC	Y	H	0/1	0/1	0/1	0/1
000001F	2512140	GN104ID162_001606	A	T	nonsynonymous	TAT	TTT	Y	F	0/1	0/1	0/1	0/1
000001F	2512151-2512153	GN104ID162_001606	ATC	A	frameshift	ATC	A			0/1	0/1	0/1	0/1
000001F	2512168	GN104ID162_001606	C	G	nonsynonymous	TTC	TTG	F	L	0/1	0/1	0/1	0/1
000001F	2512193	GN104ID162_001606	G	A	nonsynonymous	GAA	AAA	E	K	0/1	0/1	0/1	0/1
000001F	2512199	GN104ID162_001606	A	G	nonsynonymous	AAG	GAG	K	E	0/1	0/1	0/1	0/1
000001F	2593757-2593770	GN104ID162_001632	CGCTTCCTCTCTCT	C	frameshift	CCGCTTCCTCTCTCT	CC			0/0	0/0	0/0	0/0
000001F	2594156	GN104ID162_001632	C	T	nonsense	CGA	TGA	R	*	0/0	0/0	0/0	0/0
000001F	2594729	GN104ID162_001633	C	T	nonsynonymous	GTG	ATG	V	M	0/0	0/0	0/0	0/0
000001F	2595284	GN104ID162_001633	A	G	nonsynonymous	TAC	CAC	Y	H	0/1	0/1	0/1	0/1
000001F	2607100	GN104ID162_001641	C	T	nonsynonymous	GCG	ACG	A	T	0/1	0/1	0/1	0/1
000001F	2725508	GN104ID162_001667	A	G	nonsynonymous	AAT	GAT	N	D	0/1	0/1	0/1	0/1
000001F	2726093	GN104ID162_001667	A	G	nonsynonymous	CAT	CGT	H	R	0/1	0/1	0/1	0/1
000001F	2911009	GN104ID162_001698	C	A	nonsynonymous	GCG	TCG	A	S	./.	./.	./.	./.
000001F	2934682	GN104ID162_001704	C	CG	frameshift	CGG	CGGG			1/1	1/1	1/1	1/1
000001F	2934688	GN104ID162_001704	C	CG	frameshift	CGG	CGGG			1/1	1/1	1/1	1/1
000001F	2934886-2934887	GN104ID162_001704	AG	A	frameshift	AGG	AG			1/1	1/1	1/1	1/1
000001F	2934899	GN104ID162_001704	C	G	nonsynonymous	ACA	AGA	T	R	1/1	1/1	1/1	1/1
000001F	3238672	GN104ID162_001780	C	T	nonsynonymous	GGC	GAC	G	D	0/0	0/0	0/0	0/0
000001F	3395728	GN104ID162_001812	C	T	nonsynonymous	GGC	GAC	G	D	0/0	0/0	0/0	0/0
000001F	3395729	GN104ID162_001812	C	T	nonsynonymous	GGC	AGC	G	S	0/0	0/0	0/0	0/0
000001F	3395734	GN104ID162_001812	A	G	nonsynonymous	GTC	GCC	V	A	0/0	0/0	0/0	0/0
000001F	3395735	GN104ID162_001812	C	T	nonsynonymous	GTC	ATC	V	I	0/0	0/0	0/0	0/0
000001F	3395756	GN104ID162_001812	G	A	nonsynonymous	CTC	TTC	L	F	0/0	0/0	0/0	0/0
000001F	3395797	GN104ID162_001812	G	T	nonsynonymous	GCC	GAC	A	D	0/0	0/0	0/0	0/0
000001F	3395798	GN104ID162_001812	C	T	nonsynonymous	GCC	ACC	A	T	0/0	0/0	0/0	0/0
000001F	3395824	GN104ID162_001812	T	A	nonsynonymous	TAT	TTT	Y	F	0/0	0/0	0/0	0/0
000001F	3395864	GN104ID162_001812	G	C	nonsynonymous	CAA	GAA	Q	E	0/0	0/0	0/0	0/0
000001F	3395873	GN104ID162_001812	C	T	nonsynonymous	GAA	AAA	E	K	0/0	0/0	0/0	0/0
000001F	3395914	GN104ID162_001812	G	T	nonsynonymous	TCT	TAT	S	Y	0/0	0/0	0/0	0/0
000001F	3395915	GN104ID162_001812	A	T	nonsynonymous	TCT	ACT	S	T	0/0	0/0	0/0	0/0
000001F	3395958	GN104ID162_001812	T	G	nonsynonymous	GAA	GAC	E	D	0/0	0/0	0/0	0/0
000001F	3395975	GN104ID162_001812	A	T	nonsynonymous	TTG	ATG	L	M	0/0	0/0	0/0	0/0
000001F	3395984	GN104ID162_001812	C	T	nonsynonymous	GAC	AAC	D	N	0/0	0/0	0/0	0/0
000001F	3395990	GN104ID162_001812	A	T	nonsynonymous	TCG	ACG	S	T	0/0	0/0	0/0	0/0
000001F	3396004	GN104ID162_001812	A	T	nonsynonymous	GTG	GAG	V	E	0/0	0/0	0/0	0/0
000001F	3396007	GN104ID162_001812	C	A	nonsynonymous	AGC	ATC	S	I	0/0	0/0	0/0	0/0
000001F	3396008	GN104ID162_001812	T	C	nonsynonymous	AGC	GGC	S	G	0/0	0/0	0/0	0/0
000001F	3396011	GN104ID162_001812	G	A	nonsynonymous	CCC	TCC	P	S	0/0	0/0	0/0	0/0
000001F	3396020-3396021	GN104ID162_001812	TA	T	frameshift	GCTAAC	GCAAC			0/0	0/0	0/0	0/0
000001F	3396024	GN104ID162_001812	C	CG	frameshift	TCG	TCCG			0/0	0/0	0/0	0/0
000001F	3396047	GN104ID162_001812	T	G	nonsynonymous	ACC	CCC	T	P	0/0	0/0	0/0	0/0
000001F	3396049	GN104ID162_001812	T	G	nonsynonymous	AAA	ACA	K	T	0/0	0/0	0/0	0/0
000001F	3396050	GN104ID162_001812	T	A	nonsense	AAA	TAA	K	*	0/0	0/0	0/0	0/0
000001F	3396055	GN104ID162_001812	T	C	nonsynonymous	GAC	GGC	D	G	0/0	0/0	0/0	0/0
000001F	3396100	GN104ID162_001812	T	G	nonsynonymous	AAA	ACA	K	T	0/0	0/0	0/0	0/0
000001F	3396113	GN104ID162_001812	C	T	nonsynonymous	GTC	ATC	V	I	0/0	0/0	0/0	0/0
000001F	3554592	GN104ID162_001847	T	C	nonsynonymous	AAA	GAA	K	E	0/0	0/0	0/0	0/0
000001F	3554607	GN104ID162_001847	C	T	nonsynonymous	GAC	AAC	D	N	0/1	0/1	0/0	0/0
000001F	3882256	GN104ID162_001907	A	G	nonsynonymous	TAT	TGT	Y	C	0/0	0/0	0/0	0/0
000001F	3882599	GN104ID162_001907	A	G	nonsynonymous	TAT	TGT	Y	C	0/0	0/0	0/0	0/0
000001F	4062719	GN104ID162_001952	A	AT	frameshift	ATG	ATTG			1/1	1/1	1/1	1/1
000001F	4063717	GN104ID162_001953	C	CA	frameshift	TTC	TTCA			1/1	1/1	1/1	1/1
000001F	4085587	GN104ID162_001960	T	C	nonsynonymous	ATC	ACC	I	T	0/0	0/0	0/0	0/0
000001F	4114245	GN104ID162_001967	C	T	nonsense	CAG	TAG	Q	*	0/1	0/1	0/1	0/1
000001F	4114418	GN104ID162_001967	C	T	nonsynonymous	CCA	CTA	P	L	0/1	0/1	0/1	0/1
000001F	4127727	GN104ID162_001971	G	C	nonsynonymous	GAC	CAC	D	H	0/0	0/0	0/0	0/0
000002F	61798-61799	GN104ID162_002053	CG	C	frameshift	GCG	GC			./.	1/1	1/1	1/1
000002F	62008	GN104ID162_002053	A	AC	frameshift	CAC	CACC			1/1	./.	1/1	1/1
000002F	167766	GN104ID162_002065	C	T	nonsynonymous	CGG	TGG	R	W	0/0	0/0	0/0	0/0
000002F	167783	GN104ID162_002065	T	A	nonsynonymous	TTT	TTA	F	L	0/1	0/1	0/1	0/1
000002F	167804	GN104ID162_002065	C	A	nonsynonymous	AAC	AAA	N	K	0/0	0/0	0/0	0/0
000002F	167814	GN104ID162_002065	G	A	nonsynonymous	GTT	ATT	V	I	0/1	0/1	0/1	0/1
000002F	167823	GN104ID162_002065	A	G	nonsynonymous	AAA	GAA	K	E	0/1	0/1	0/1	0/1
000002F	168066	GN104ID162_002065	T	A	nonsynonymous	TAC	AAC	Y	N	0/0	0/0	0/0	0/0
000002F	168096	GN104ID162_002065	G	A	nonsynonymous	GGT	AGT	G	S	0/0	0/0	0/0	0/0
000002F	168208	GN104ID162_002065	A	G	nonsynonymous	CAC	CGC	H	R	0/0	0/0	0/0	0/0
000002F	168251	GN104ID162_002065	C	G	nonsynonymous	TTC	TTG	F	L	0/0	0/0	0/0	0/1
000002F	447446	GN104ID162_002112	T	C	nonsynonymous	TGG	CGG	W	R	0/1	0/1	0/1	0/1
000002F	495746	GN104ID162_002128	G	C	nonsynonymous	ATC	ATG	I	M	0/0	0/0	0/0	0/0
000002F	512969	GN104ID162_002132	C	G	nonsynonymous	GAG	CAG	E	Q	0/1	0/1	0/1	0/1
000002F	513026	GN104ID162_002132	G	C	nonsynonymous	CAG	GAG	Q	E	0/0	0/0	0/0	0/0
000002F	513063	GN104ID162_002132	G	T	nonsynonymous	AAC	AAA	N	K	0/0	0/0	0/0	0/0
000002F	513290	GN104ID162_002132	G	A	nonsynonymous	CCT	TCT	P	S	0/1	0/1	0/1	0/1
000002F	513404	GN104ID162_002132	C	T	nonsynonymous	GGC	AGC	G	S	1/1	1/1	1/1	1/1
000002F	522004-522005	GN104ID162_002136	TA	T	frameshift	ATA	AT			0/1	0/1	0/1	0/1
000002F	528312	GN104ID162_002138	A	G	nonsynonymous	AAT	GAT	N	D	0/1	0/1	0/1	0/1
000002F	577104	GN104ID162_002151	C	T	nonsynonymous	GTA	ATA	V	I	0/1	0/1	0/1	0/1
000002F	585142	GN104ID162_002156	T	G	nonsynonymous	AAA	CAA	K	Q	0/1	0/1	0/1	0/1
000002F	586209	GN104ID162_002157	C	A	nonsynonymous	CAC	AAC	H	N	0/0	0/0	0/0	0/0
000002F	586219	GN104ID162_002157	A	C	nonsynonymous	GAG	GCG	E	A	0/1	0/1	0/1	0/1
000002F	586312	GN104ID162_002157	C	T	nonsynonymous	GCG	GTG	A	V	1/1	1/1	1/1	1/1
000002F	586329	GN104ID162_002157	C	T	nonsynonymous	CTT	TTT	L	F	0/0	0/0	0/0	0/1
000002F	671841	GN104ID162_002182	G	GTC	frameshift	ACA	AGACA			1/1	1/1	1/1	1/1
000002F	671876	GN104ID162_002182	G	GGT	frameshift	ACC	ACACC			1/1	1/1	1/1	1/1
000002F	671898-671924	GN104ID162_002182	CTGGTCATCGAGTGTACTCGCGATGAG	C	frameshift	CGCTCATCGCGAGTACACTCGATGACCAGC	CGGC			0/1	0/0	0/1	0/0
000002F	671899	GN104ID162_002182	T	C	nonsynonymous	AGC	GGC	S	G	0/0	0/0	0/0	0/0
000002F	671915	GN104ID162_002182	T	TGCC	nonsynonymous	CGA	CGGGCA	R	RA	0/1	0/1	0/1	0/1
000002F	671923	GN104ID162_002182	A	G	nonsynonymous	TCA	CCA	S	P	0/1	0/1	0/1	0/1
000002F	671927-671936	GN104ID162_002182	GCCGCGCCGA	G	nonsynonymous	GATCGGCGCGGC	GAC	DRRG	D	0/1	0/0	0/1	0/0
000002F	671929	GN104ID162_002182	C	CT	frameshift	GGC	AGGC			0/1	0/1	0/1	0/1
000002F	671955	GN104ID162_002182	G	T	nonsynonymous	GCG	GAG	A	E	1/1	1/1	1/1	1/1
000002F	671985	GN104ID162_002182	A	AG	frameshift	CTC	CCTC			1/1	1/1	1/1	1/1
000002F	672036	GN104ID162_002182	C	CG	frameshift	CGG	CCGG			1/1	1/1	1/1	1/1
000002F	672062	GN104ID162_002182	G	GT	frameshift	AAC	AAAC			1/1	1/1	1/1	1/1
000002F	672170	GN104ID162_002182	A	AAT	frameshift	TTT	TTATT			1/1	1/1	1/1	1/1
000002F	672834	GN104ID162_002183	A	AG	frameshift	CTC	CCTC			1/1	1/1	1/1	1/1
000002F	673189	GN104ID162_002183	A	G	nonsynonymous	TAC	CAC	Y	H	0/0	0/0	0/0	0/0
000002F	682288	GN104ID162_002189	G	C	nonsynonymous	CAT	GAT	H	D	0/1	0/1	0/1	0/1
000002F	682291	GN104ID162_002189	C	CTTA	nonsynonymous	GAT	TAAGAT	D	*D	0/1	0/1	0/1	0/1
000002F	725655	GN104ID162_002196	G	GAAAT	frameshift	CTT	ATTTCTT			0/0	0/0	0/0	0/0
000002F	725820	GN104ID162_002196	T	C	nonsynonymous	AGG	GGG	R	G	0/0	0/0	0/0	0/0
000002F	899188	GN104ID162_002231	G	A	nonsynonymous	GGG	AGG	G	R	0/1	0/1	0/1	0/1
000002F	899427	GN104ID162_002231	C	T	nonsynonymous	TCG	TTG	S	L	0/1	0/1	0/1	0/1
000002F	899526	GN104ID162_002231	C	T	nonsynonymous	GCG	GTG	A	V	0/1	0/1	0/1	0/1
000002F	900638	GN104ID162_002232	T	G	nonsynonymous	TGC	GGC	C	G	0/0	0/0	0/0	0/0
000002F	901143	GN104ID162_002232	C	T	nonsynonymous	GCG	GTG	A	V	0/0	0/0	0/0	0/0
000002F	901319	GN104ID162_002232	A	C	nonsynonymous	CAC	CCC	H	P	0/0	0/0	0/0	0/0
000002F	952667	GN104ID162_002252	A	C	nonsynonymous	AAA	CAA	K	Q	0/0	0/0	0/0	0/0
000002F	952786	GN104ID162_002252	G	A	nonsynonymous	GCG	ACG	A	T	0/0	0/0	0/0	0/0
000002F	952789	GN104ID162_002252	T	C	nonsynonymous	TCC	CCC	S	P	0/0	0/0	0/0	0/0
000002F	1088020-1088021	GN104ID162_002286	AT	A	frameshift	AAT	AT			1/1	1/1	1/1	1/1
000002F	1187284	GN104ID162_002313	C	CA	frameshift	GGC	TGGC			0/0	0/0	0/0	0/0
000002F	1187285	GN104ID162_002313	G	GCCATC	frameshift	GCC	GCGATGGC			0/0	0/0	0/0	0/0
000002F	1249100	GN104ID162_002328	T	C	nonsynonymous	AAC	GAC	N	D	0/1	0/1	0/1	0/1
000002F	1258959	GN104ID162_002332	C	CTACA	frameshift	CTA	CTACATA			0/0	0/0	0/0	0/0
000002F	1299637-1299639	GN104ID162_002344	GGT	G	frameshift	GAGGTG	GAGG			0/0	0/0	0/0	0/0
000002F	1360088	GN104ID162_002354	A	C	nonsynonymous	TTC	GTC	F	V	0/1	0/1	0/1	0/1
000002F	1360245	GN104ID162_002354	T	TA	frameshift	TCA	TCTA			0/0	0/0	0/0	0/0
000002F	1360248	GN104ID162_002354	A	T	nonsynonymous	AAT	AAA	N	K	0/0	0/0	0/0	0/0
000002F	1360263-1360265	GN104ID162_002354	TTG	T	frameshift	CAA	A			0/0	0/0	0/0	0/0
000002F	1360273	GN104ID162_002354	T	C	nonsynonymous	CAA	CGA	Q	R	0/1	0/1	0/1	0/1
000002F	1360280	GN104ID162_002354	C	G	nonsynonymous	GTC	CTC	V	L	0/0	0/0	0/0	0/0
000002F	1360297	GN104ID162_002354	G	T	nonsynonymous	TCT	TAT	S	Y	0/0	0/0	0/0	0/0
000002F	1360301	GN104ID162_002354	T	A	nonsynonymous	ATT	TTT	I	F	0/0	0/0	0/0	0/0
000002F	1361263	GN104ID162_002354	A	T	nonsynonymous	TTG	ATG	L	M	0/1	0/1	0/1	0/1
000002F	1361284	GN104ID162_002354	G	A	nonsynonymous	CAT	TAT	H	Y	0/1	0/1	0/1	0/1
000002F	1361308	GN104ID162_002354	A	G	nonsynonymous	TGC	CGC	C	R	0/0	0/0	0/0	0/0
000002F	1386860	GN104ID162_002360	G	GTT	frameshift	GTT	GTTTT			0/0	0/0	0/0	0/0
000002F	1387001	GN104ID162_002360	A	C	nonsynonymous	AAC	CAC	N	H	0/0	0/0	0/0	0/0
000002F	1430972	GN104ID162_002370	C	CTG	frameshift	CTG	CTGTG			0/0	0/0	0/0	0/0
000002F	1481433	GN104ID162_002380	G	A	nonsynonymous	CCT	CTT	P	L	0/0	0/0	0/0	0/0
000002F	1481454	GN104ID162_002380	G	A	nonsynonymous	GCT	GTT	A	V	0/0	0/0	0/0	0/0
000002F	1488206	GN104ID162_002385	C	T	nonsynonymous	CCG	CTG	P	L	0/0	0/0	0/0	0/0
000002F	1574911	GN104ID162_002395	C	T	nonsynonymous	GGG	AGG	G	R	0/0	0/0	0/0	0/0
000002F	1601694	GN104ID162_002404	A	C	nonsynonymous	TCT	GCT	S	A	0/1	0/1	0/1	0/1
000002F	1630785	GN104ID162_002411	A	ACT	frameshift	TGT	AGTGT			0/0	0/0	0/0	0/0
000002F	1630853	GN104ID162_002411	G	T	nonsynonymous	TCT	TAT	S	Y	0/0	0/0	0/0	0/0
000002F	1630916	GN104ID162_002411	C	G	nonsynonymous	TGG	TCG	W	S	0/0	0/0	0/0	0/0
000002F	1635156	GN104ID162_002413	C	T	nonsense	TGG	TAG	W	*	0/0	0/0	0/0	0/0
000002F	1957563	GN104ID162_002483	C	T	nonsynonymous	AGC	AAC	S	N	0/0	0/0	0/0	0/0
000002F	2054632	GN104ID162_002502	A	C	nonsynonymous	AAG	ACG	K	T	0/1	0/1	0/1	0/1
000002F	2054690	GN104ID162_002502	C	A	nonsynonymous	GAC	GAA	D	E	0/1	0/1	0/1	0/1
000002F	2089538-2089539	GN104ID162_002505	CG	C	frameshift	CCCGGT	CCGGT			1/1	1/1	1/1	1/1
000002F	2089556	GN104ID162_002505	C	CG	frameshift	GAC	CGAC			1/1	1/1	1/1	1/1
000002F	2089595	GN104ID162_002505	T	G	nonsynonymous	AGC	CGC	S	R	1/1	1/1	1/1	1/1
000002F	2089637	GN104ID162_002505	A	AG	frameshift	TTA	CTTA			1/1	1/1	1/1	1/1
000002F	2199514	GN104ID162_002531	C	A	nonsynonymous	CCA	CAA	P	Q	1/1	1/1	1/1	1/1
000002F	2199526	GN104ID162_002531	A	C	nonsynonymous	CAA	CCA	Q	P	1/1	1/1	1/1	1/1
000002F	2266085	GN104ID162_002541	T	A	nonsynonymous	ATC	TTC	I	F	0/1	0/1	0/1	0/1
000002F	2328701	GN104ID162_002564	C	T	nonsynonymous	CGG	CAG	R	Q	0/1	0/1	0/1	0/1
000002F	2365473	GN104ID162_002575	C	T	nonsynonymous	CGT	CAT	R	H	1/1	1/1	1/1	1/1
000002F	2365774	GN104ID162_002575	C	T	nonsynonymous	GGA	GAA	G	E	1/1	1/1	1/1	1/1
000002F	2435492	GN104ID162_002588	C	T	nonsynonymous	GGA	GAA	G	E	0/1	0/0	0/0	0/0
000002F	2580822	GN104ID162_002617	C	T	nonsynonymous	GCG	GTG	A	V	0/0	0/0	0/0	0/0
000002F	2581015	GN104ID162_002617	G	A	nonsynonymous	GAC	AAC	D	N	0/0	0/0	0/0	0/0
000002F	2581390	GN104ID162_002617	T	C	nonsynonymous	TGA	CGA	*	R	0/0	0/0	0/0	0/0
000002F	2582165	GN104ID162_002618	G	A	nonsynonymous	CGA	CAA	R	Q	0/0	0/0	0/0	0/0
000002F	2582168	GN104ID162_002618	G	A	nonsynonymous	CGA	CAA	R	Q	0/1	0/1	0/1	0/1
000002F	2582212	GN104ID162_002618	T	C	nonsynonymous	TGC	CGC	C	R	1/1	1/1	1/1	1/1
000002F	2582384	GN104ID162_002618	C	T	nonsynonymous	TCG	TTG	S	L	0/0	0/0	0/0	0/0
000002F	2582509	GN104ID162_002618	A	C	nonsynonymous	ACT	CCT	T	P	0/0	0/0	0/0	0/0
000002F	2582542	GN104ID162_002618	C	T	nonsynonymous	CGG	TGG	R	W	0/0	0/0	0/0	0/0
000002F	2582557	GN104ID162_002618	A	G	nonsynonymous	AAT	GAT	N	D	1/1	1/1	1/1	1/1
000002F	2582741	GN104ID162_002618	T	G	nonsynonymous	TTC	GTC	F	V	1/1	1/1	1/1	1/1
000002F	2582801	GN104ID162_002618	C	G	nonsynonymous	CGC	GGC	R	G	0/0	0/0	0/0	0/0
000002F	2582963	GN104ID162_002618	A	G	nonsynonymous	AGT	GGT	S	G	0/1	0/1	0/1	0/1
000002F	2627145	GN104ID162_002631	C	G	nonsynonymous	GCG	GGG	A	G	0/0	0/0	0/0	0/0
000002F	2759604	GN104ID162_002660	C	CA	frameshift	CAA	CAAA			1/1	1/1	1/1	1/1
000002F	2760490	GN104ID162_002661	C	CA	frameshift	CAA	CAAA			1/1	1/1	1/1	1/1
000002F	2760534	GN104ID162_002661	T	TA	frameshift	TCT	TCTA			1/1	1/1	1/1	1/1
000002F	2760557	GN104ID162_002661	C	G	nonsynonymous	TCC	TGC	S	C	0/0	0/0	0/0	0/0
000002F	2763352	GN104ID162_002665	T	C	nonsynonymous	AAT	GAT	N	D	0/1	0/1	0/1	0/1
000002F	2763368-2763369	GN104ID162_002665	TG	T	frameshift	CCA	CA			1/1	1/1	1/1	1/1
000002F	2763394	GN104ID162_002665	G	GT	frameshift	CCG	ACCG			1/1	1/1	1/1	1/1
000002F	2763411	GN104ID162_002665	T	TC	frameshift	GAG	GGAG			1/1	1/1	1/1	1/1
000002F	2763563	GN104ID162_002665	G	GT	frameshift	TAC	TAAC			1/1	1/1	1/1	1/1
000002F	2763623-2763624	GN104ID162_002665	GT	G	frameshift	AAC	AC			1/1	1/1	1/1	1/1
000002F	2763634	GN104ID162_002665	G	GC	frameshift	CTT	GCTT			1/1	1/1	1/1	1/1
000002F	2763727	GN104ID162_002665	G	T	nonsynonymous	CAT	AAT	H	N	1/1	1/1	1/1	1/1
000002F	2763728	GN104ID162_002665	T	G	nonsynonymous	GAA	GAC	E	D	1/1	1/1	1/1	1/1
000002F	2763752	GN104ID162_002665	C	A	nonsynonymous	TGG	TGT	W	C	1/1	1/1	1/1	1/1
000002F	2763755	GN104ID162_002665	T	TG	frameshift	CCA	CCCA			1/1	1/1	1/1	1/1
000002F	2763782	GN104ID162_002665	T	TC	frameshift	GGA	GGGA			1/1	1/1	1/1	1/1
000002F	2763819-2763820	GN104ID162_002665	CG	C	frameshift	CGA	GA			1/1	1/1	1/1	1/1
000002F	2763822-2763824	GN104ID162_002665	CAT	C	frameshift	ATATGC	ATGC			1/1	1/1	1/1	1/1
000002F	2763832	GN104ID162_002665	C	CT	frameshift	GAC	AGAC			1/1	1/1	1/1	1/1
000002F	2763891	GN104ID162_002665	A	ACTAGC	frameshift	GTC	GGCTAGTC			0/1	0/1	0/1	0/1
000002F	2809465	GN104ID162_002678	A	C	nonsynonymous	TTT	TGT	F	C	0/0	0/0	0/0	0/0
000002F	2819302	GN104ID162_002683	A	G	nonsynonymous	TGA	CGA	*	R	0/1	0/1	0/1	0/1
000002F	2927297	GN104ID162_002702	G	C	nonsynonymous	GAG	GAC	E	D	0/0	0/0	0/0	0/0
000002F	2927509	GN104ID162_002702	T	G	nonsynonymous	GTG	GGG	V	G	0/1	0/1	0/1	0/1
000002F	2934193	GN104ID162_002706	G	A	nonsynonymous	CCA	TCA	P	S	0/1	0/0	0/1	0/1
000002F	3060421	GN104ID162_002735	G	GACCTTTTTGCTTCCTGTGCTTACCCAATCTAAT	nonsynonymous	GGC	GGATTAGATTGGGTAAGCACAGGAAGCAAAAAGGTC	G	GLDWVSTGSKKV	1/1	1/1	1/1	1/1
000002F	3060539	GN104ID162_002735	T	C	nonsynonymous	CAG	CGG	Q	R	0/0	0/0	0/0	0/0
000002F	3060568	GN104ID162_002735	T	C	nonsynonymous	ATA	ATG	I	M	0/1	0/1	0/1	0/1
000002F	3271305-3271306	GN104ID162_002792	TG	T	frameshift	ATG	AT			1/1	1/1	1/1	1/1
000002F	3271307-3271309	GN104ID162_002792	CGG	C	frameshift	CGG	C			1/1	1/1	1/1	1/1
000002F	3271312-3271316	GN104ID162_002792	AGGGG	A	frameshift	TTAGGGGAG	TTAAG			1/1	1/1	1/1	1/1
000002F	3271317-3271318	GN104ID162_002792	AG	A	frameshift	GAG	GA			1/1	1/1	1/1	1/1
000002F	3271324-3271328	GN104ID162_002792	AGAGG	A	frameshift	AAAGAGGCA	AAACA			1/1	1/1	1/1	1/1
000002F	3271338-3271339	GN104ID162_002792	AG	A	frameshift	CAG	CA			1/1	1/1	1/1	1/1
000002F	3271344-3271345	GN104ID162_002792	TG	T	frameshift	TTG	TT			1/1	1/1	1/1	1/1
000002F	3271348-3271350	GN104ID162_002792	CAA	C	frameshift	GACAAG	GACG			1/1	1/1	1/1	1/1
000002F	3271352	GN104ID162_002792	C	CT	frameshift	CTT	CTTT			1/1	1/1	1/1	1/1
000002F	3271369-3271370	GN104ID162_002792	CA	C	frameshift	ATCATT	ATCTT			1/1	1/1	1/1	1/1
000002F	3271397	GN104ID162_002792	G	T	nonsynonymous	GTT	TTT	V	F	1/1	1/1	1/1	1/1
000002F	3271400	GN104ID162_002792	T	G	nonsynonymous	TCT	GCT	S	A	1/1	1/1	1/1	1/1
000002F	3271403-3271404	GN104ID162_002792	GT	G	frameshift	GTT	GT			1/1	1/1	1/1	1/1
000002F	3271477	GN104ID162_002792	G	GT	frameshift	GCA	GTCA			1/1	1/1	1/1	1/1
000002F	3271478	GN104ID162_002792	C	CA	frameshift	GCA	GCAA			1/1	1/1	1/1	1/1
000002F	3271494	GN104ID162_002792	T	TA	frameshift	AGT	AGTA			1/1	1/1	1/1	1/1
000002F	3271612-3271613	GN104ID162_002792	CA	C	frameshift	CAA	CA			1/1	1/1	1/1	1/1
000002F	3271627-3271628	GN104ID162_002792	GT	G	frameshift	GTT	GT			1/1	1/1	1/1	1/1
000002F	3271639	GN104ID162_002792	G	T	nonsynonymous	GTA	TTA	V	L	1/1	1/1	1/1	1/1
000002F	3271645-3271646	GN104ID162_002792	CA	C	frameshift	CAA	CA			1/1	1/1	1/1	1/1
000002F	3294139	GN104ID162_002803	G	GGT	frameshift	ATC	ATACC			0/1	0/1	0/1	0/1
000002F	3294140	GN104ID162_002803	A	AT,T	frameshift	ATC	AATC			1/2	1/2	1/2	1/2
000002F	3381171	GN104ID162_002820	T	C	nonsynonymous	TGC	CGC	C	R	0/1	0/1	0/1	0/1
000002F	3381395	GN104ID162_002820	C	T	nonsynonymous	CTT	TTT	L	F	0/0	0/0	0/0	0/0
000002F	3536560	GN104ID162_002850	G	T	nonsense	TGC	TGA	C	*	0/1	0/1	0/1	0/1
000002F	3536836	GN104ID162_002850	T	A	nonsense	AAG	TAG	K	*	0/1	0/1	0/1	0/1
000002F	3561388	GN104ID162_002857	A	G	nonsynonymous	ACA	GCA	T	A	0/1	0/1	0/1	0/1
000002F	3561479	GN104ID162_002857	G	A	nonsynonymous	AGC	AAC	S	N	0/1	0/1	0/1	0/1
000002F	3561484	GN104ID162_002857	G	A	nonsynonymous	GAA	AAA	E	K	0/0	0/0	0/0	0/0
000002F	3561494	GN104ID162_002857	A	G	nonsynonymous	GAG	GGG	E	G	0/0	0/0	0/0	0/0
000002F	3561503	GN104ID162_002857	T	G	nonsynonymous	ATC	AGC	I	S	0/0	0/0	0/0	0/0
000002F	3561508	GN104ID162_002857	C	T	nonsynonymous	CGT	TGT	R	C	0/0	0/0	0/0	0/0
000002F	3561509	GN104ID162_002857	G	C	nonsynonymous	CGT	CCT	R	P	0/0	0/0	0/0	0/0
000002F	3561512	GN104ID162_002857	A	C	nonsynonymous	TAC	TCC	Y	S	0/0	0/0	0/0	0/0
000002F	3561513	GN104ID162_002857	C	A	nonsense	TAC	TAA	Y	*	0/0	0/0	0/0	0/0
000002F	3561587	GN104ID162_002857	G	A	nonsynonymous	CGA	CAA	R	Q	0/0	0/0	0/0	0/0
000002F	3561599	GN104ID162_002857	C	G	nonsynonymous	ACA	AGA	T	R	0/0	0/0	0/0	0/0
000002F	3561605	GN104ID162_002857	C	G	nonsynonymous	TCT	TGT	S	C	0/0	0/0	0/0	0/0
000002F	3561608	GN104ID162_002857	T	C	nonsynonymous	TTA	TCA	L	S	0/0	0/0	0/0	0/0
000002F	3561613	GN104ID162_002857	G	A	nonsynonymous	GGT	AGT	G	S	0/0	0/0	0/0	0/0
000002F	3561622	GN104ID162_002857	A	G	nonsynonymous	ATT	GTT	I	V	0/0	0/0	0/0	0/0
000002F	3561628	GN104ID162_002857	C	G	nonsynonymous	CGA	GGA	R	G	0/0	0/0	0/0	0/0
000002F	3561634	GN104ID162_002857	A	G	nonsynonymous	AGA	GGA	R	G	0/0	0/0	0/0	0/0
000002F	3561667	GN104ID162_002857	A	G	nonsynonymous	AAT	GAT	N	D	0/0	0/0	0/0	0/0
000002F	3561679	GN104ID162_002857	G	GGCCTCTCCTTTGACTCCT	nonsynonymous	GGC	GGCCTCTCCTTTGACTCCTGC	G	GLSFDSC	0/0	0/0	0/0	0/0
000002F	3561684	GN104ID162_002857	C	CGTTGATATTGGCGCCAACGTT,CGTTGATATTGGCGCCAAAGTT	nonsynonymous	ATC	ATCGTTGATATTGGCGCCAACGTT	I	IVDIGANV	0/0	0/0	0/0	0/0
000002F	3561692	GN104ID162_002857	G	C	nonsynonymous	CGC	CCC	R	P	0/0	0/0	0/0	0/0
000002F	3561697	GN104ID162_002857	T	C	nonsynonymous	TGC	CGC	C	R	0/0	0/0	0/0	0/0
000002F	3561703	GN104ID162_002857	G	A	nonsynonymous	GGA	AGA	G	R	0/0	0/0	0/0	0/0
000002F	3561707	GN104ID162_002857	C	G	nonsynonymous	CCC	CGC	P	R	0/0	0/0	0/0	0/0
000002F	3561723	GN104ID162_002857	G	C	nonsynonymous	AGG	AGC	R	S	0/0	0/0	0/0	0/0
000002F	3561733	GN104ID162_002857	G	A	nonsynonymous	GAT	AAT	D	N	0/0	0/0	0/0	0/0
000002F	3561737	GN104ID162_002857	T	C	nonsynonymous	GTT	GCT	V	A	0/0	0/0	0/0	0/0
000002F	3561743	GN104ID162_002857	C	T	nonsynonymous	TCC	TTC	S	F	0/0	0/0	0/0	0/0
000002F	3561754	GN104ID162_002857	T	G	nonsynonymous	TCC	GCC	S	A	0/0	0/0	0/0	0/0
000002F	3561757	GN104ID162_002857	T	A	nonsynonymous	TGC	AGC	C	S	0/0	0/0	0/0	0/0
000002F	3561799	GN104ID162_002857	G	C	nonsynonymous	GAC	CAC	D	H	0/0	0/0	0/0	0/0
000002F	3561805	GN104ID162_002857	T	C	nonsynonymous	TGC	CGC	C	R	0/0	0/0	0/0	0/0
000002F	3561808	GN104ID162_002857	G	A	nonsynonymous	GCC	ACC	A	T	0/0	0/0	0/0	0/0
000002F	3561811	GN104ID162_002857	C	A	nonsynonymous	CGC	AGC	R	S	0/0	0/0	0/0	0/0
000002F	3561829	GN104ID162_002857	G	A	nonsynonymous	GAG	AAG	E	K	0/0	0/0	0/0	0/0
000002F	3561832	GN104ID162_002857	A	G	nonsynonymous	ACC	GCC	T	A	0/0	0/0	0/0	0/0
000002F	3561844	GN104ID162_002857	T	G	nonsynonymous	TAA	GAA	*	E	0/0	0/0	0/0	0/0
000002F	3580263-3580264	GN104ID162_002864	GA	G	frameshift	GAA	GA			0/0	0/0	0/1	0/0
000002F	3590062	GN104ID162_002867	A	G	nonsynonymous	ATT	GTT	I	V	0/0	0/0	0/0	0/0
000002F	3590068	GN104ID162_002867	T	TTAG	nonsynonymous	TTG	TTAGTG	L	LV	0/0	0/0	0/0	0/0
000002F	3590071	GN104ID162_002867	A	T	nonsense	AAG	TAG	K	*	0/0	0/0	0/0	0/0
000002F	3590105	GN104ID162_002867	C	G	nonsynonymous	CCT	CGT	P	R	0/0	0/0	0/0	0/0
000002F	3590111	GN104ID162_002867	A	G	nonsynonymous	GAA	GGA	E	G	0/0	0/0	0/0	0/0
000002F	3590119-3590137	GN104ID162_002867	TCCTCTTTGAAGTTGAAGC	T	nonsynonymous	TCCTCTTTGAAGTTGAAGCAT	TAT	SSLKLKH	Y	0/0	0/0	0/0	0/0
000002F	3805165	GN104ID162_002912	A	G	nonsynonymous	TAT	TGT	Y	C	0/1	0/1	0/1	0/1
000002F	3805237	GN104ID162_002912	G	C	nonsynonymous	CGA	CCA	R	P	0/1	0/1	0/1	0/1
000002F	3805329	GN104ID162_002912	G	A	nonsynonymous	GCA	ACA	A	T	0/1	0/1	0/1	0/1
000002F	3805399	GN104ID162_002912	T	C	nonsynonymous	CTG	CCG	L	P	0/1	0/1	0/1	0/1
000002F	3805416	GN104ID162_002912	G	C	nonsynonymous	GTG	CTG	V	L	0/1	0/1	0/1	0/1
000002F	3805447	GN104ID162_002912	A	G	nonsynonymous	AAA	AGA	K	R	0/1	0/1	0/1	0/1
000002F	3805637	GN104ID162_002912	C	T	nonsense	CAG	TAG	Q	*	0/1	0/1	0/1	0/1
000002F	3940632-3940633	GN104ID162_002922	AC	A	frameshift	CAC	CA			1/1	1/1	1/1	1/1
000002F	3940648	GN104ID162_002922	G	GC	frameshift	TCG	TCGC			1/1	1/1	1/1	1/1
000002F	3940717	GN104ID162_002922	C	CG	frameshift	AAC	AACG			1/1	1/1	1/1	1/1
000002F	3941035	GN104ID162_002922	G	GT	frameshift	GTC	GTTC			1/1	1/1	1/1	1/1
000002F	3941039	GN104ID162_002922	G	C	nonsynonymous	GGA	GCA	G	A	0/0	0/0	0/0	0/0
000002F	3941484	GN104ID162_002923	T	A	nonsynonymous	ATT	AAT	I	N	1/1	1/1	1/1	1/1
000002F	3941598-3941599	GN104ID162_002923	AG	A	frameshift	GAG	GA			1/1	1/1	1/1	1/1
000002F	4121869	GN104ID162_002952	T	A	nonsynonymous	AAG	ATG	K	M	0/0	0/0	0/0	0/0
000002F	4240293	GN104ID162_002969	C	T	nonsynonymous	GAA	AAA	E	K	0/1	0/1	0/1	0/1
000002F	4253409	GN104ID162_002972	G	A	nonsynonymous	ATG	ATA	M	I	0/1	0/1	0/1	0/1
000002F	4253431	GN104ID162_002972	A	G	nonsynonymous	AAT	GAT	N	D	0/1	0/1	0/1	0/1
000002F	4253449	GN104ID162_002972	C	T	nonsense	CGA	TGA	R	*	0/1	0/1	0/1	0/1
000002F	4253453	GN104ID162_002972	T	C	nonsynonymous	TTG	TCG	L	S	0/1	0/1	0/1	0/1
000002F	4253474	GN104ID162_002972	T	C	nonsynonymous	TTG	TCG	L	S	0/1	0/1	0/1	0/1
000002F	4253531	GN104ID162_002972	T	G	nonsynonymous	TTT	TGT	F	C	0/1	0/1	0/1	0/1
000002F	4253549	GN104ID162_002972	T	C	nonsynonymous	GTG	GCG	V	A	0/1	0/1	0/1	0/1
000002F	4253605	GN104ID162_002972	G	C	nonsynonymous	GCA	CCA	A	P	0/1	0/1	0/1	0/1
000002F	4253611	GN104ID162_002972	A	G	nonsynonymous	ATT	GTT	I	V	0/1	0/1	0/1	0/1
000002F	4253617	GN104ID162_002972	G	A	nonsynonymous	GGT	AGT	G	S	0/1	0/1	0/1	0/1
000002F	4253632	GN104ID162_002972	A	G	nonsynonymous	ACT	GCT	T	A	0/1	0/1	0/1	0/1
000002F	4253638	GN104ID162_002972	A	C	nonsynonymous	ATT	CTT	I	L	0/1	0/1	0/1	0/1
000002F	4253657	GN104ID162_002972	C	T	nonsynonymous	GCG	GTG	A	V	0/1	0/1	0/1	0/1
000002F	4253674	GN104ID162_002972	A	G	nonsynonymous	ATT	GTT	I	V	0/1	0/1	0/1	0/1
000002F	4253720	GN104ID162_002972	T	C	nonsynonymous	TTG	TCG	L	S	0/1	0/1	0/1	0/1
000002F	4253725	GN104ID162_002972	A	C	nonsynonymous	ACG	CCG	T	P	0/1	0/1	0/1	0/1
000002F	4253737	GN104ID162_002972	A	G	nonsynonymous	AAT	GAT	N	D	0/1	0/1	0/1	0/1
000002F	4253749	GN104ID162_002972	A	G	nonsynonymous	AAA	GAA	K	E	0/1	0/1	0/1	0/1
000002F	4253767	GN104ID162_002972	C	T	nonsense	CAA	TAA	Q	*	0/1	0/1	0/1	0/1
000002F	4253768	GN104ID162_002972	A	G	nonsynonymous	CAA	CGA	Q	R	0/1	0/1	0/1	0/1
000002F	4253770	GN104ID162_002972	C	T	nonsynonymous	CTT	TTT	L	F	0/1	0/1	0/1	0/1
000002F	4253796	GN104ID162_002972	C	A	nonsynonymous	AAC	AAA	N	K	0/1	0/1	0/1	0/1
000002F	4253827	GN104ID162_002972	G	GCA	frameshift	GCA	GCACA			0/0	0/0	0/0	0/0
000002F	4253869	GN104ID162_002972	A	G	nonsynonymous	AAA	GAA	K	E	0/1	0/1	0/1	0/1
000002F	4253929	GN104ID162_002972	A	G	nonsynonymous	AAG	GAG	K	E	0/1	0/1	0/1	0/1
000002F	4253933	GN104ID162_002972	A	G	nonsynonymous	CAA	CGA	Q	R	0/1	0/1	0/1	0/1
000002F	4253948	GN104ID162_002972	A	G	nonsynonymous	CAC	CGC	H	R	0/1	0/1	0/1	0/1
000002F	4253951	GN104ID162_002972	A	G	nonsynonymous	CAC	CGC	H	R	0/1	0/1	0/1	0/1
000002F	4253956	GN104ID162_002972	G	A	nonsynonymous	GGT	AGT	G	S	0/1	0/1	0/1	0/1
000002F	4253963	GN104ID162_002972	A	G	nonsynonymous	CAT	CGT	H	R	0/1	0/1	0/1	0/1
000002F	4255457	GN104ID162_002973	A	G	nonsynonymous	TGC	CGC	C	R	0/1	0/1	0/1	0/1
000002F	4255495	GN104ID162_002973	A	G	nonsynonymous	CTG	CCG	L	P	0/1	0/1	0/1	0/1
000002F	4255507	GN104ID162_002973	C	G	nonsynonymous	TGC	TCC	C	S	0/1	0/1	0/1	0/1
000002F	4255666	GN104ID162_002973	T	C	nonsynonymous	CAA	CGA	Q	R	0/1	0/0	0/1	0/0
000002F	4255671	GN104ID162_002973	T	TC,TCGGG	frameshift	CAA	CAGA			0/1	0/0	0/1	0/0
000002F	4255672	GN104ID162_002973	T	C,TAGAAAAAATTTTCGG	nonsynonymous	CAA	CGA	Q	R	0/1	0/1	0/1	0/1
000002F	4255674	GN104ID162_002973	G	GGTAGAAAAAATT	nonsynonymous	TAC	TAAATTTTTTCTACC	Y	*IFST	0/0	0/0	0/0	0/0
000003F	158712	GN104ID162_003046	T	C	nonsynonymous	TGG	CGG	W	R	1/1	1/1	1/1	1/1
000003F	231309	GN104ID162_003065	G	A	nonsynonymous	CCC	CTC	P	L	0/1	0/1	0/1	0/1
000003F	231382	GN104ID162_003065	A	T	nonsynonymous	TCT	ACT	S	T	0/1	0/1	0/1	0/1
000003F	233084	GN104ID162_003067	C	A	nonsynonymous	GTC	TTC	V	F	0/1	0/1	0/1	0/1
000003F	233110	GN104ID162_003067	C	G	nonsynonymous	GGC	GCC	G	A	0/1	0/1	0/1	0/1
000003F	233114	GN104ID162_003067	T	C	nonsynonymous	AAC	GAC	N	D	0/1	0/1	0/1	0/1
000003F	273991	GN104ID162_003081	C	T	nonsynonymous	TCA	TTA	S	L	1/1	1/1	1/1	1/1
000003F	274057	GN104ID162_003081	G	C	nonsynonymous	TGC	TCC	C	S	0/1	0/1	0/1	0/1
000003F	274071	GN104ID162_003081	G	A	nonsynonymous	GCA	ACA	A	T	0/1	0/1	0/1	0/1
000003F	274080	GN104ID162_003081	G	A	nonsynonymous	GAA	AAA	E	K	0/1	0/1	0/1	0/1
000003F	274214	GN104ID162_003081	A	C	nonsynonymous	AAA	CAA	K	Q	0/1	0/1	0/1	0/1
000003F	274233	GN104ID162_003081	C	T	nonsynonymous	ACA	ATA	T	I	0/1	0/1	0/1	0/1
000003F	274267	GN104ID162_003081	A	T	nonsynonymous	CAA	CAT	Q	H	0/1	0/1	0/1	0/1
000003F	274399	GN104ID162_003081	G	A	nonsynonymous	GAG	AAG	E	K	0/1	0/1	0/1	0/1
000003F	274406	GN104ID162_003081	T	G	nonsynonymous	TTG	TGG	L	W	0/1	0/1	0/1	0/1
000003F	287440	GN104ID162_003086	C	T	nonsynonymous	TGC	TAC	C	Y	0/1	0/1	0/1	0/1
000003F	287703	GN104ID162_003086	C	G	nonsynonymous	GAA	CAA	E	Q	0/1	0/1	0/1	0/1
000003F	291756	GN104ID162_003089	T	A	nonsynonymous	ATG	AAG	M	K	0/1	0/1	0/1	0/1
000003F	291761	GN104ID162_003089	G	A	nonsynonymous	GAG	AAG	E	K	0/1	0/1	0/1	0/1
000003F	291938	GN104ID162_003089	T	C	nonsynonymous	TGC	CGC	C	R	0/1	0/1	0/1	0/1
000003F	292176	GN104ID162_003089	G	A	nonsynonymous	GAC	AAC	D	N	0/0	0/0	0/0	0/0
000003F	292209	GN104ID162_003089	G	A	nonsynonymous	GAT	AAT	D	N	0/1	0/1	0/1	0/1
000003F	771791	GN104ID162_003195	C	T	nonsynonymous	CCA	CTA	P	L	0/0	0/0	0/0	0/0
000003F	771852-771864	GN104ID162_003195	CGGGGGGGGGGGG	C	nonsynonymous	GGCGGGGGGGGGGGG	GGC	GGGGG	G	0/0	./.	0/0	0/0
000003F	771853	GN104ID162_003195	G	A,	nonsynonymous	GGG	AGG	G	R	0/1	0/1	0/1	0/1
000003F	771865	GN104ID162_003195	G	A	nonsynonymous	GGG	AGG	G	R	0/0	0/0	0/0	0/0
000003F	771912	GN104ID162_003195	T	A	nonsynonymous	CAT	CAA	H	Q	0/1	0/1	0/1	0/1
000003F	825042	GN104ID162_003207	G	C	nonsynonymous	ACC	AGC	T	S	0/1	0/1	0/1	0/1
000003F	825437	GN104ID162_003207	A	G	nonsynonymous	TTG	TCG	L	S	1/1	1/1	1/1	1/1
000003F	825581	GN104ID162_003207	G	A	nonsynonymous	TCG	TTG	S	L	0/1	0/1	0/1	0/1
000003F	836576	GN104ID162_003212	C	T	nonsense	CAA	TAA	Q	*	0/1	0/1	0/1	0/1
000003F	913927	GN104ID162_003228	T	G	nonsynonymous	CAG	CCG	Q	P	0/0	0/0	0/0	0/0
000003F	1020030	GN104ID162_003263	C	A	nonsynonymous	CCG	CAG	P	Q	0/1	0/1	0/1	0/1
000003F	1020158	GN104ID162_003263	A	AGGCCAGATTCGTCT	frameshift	AAG	AGGCCAGATTCGTCTAG			0/0	0/0	0/0	0/0
000003F	1032258	GN104ID162_003269	A	G	nonsynonymous	AAA	GAA	K	E	0/1	0/1	0/1	0/1
000003F	1032268	GN104ID162_003269	G	A	nonsynonymous	CGA	CAA	R	Q	0/1	0/1	0/1	0/1
000003F	1032292	GN104ID162_003269	G	T	nonsynonymous	CGA	CTA	R	L	0/1	0/1	0/1	0/1
000003F	1032333	GN104ID162_003269	G	GCGACCCCTCTTCCTACTACACT	frameshift	GCG	GCGACCCCTCTTCCTACTACACTCG			0/0	0/0	0/0	0/0
000003F	1032338	GN104ID162_003269	C	CCCTCTTCCTACTACACTCGACCAACAAGACTTACCCCCTCAATTCCGTCCCCTCTTGTCACCTCTGATACAATGCAG	frameshift	ACC	ACCCCTCTTCCTACTACACTCGACCAACAAGACTTACCCCCTCAATTCCGTCCCCTCTTGTCACCTCTGATACAATGCAG			0/1	0/0	0/1	0/0
000003F	1032450-1032452	GN104ID162_003269	GAT	G	frameshift	GAT	G			0/1	0/1	0/1	0/1
000003F	1032524-1032562	GN104ID162_003269	GATACCGATGCAGTATCTGGGGCATCGGGGGGGATTTTT	G	frameshift	GCGATACCGATGCAGTATCTGGGGCATCGGGGGGGATTTTTT	GCGT			0/0	0/0	0/0	0/0
000003F	1032621-1032622	GN104ID162_003269	GA	G	frameshift	GAA	GA			0/0	0/0	0/0	0/0
000003F	1136620	GN104ID162_003298	A	C	nonsynonymous	TTT	TTG	F	L	0/0	0/0	0/0	0/0
000003F	1136932	GN104ID162_003298	T	C	nonsynonymous	ATA	ATG	I	M	0/1	0/1	0/1	0/1
000003F	1159113	GN104ID162_003306	T	C	nonsynonymous	TGA	TGG	*	W	0/1	0/1	0/1	0/1
000003F	1236443	GN104ID162_003328	T	C	nonsynonymous	AAC	AGC	N	S	0/0	0/0	0/0	0/0
000003F	1541277	GN104ID162_003406	C	T	nonsynonymous	CGA	CAA	R	Q	0/1	0/1	0/1	0/1
000003F	1541358	GN104ID162_003406	C	T	nonsense	TGG	TAG	W	*	0/1	0/1	0/1	0/1
000003F	1541359	GN104ID162_003406	A	G	nonsynonymous	TGG	CGG	W	R	0/1	0/1	0/1	0/1
000003F	1541382	GN104ID162_003406	G	A	nonsynonymous	GCG	GTG	A	V	0/1	0/1	0/1	0/1
000003F	1541591	GN104ID162_003406	C	T	nonsynonymous	GAC	AAC	D	N	0/1	0/1	0/1	0/1
000003F	1647981	GN104ID162_003426	T	A	nonsynonymous	CTT	CAT	L	H	0/1	0/1	0/1	0/1
000003F	1879088	GN104ID162_003468	T	C	nonsynonymous	AAA	AGA	K	R	./.	0/1	0/1	0/0
000003F	1879109	GN104ID162_003468	C	T	nonsynonymous	GGC	GAC	G	D	0/0	0/0	0/0	0/0
000003F	1879217	GN104ID162_003468	T	C	nonsynonymous	GAC	GGC	D	G	0/0	0/0	0/0	0/0
000003F	2133741	GN104ID162_003507	T	C	nonsynonymous	AAG	GAG	K	E	1/1	1/1	1/1	1/1
000003F	2133830	GN104ID162_003507	C	T	nonsynonymous	CGA	CAA	R	Q	1/1	1/1	1/1	1/1
000003F	2133867	GN104ID162_003507	G	T	nonsynonymous	CCG	ACG	P	T	1/1	1/1	1/1	1/1
000003F	2133912	GN104ID162_003507	C	A	nonsynonymous	GGC	TGC	G	C	1/1	1/1	1/1	1/1
000003F	2133973	GN104ID162_003507	T	G	nonsynonymous	AAA	AAC	K	N	1/1	1/1	1/1	1/1
000003F	2134200	GN104ID162_003507	A	G	nonsynonymous	CTG	CCG	L	P	0/0	0/0	0/0	0/0
000003F	2134209	GN104ID162_003507	C	T	nonsynonymous	CGA	CAA	R	Q	0/0	0/0	0/0	0/0
000003F	2147593	GN104ID162_003509	T	C	nonsynonymous	TTA	TCA	L	S	./.	1/1	1/1	1/1
000003F	2148435	GN104ID162_003509	T	C	nonsynonymous	TCC	CCC	S	P	1/1	1/1	1/1	1/1
000003F	2148495	GN104ID162_003509	A	G	nonsynonymous	ATC	GTC	I	V	1/1	1/1	1/1	1/1
000003F	2148650-2148651	GN104ID162_003509	CG	C	frameshift	CGCGGG	CGCGG			1/1	1/1	1/1	1/1
000003F	2148690	GN104ID162_003509	C	A	nonsynonymous	CCA	ACA	P	T	1/1	1/1	1/1	1/1
000003F	2148696	GN104ID162_003509	A	G	nonsynonymous	ACT	GCT	T	A	0/0	0/0	0/0	0/0
000003F	2148838	GN104ID162_003509	A	G	nonsynonymous	CAA	CGA	Q	R	0/0	0/0	0/0	0/0
000003F	2148867	GN104ID162_003509	A	C	nonsynonymous	AAT	CAT	N	H	0/0	0/0	0/0	0/0
000003F	2364458	GN104ID162_003552	A	AGGGC	frameshift	TCA	GCCCTCA			0/0	0/0	0/0	0/0
000003F	2364556	GN104ID162_003552	C	T	nonsynonymous	CGG	CAG	R	Q	0/0	0/0	0/0	0/0
000003F	2364563	GN104ID162_003552	G	A	nonsynonymous	CGT	TGT	R	C	0/0	0/0	0/0	0/0
000003F	2364571	GN104ID162_003552	G	A	nonsynonymous	CCG	CTG	P	L	0/0	0/0	0/0	0/0
000003F	2364589	GN104ID162_003552	A	C	nonsynonymous	GTA	GGA	V	G	0/0	0/0	0/0	0/0
000003F	2364614	GN104ID162_003552	T	C	nonsynonymous	ATC	GTC	I	V	0/0	0/0	0/0	0/0
000003F	2364763	GN104ID162_003552	G	A	nonsynonymous	GCG	GTG	A	V	0/0	0/0	0/0	0/0
000003F	2364884	GN104ID162_003552	C	A	nonsynonymous	GCC	TCC	A	S	0/0	0/0	0/0	0/0
000003F	2364905	GN104ID162_003552	T	C	nonsynonymous	AAG	GAG	K	E	0/0	0/0	0/0	0/0
000003F	2364920	GN104ID162_003552	C	A	nonsynonymous	GAC	TAC	D	Y	0/0	0/0	0/0	0/0
000003F	2364925	GN104ID162_003552	A	G	nonsynonymous	ATT	ACT	I	T	0/0	0/0	0/0	0/0
000003F	2701864	GN104ID162_003621	G	GCGC	nonsynonymous	CGC	GCGCGC	R	AR	1/1	1/1	1/1	1/1
000003F	2785313	GN104ID162_003640	G	GA	frameshift	TTC	TTTC			0/1	0/1	0/1	0/1
000003F	3380342	GN104ID162_003747	C	T	nonsynonymous	GCC	ACC	A	T	0/0	0/0	0/0	0/0
000003F	3380423	GN104ID162_003747	T	C	nonsynonymous	ATA	GTA	I	V	0/0	0/0	0/0	0/0
000003F	3485715	GN104ID162_003767	G	T	nonsynonymous	CTC	ATC	L	I	0/0	0/0	0/0	0/0
000003F	3485745	GN104ID162_003767	C	G	nonsynonymous	GCA	CCA	A	P	0/0	0/0	0/0	0/0
000003F	3520651	GN104ID162_003772	C	T	nonsynonymous	CGA	CAA	R	Q	0/0	0/0	0/0	0/0
000003F	3520712	GN104ID162_003772	G	A	nonsynonymous	CGG	TGG	R	W	0/1	0/1	0/1	0/1
000003F	3520751	GN104ID162_003772	C	T	nonsynonymous	GAT	AAT	D	N	0/1	0/1	0/1	0/1
000003F	3520762	GN104ID162_003772	G	A	nonsynonymous	TCG	TTG	S	L	0/0	0/0	0/0	0/0
000003F	3521044	GN104ID162_003772	A	G	nonsynonymous	TTG	TCG	L	S	0/1	0/0	0/1	0/0
000003F	3521195	GN104ID162_003772	C	T	nonsynonymous	GAA	AAA	E	K	0/1	0/1	0/1	0/1
000003F	3643793	GN104ID162_003796	T	TGGACA	frameshift	CTG	CTGGACAG			0/1	0/1	0/1	0/1
000003F	3708101	GN104ID162_003811	C	T	nonsynonymous	GCC	ACC	A	T	0/0	0/0	0/0	0/0
000003F	3730818	GN104ID162_003817	C	A	nonsynonymous	CAG	AAG	Q	K	1/1	1/1	1/1	1/1
000003F	3903413-3903414	GN104ID162_003855	AT	A	frameshift	GTATTT	GTATT			0/1	0/1	0/1	0/1
000003F	3917601	GN104ID162_003858	T	G	nonsynonymous	ATG	CTG	M	L	0/0	0/0	0/0	0/0
000003F	3917776	GN104ID162_003858	C	T	nonsynonymous	TGC	TAC	C	Y	0/0	0/0	0/0	0/0
000003F	3918070	GN104ID162_003858	G	A	nonsynonymous	GCA	GTA	A	V	1/1	1/1	1/1	1/1
000003F	4040300	GN104ID162_003881	C	A	nonsynonymous	CTC	ATC	L	I	1/1	1/1	1/1	1/1
000003F	4040355	GN104ID162_003881	A	G	nonsynonymous	GAC	GGC	D	G	0/0	0/0	0/0	0/0
000003F	4040445	GN104ID162_003881	A	G	nonsynonymous	AAA	GAA	K	E	0/1	0/1	0/1	0/1
000003F	4040489	GN104ID162_003881	C	CTCTTACAAAGCCCGGCATCAACTGCTGT	frameshift	AAC	AACTCTTACAAAGCCCGGCATCAACTGCTGT			0/0	0/0	0/0	0/1
000003F	4040492	GN104ID162_003881	T	TTACAAAGCCCGGCATCAACTGCTGTTCTGATTGCCCGCCGGGC	frameshift	TCT	TCTTACAAAGCCCGGCATCAACTGCTGTTCTGATTGCCCGCCGGGC			0/0	0/0	0/0	0/0
000003F	4040493	GN104ID162_003881	G	T	nonsynonymous	GAT	TAT	D	Y	0/1	0/0	0/0	0/0
000003F	4040494	GN104ID162_003881	A	ACAAAGCCCGGCATCAAC	frameshift	GAT	GACAAAGCCCGGCATCAACT			0/1	0/0	0/0	0/0
000003F	4042688	GN104ID162_003881	A	G	nonsynonymous	CAG	CGG	Q	R	0/1	0/1	0/1	0/1
000003F	4042906	GN104ID162_003881	A	G	nonsynonymous	ACC	GCC	T	A	1/1	1/1	1/1	1/1
000003F	4151538	GN104ID162_003899	G	A	nonsynonymous	GAA	AAA	E	K	0/0	0/0	0/0	0/0
000003F	4255191	GN104ID162_003929	G	C	nonsynonymous	CCC	GCC	P	A	0/0	0/0	0/0	0/0
000004F	61412	GN104ID162_003960	C	T	nonsynonymous	GCG	GTG	A	V	0/1	0/1	0/1	0/1
000004F	167337	GN104ID162_003986	A	AACACGTGAAAACACGCC,AACACGTGAAAACACGCCTTATTACCGCCGCTGGAGCAACTTGAACCCAGTTCGATAAACCTATG	frameshift	ATT	AACACGTGAAAACACGCCTT			0/2	0/0	0/0	0/0
000004F	167339	GN104ID162_003986	T	TATTACCGCCGCTGGAGCAACTTGAACCCAGTTCGATAAACCTATGTTTGGTGGGATGCTC	nonsynonymous	ATT	ATTATTACCGCCGCTGGAGCAACTTGAACCCAGTTCGATAAACCTATGTTTGGTGGGATGCTC	I	IITAAGAT*TQFDKPMFGGML	0/0	0/0	0/0	0/0
000004F	243479	GN104ID162_003998	G	A	nonsynonymous	CCA	CTA	P	L	0/0	0/0	0/0	0/0
000004F	244706	GN104ID162_003999	A	G	nonsynonymous	GTG	GCG	V	A	0/1	0/1	0/1	0/1
000004F	244860	GN104ID162_003999	C	T	nonsynonymous	GAA	AAA	E	K	0/0	0/0	0/0	0/0
000004F	245123	GN104ID162_003999	C	T	nonsynonymous	CGT	CAT	R	H	0/1	0/1	0/1	0/1
000004F	293379-293397	GN104ID162_004007	GTTCAGGCTTCGGTTTCGA	G	nonsynonymous	TCGAAACCGAAGCCTGAACCG	CCG	SKPKPEP	P	0/1	0/1	0/1	0/1
000004F	412602	GN104ID162_004028	C	T	nonsynonymous	CAC	TAC	H	Y	0/0	0/0	0/0	0/0
000004F	429952	GN104ID162_004034	C	T	nonsynonymous	CGG	TGG	R	W	0/1	0/1	0/1	0/1
000004F	430228	GN104ID162_004034	G	A	nonsynonymous	GGC	GAC	G	D	0/1	0/1	0/1	0/1
000004F	430416	GN104ID162_004034	G	A	nonsynonymous	GAG	AAG	E	K	0/1	0/1	0/1	0/1
000004F	430420	GN104ID162_004034	G	C	nonsynonymous	CGG	CCG	R	P	0/1	0/1	0/1	0/1
000004F	430486	GN104ID162_004034	T	C	nonsynonymous	TTG	TCG	L	S	0/1	0/1	0/1	0/1
000004F	430548	GN104ID162_004034	A	G	nonsynonymous	AAG	GAG	K	E	0/1	0/1	0/1	0/1
000004F	430566	GN104ID162_004034	G	A	nonsynonymous	GAT	AAT	D	N	0/1	0/1	0/1	0/1
000004F	806723	GN104ID162_004125	C	T	nonsynonymous	TCA	TTA	S	L	0/0	0/0	0/0	0/0
000004F	806891	GN104ID162_004125	T	C	nonsynonymous	ATG	ACG	M	T	0/1	0/1	0/1	0/1
000004F	812033	GN104ID162_004127	C	T	nonsynonymous	TCG	TTG	S	L	0/1	0/1	0/1	0/1
000004F	931426	GN104ID162_004149	G	A	nonsense	TGG	TGA	W	*	0/0	0/0	0/0	0/0
000004F	931493	GN104ID162_004149	G	A	nonsynonymous	GCG	ACG	A	T	0/1	0/1	0/1	0/1
000004F	931505	GN104ID162_004149	G	A	nonsynonymous	GCC	ACC	A	T	0/1	0/1	0/1	0/1
000004F	931820	GN104ID162_004149	A	G	nonsynonymous	AGC	GGC	S	G	0/1	0/1	0/1	0/1
000004F	932028	GN104ID162_004150	C	CGGCCACAGTTCAAA	frameshift	GGC	GTTTGAACTGTGGCCGC			0/1	0/1	0/1	0/1
000004F	932043	GN104ID162_004150	G	A	nonsynonymous	ACG	ATG	T	M	0/0	0/0	0/0	0/0
000004F	932052	GN104ID162_004150	C	G	nonsynonymous	TGT	TCT	C	S	0/1	0/1	0/1	0/1
000004F	932071	GN104ID162_004150	C	G	nonsynonymous	GTG	CTG	V	L	0/1	0/1	0/1	0/1
000004F	932082	GN104ID162_004150	A	G	nonsynonymous	CTA	CCA	L	P	0/1	0/1	0/1	0/1
000004F	932083	GN104ID162_004150	G	T	nonsynonymous	CTA	ATA	L	I	0/1	0/1	0/1	0/1
000004F	932086	GN104ID162_004150	C	A	nonsynonymous	GTT	TTT	V	F	0/1	0/1	0/1	0/1
000004F	932092	GN104ID162_004150	A	AT	frameshift	TTA	ATTA			0/1	0/1	0/1	0/1
000004F	932105-932106	GN104ID162_004150	AC	A	frameshift	GGT	GT			0/1	0/1	0/1	0/1
000004F	932112	GN104ID162_004150	A	C	nonsynonymous	CTC	CGC	L	R	0/1	0/1	0/1	0/1
000004F	932136-932138	GN104ID162_004150	GAC	G	frameshift	TTGTCT	TTCT			0/1	0/1	0/1	0/1
000004F	932140	GN104ID162_004150	A	AGC	frameshift	TTG	GCTTG			0/1	0/1	0/1	0/1
000004F	932150	GN104ID162_004150	C	G	nonsynonymous	TTG	TTC	L	F	0/1	0/1	0/1	0/1
000004F	932151	GN104ID162_004150	A	T	nonsense	TTG	TAG	L	*	0/1	0/1	0/1	0/1
000004F	932186	GN104ID162_004150	A	C	nonsynonymous	AAT	AAG	N	K	0/1	0/1	0/1	0/1
000004F	932188	GN104ID162_004150	T	C	nonsynonymous	AAT	GAT	N	D	0/1	0/1	0/1	0/1
000004F	932202	GN104ID162_004150	C	T	nonsynonymous	CGT	CAT	R	H	0/1	0/1	0/1	0/1
000004F	932218	GN104ID162_004150	A	G	nonsynonymous	TTC	CTC	F	L	0/1	0/1	0/1	0/1
000004F	932399	GN104ID162_004150	G	C	nonsynonymous	CTG	GTG	L	V	0/1	0/1	0/1	0/1
000004F	932426	GN104ID162_004150	T	C	nonsynonymous	ATG	GTG	M	V	0/1	0/1	0/1	0/1
000004F	1128278-1128279	GN104ID162_004193	GT	G	frameshift	GTGTTT	GTGTT			1/1	1/1	1/1	1/1
000004F	1128285	GN104ID162_004193	G	A	nonsynonymous	GAA	AAA	E	K	0/0	0/0	0/0	0/0
000004F	1128390-1128391	GN104ID162_004193	CA	C	frameshift	GCA	GC			1/1	1/1	1/1	1/1
000004F	1295222	GN104ID162_004224	C	T	nonsynonymous	TCG	TTG	S	L	0/0	0/0	0/0	0/0
000004F	1295275	GN104ID162_004224	G	A	nonsynonymous	GTG	ATG	V	M	0/1	0/1	0/1	0/1
000004F	1295751	GN104ID162_004224	T	C	nonsynonymous	GTT	GCT	V	A	1/1	1/1	1/1	1/1
000004F	1309377	GN104ID162_004230	G	C	nonsynonymous	GAT	CAT	D	H	0/1	0/1	0/1	0/1
000004F	1309393	GN104ID162_004230	C	T	nonsynonymous	TCT	TTT	S	F	0/1	0/1	0/1	0/1
000004F	1310413	GN104ID162_004230	A	AGTTGACATGCGGCAACTCTGAGGAAGCT	frameshift	CAT	CAGTTGACATGCGGCAACTCTGAGGAAGCTT			0/0	0/0	0/0	0/0
000004F	1310429	GN104ID162_004230	C	G	nonsense	TAC	TAG	Y	*	0/1	0/1	0/1	0/0
000004F	1310458	GN104ID162_004230	T	C	nonsynonymous	ATC	ACC	I	T	0/1	0/1	0/1	0/1
000004F	1310467	GN104ID162_004230	C	CA	frameshift	ACT	ACAT			0/1	0/1	0/1	0/1
000004F	1310482	GN104ID162_004230	G	A	nonsynonymous	AGA	AAA	R	K	0/1	0/1	0/1	0/1
000004F	1310496	GN104ID162_004230	A	G	nonsynonymous	AAG	GAG	K	E	0/0	0/0	0/0	0/0
000004F	1310498	GN104ID162_004230	G	T	nonsynonymous	AAG	AAT	K	N	0/1	0/1	0/1	0/1
000004F	1310532	GN104ID162_004230	A	T	nonsynonymous	ATG	TTG	M	L	0/1	0/1	0/1	0/1
000004F	1335565	GN104ID162_004238	C	T	nonsynonymous	GCC	ACC	A	T	0/0	0/0	0/0	0/0
000004F	1335603	GN104ID162_004238	G	C	nonsynonymous	GCC	GGC	A	G	0/0	0/0	0/0	0/0
000004F	1335763	GN104ID162_004238	C	G	nonsynonymous	GGT	CGT	G	R	0/0	0/0	0/0	0/0
000004F	1336045	GN104ID162_004238	A	G	nonsynonymous	ATT	ACT	I	T	0/0	0/0	0/0	0/0
000004F	1336187	GN104ID162_004238	A	T	nonsynonymous	TAC	AAC	Y	N	0/0	0/0	0/0	0/0
000004F	1336192	GN104ID162_004238	A	T	nonsynonymous	TTC	TAC	F	Y	0/0	0/0	0/0	0/0
000004F	1336224	GN104ID162_004238	G	C	nonsynonymous	ATC	ATG	I	M	0/0	0/0	0/0	0/0
000004F	1336414	GN104ID162_004238	G	C	nonsynonymous	TCC	TGC	S	C	0/0	0/0	0/0	0/0
000004F	1454863	GN104ID162_004264	T	C	nonsynonymous	TTG	TCG	L	S	0/1	0/1	0/1	0/1
000004F	1454971	GN104ID162_004264	G	T	nonsynonymous	AGA	ATA	R	I	0/0	0/0	0/0	0/0
000004F	1454973	GN104ID162_004264	G	C	nonsynonymous	GCC	CCC	A	P	0/0	0/0	0/0	0/0
000004F	1455045	GN104ID162_004264	A	G	nonsynonymous	ACT	GCT	T	A	0/0	0/0	0/0	0/0
000004F	1455063	GN104ID162_004264	G	A	nonsynonymous	GAA	AAA	E	K	0/0	0/0	0/0	0/0
000004F	1455072	GN104ID162_004264	G	A	nonsynonymous	GAC	AAC	D	N	0/0	0/0	0/0	0/0
000004F	1455200	GN104ID162_004264	C	CTCTG	frameshift	ATC	ATCTCTG			0/1	0/1	0/1	0/1
000004F	1456840	GN104ID162_004265	A	G	nonsynonymous	TCT	CCT	S	P	0/0	0/0	0/0	0/0
000004F	1456849	GN104ID162_004265	T	C	nonsynonymous	ACC	GCC	T	A	0/0	0/0	0/0	0/0
000004F	1533891	GN104ID162_004280	G	A	nonsynonymous	TCG	TTG	S	L	1/1	1/1	1/1	1/1
000004F	1533900	GN104ID162_004280	A	G	nonsynonymous	GTG	GCG	V	A	1/1	1/1	1/1	1/1
000004F	1533918	GN104ID162_004280	C	T	nonsynonymous	CGA	CAA	R	Q	1/1	1/1	1/1	1/1
000004F	1559433	GN104ID162_004285	G	C	nonsynonymous	ATG	ATC	M	I	1/1	1/1	1/1	1/1
000004F	1609861	GN104ID162_004300	G	A	nonsynonymous	GTT	ATT	V	I	0/0	0/0	0/0	0/0
000004F	1609911	GN104ID162_004300	C	CCCGCGAGGCACCGTTCGG	nonsynonymous	GTC	GTCCCGCGAGGCACCGTTCGG	V	VPRGTVR	0/0	0/0	0/0	0/0
000004F	1610355	GN104ID162_004300	G	C	nonsynonymous	TTG	TTC	L	F	0/0	0/0	0/0	0/0
000004F	1610403	GN104ID162_004300	A	C	nonsynonymous	AGA	AGC	R	S	0/0	0/0	0/0	0/0
000004F	1610409	GN104ID162_004300	C	A	nonsynonymous	AAC	AAA	N	K	0/0	0/0	0/0	0/0
000004F	1610546	GN104ID162_004300	C	G	nonsynonymous	CAG	GAG	Q	E	0/0	0/0	0/0	0/0
000004F	1612207	GN104ID162_004301	A	T	nonsynonymous	TTC	ATC	F	I	0/0	0/0	0/0	0/0
000004F	1612228-1612232	GN104ID162_004301	ATATG	A	frameshift	TACATATGC	TATGC			0/1	0/1	0/1	0/1
000004F	1668911	GN104ID162_004319	T	G	nonsynonymous	AAC	ACC	N	T	0/0	0/0	0/0	0/0
000004F	1684175	GN104ID162_004324	G	A	nonsynonymous	GAG	AAG	E	K	0/0	0/0	0/0	0/0
000004F	1919767	GN104ID162_004376	A	AG	frameshift	TGA	CTGA			1/1	1/1	1/1	1/1
000004F	1925564	GN104ID162_004379	G	GT	frameshift	GGG	GGGT			1/1	1/1	1/1	1/1
000004F	1925568	GN104ID162_004379	C	T	nonsense	CAA	TAA	Q	*	0/1	0/1	0/1	0/1
000004F	1984940	GN104ID162_004398	C	T	nonsynonymous	GGA	AGA	G	R	0/1	0/1	0/1	0/1
000004F	1985146	GN104ID162_004398	C	CGG,CG	frameshift	GTG	CCGTG			1/2	1/2	1/2	1/2
000004F	1985790	GN104ID162_004399	G	A	nonsynonymous	GGA	AGA	G	R	0/0	0/0	0/0	0/0
000004F	1985812	GN104ID162_004399	G	GGGCGGGTACCGGCGGTACCCGT	frameshift	AGG	AGGGCGGGTACCGGCGGTACCCGTG			0/0	0/0	0/0	0/0
000004F	2212641	GN104ID162_004452	T	C	nonsynonymous	GTC	GCC	V	A	0/1	0/1	0/1	0/1
000004F	2212718	GN104ID162_004452	C	T	nonsynonymous	CAC	TAC	H	Y	0/0	0/0	0/0	0/0
000004F	2375247-2375248	GN104ID162_004488	GT	G	frameshift	AAACGC	AACGC			1/1	1/1	1/1	1/1
000004F	2375268	GN104ID162_004488	G	A	nonsynonymous	CGG	TGG	R	W	0/0	0/0	0/0	0/0
000004F	2375366	GN104ID162_004488	C	T	nonsynonymous	GGA	GAA	G	E	0/0	0/0	0/0	0/0
000004F	2375384	GN104ID162_004488	G	A	nonsynonymous	TCG	TTG	S	L	0/1	0/1	0/1	0/1
000004F	2375436	GN104ID162_004488	T	C	nonsynonymous	AAC	GAC	N	D	0/1	0/1	0/1	0/1
000004F	2375439	GN104ID162_004488	C	T	nonsynonymous	GCC	ACC	A	T	0/1	0/1	0/1	0/1
000004F	2375441	GN104ID162_004488	G	A	nonsynonymous	GCA	GTA	A	V	0/1	0/1	0/1	0/1
000004F	2375568	GN104ID162_004488	T	C	nonsynonymous	AAA	GAA	K	E	0/1	0/1	0/1	0/1
000004F	2473964	GN104ID162_004499	T	C	nonsynonymous	GTT	GCT	V	A	0/1	0/1	0/1	0/1
000004F	2487750	GN104ID162_004504	C	T	nonsynonymous	ACG	ATG	T	M	0/0	0/0	0/0	0/0
000004F	2488132	GN104ID162_004504	A	G	nonsynonymous	AAG	GAG	K	E	0/0	0/0	0/0	0/0
000004F	2488156	GN104ID162_004504	G	C	nonsynonymous	GAG	CAG	E	Q	1/1	1/1	1/1	1/1
000004F	2488541	GN104ID162_004504	C	T	nonsynonymous	GCC	GTC	A	V	0/1	0/1	0/1	0/1
000004F	2488875	GN104ID162_004504	A	G	nonsynonymous	CAC	CGC	H	R	1/1	1/1	1/1	1/1
000004F	2489047	GN104ID162_004504	C	T	nonsynonymous	CCG	TCG	P	S	0/0	0/0	0/0	0/0
000004F	2552531-2552534	GN104ID162_004519	AGGG	A,AG	nonsynonymous	AGGGGG	AGG	RG	R	0/0	0/0	0/0	0/0
000004F	2552546-2552547	GN104ID162_004519	GT	G	frameshift	GTT	GT			0/0	0/0	0/0	0/1
000004F	2552547	GN104ID162_004519	T	G,	nonsynonymous	GTT	GGT	V	G	0/0	0/0	0/0	0/2
000004F	2552550	GN104ID162_004519	T	G	nonsynonymous	GTG	GGG	V	G	0/0	0/0	0/0	0/0
000004F	2554503	GN104ID162_004521	G	A	nonsynonymous	CTC	TTC	L	F	1/1	1/1	1/1	1/1
000004F	3074871	GN104ID162_004590	C	T	nonsynonymous	ACA	ATA	T	I	0/1	0/1	0/1	0/1
000004F	3074927	GN104ID162_004590	G	A	nonsynonymous	GAG	AAG	E	K	0/1	0/1	0/1	0/1
000004F	3075050	GN104ID162_004590	C	T	nonsense	CGA	TGA	R	*	0/0	0/0	0/0	0/0
000004F	3075243	GN104ID162_004590	A	G	nonsynonymous	CAA	CGA	Q	R	0/0	0/0	0/0	0/0
000004F	3076525	GN104ID162_004590	C	T	nonsynonymous	ACC	ATC	T	I	0/0	0/0	0/0	0/0
000004F	3076590	GN104ID162_004590	C	T	nonsynonymous	CGG	TGG	R	W	0/0	0/0	0/0	0/0
000004F	3076701	GN104ID162_004590	G	A	nonsynonymous	GGG	AGG	G	R	0/1	0/1	0/1	0/1
000004F	3194170	GN104ID162_004612	G	A	nonsynonymous	GAA	AAA	E	K	1/1	1/1	1/1	1/1
000004F	3194396	GN104ID162_004612	A	G	nonsynonymous	CAA	CGA	Q	R	1/1	1/1	1/1	1/1
000004F	3194585	GN104ID162_004612	C	T	nonsynonymous	TCG	TTG	S	L	1/1	1/1	1/1	1/1
000004F	3211870	GN104ID162_004617	T	TC	frameshift	CAT	CATC			1/1	1/1	1/1	1/1
000004F	3211929	GN104ID162_004617	A	C	nonsynonymous	CAT	CCT	H	P	1/1	1/1	1/1	1/1
000004F	3211938	GN104ID162_004617	C	T	nonsynonymous	CCT	CTT	P	L	0/0	0/0	0/0	0/0
000004F	3212170	GN104ID162_004617	T	C	nonsynonymous	CTG	CCG	L	P	0/0	0/0	0/0	0/0
000004F	3372481	GN104ID162_004662	G	A	nonsynonymous	GTT	ATT	V	I	1/1	1/1	1/1	1/1
000004F	3542534	GN104ID162_004691	C	A	nonsynonymous	CAC	AAC	H	N	./.	./.	1/1	./.
000004F	3542535	GN104ID162_004691	A	ATGTG	frameshift	CAC	CATGTGC			./.	./.	1/1	0/0
000004F	3713651-3713653	GN104ID162_004724	CAA	C	frameshift	GCAAAA	GCAA			1/1	1/1	1/1	1/1
000004F	3851916	GN104ID162_004753	T	C	nonsynonymous	TTC	CTC	F	L	1/1	1/1	1/1	1/1
000004F	3851992	GN104ID162_004753	C	T	nonsynonymous	GCC	GTC	A	V	1/1	1/1	1/1	1/1
000004F	3851995-3851999	GN104ID162_004753	GCCGC	G	frameshift	TGCCGC	TG			1/1	1/1	1/1	1/1
000004F	3851999	GN104ID162_004753	C	CAA	frameshift	CGC	CGCAA			1/1	1/1	1/1	1/1
000004F	3852003	GN104ID162_004753	G	A	nonsynonymous	GGA	AGA	G	R	1/1	1/1	1/1	1/1
000004F	3852031	GN104ID162_004753	A	G	nonsynonymous	CAT	CGT	H	R	1/1	1/1	1/1	1/1
000004F	3852032	GN104ID162_004753	T	A	nonsynonymous	CAT	CAA	H	Q	1/1	1/1	1/1	1/1
000004F	3852114	GN104ID162_004753	T	C	nonsynonymous	TAA	CAA	*	Q	1/1	1/1	1/1	1/1
000004F	3862954	GN104ID162_004758	A	G	nonsynonymous	CAA	CGA	Q	R	0/0	0/0	0/0	0/0
000004F	3995460	GN104ID162_004788	C	G	nonsynonymous	ATC	ATG	I	M	0/1	0/1	0/1	0/1
000004F	3995474	GN104ID162_004788	C	T	nonsynonymous	GCT	GTT	A	V	0/1	0/1	0/1	0/1
000004F	3995525	GN104ID162_004788	G	GT	frameshift	GGG	GGTG			0/1	0/1	0/1	0/1
000004F	3995526	GN104ID162_004788	G	GGGATAC	nonsynonymous	GGG	GGGGGATAC	G	GGY	0/1	0/1	0/1	0/1
000004F	3995532	GN104ID162_004788	C	CACCTGT	nonsynonymous	TGC	TGCACCTGT	C	CTC	0/1	0/1	0/1	0/1
000004F	3995536	GN104ID162_004788	G	T	nonsense	GGA	TGA	G	*	0/1	0/1	0/1	0/1
000004F	3995560	GN104ID162_004788	G	C	nonsynonymous	GTT	CTT	V	L	0/1	0/1	0/1	0/1
000004F	3995565	GN104ID162_004788	A	T	nonsynonymous	CAA	CAT	Q	H	0/1	0/1	0/1	0/1
000004F	3995601	GN104ID162_004788	G	GA	frameshift	AAG	AAGA			0/1	0/1	0/1	0/1
000004F	3995610-3995611	GN104ID162_004788	AT	A	frameshift	AAATTA	AAATA			0/0	0/0	0/0	0/0
000004F	3995630	GN104ID162_004788	C	CAA	frameshift	ACA	ACAAA			0/1	0/1	0/1	0/1
000004F	3995634	GN104ID162_004788	A	ATACATGGATCTAGCCAACTCC	nonsynonymous	ACA	ACATACATGGATCTAGCCAACTCC	T	TYMDLANS	0/1	0/1	0/1	0/1
000004F	3995693	GN104ID162_004788	T	C	nonsynonymous	CTC	CCC	L	P	0/1	0/1	0/1	0/1
000004F	3995747	GN104ID162_004788	A	C	nonsynonymous	TAG	TCG	*	S	0/1	0/1	0/1	0/1
000004F	3996614	GN104ID162_004789	A	G	nonsynonymous	AAC	GAC	N	D	1/1	1/1	1/1	1/1
000004F	3996933-3996938	GN104ID162_004789	CATAGA	C,CGA	frameshift	TACATAGAT	TACT			1/1	1/1	1/1	1/1
000004F	3996938	GN104ID162_004789	A	ACC,C	frameshift	GAT	GACCT			1/1	1/1	1/1	1/1
000004F	3996946	GN104ID162_004789	G	A	nonsynonymous	GAA	AAA	E	K	0/1	0/1	0/1	0/1
000004F	3996949	GN104ID162_004789	G	A	nonsynonymous	GTG	ATG	V	M	1/1	1/1	1/1	1/1
000004F	3996950	GN104ID162_004789	T	A	nonsynonymous	GTG	GAG	V	E	1/1	1/1	1/1	1/1
000004F	3996955	GN104ID162_004789	G	C	nonsynonymous	GGC	CGC	G	R	1/1	1/1	1/1	1/1
000004F	4067082-4067085	GN104ID162_004808	AGCT	A	nonsynonymous	GCAGCT	GCT	AA	A	0/0	0/0	0/0	0/0
000004F	4067095	GN104ID162_004808	G	A	nonsynonymous	GCG	GTG	A	V	0/0	0/0	0/0	0/0
000004F	4067096	GN104ID162_004808	C	G	nonsynonymous	GCG	CCG	A	P	0/0	0/0	0/0	0/0
000004F	4067139	GN104ID162_004808	C	CCT	frameshift	GGG	GGAGG			1/1	1/1	1/1	1/1
000004F	4067167	GN104ID162_004808	A	AG	frameshift	CTC	CCTC			1/1	1/1	1/1	1/1
000004F	4067266-4067268	GN104ID162_004808	GCA	G	frameshift	TGC	C			1/1	1/1	1/1	1/1
000004F	4067454	GN104ID162_004808	T	G	nonsynonymous	GAG	GCG	E	A	1/1	1/1	1/1	1/1
000004F	4067475	GN104ID162_004808	G	T	nonsynonymous	GCG	GAG	A	E	1/1	1/1	1/1	1/1
000005F	96884	GN104ID162_004838	T	TGATAGCTGAC	frameshift	AGC	GTCAGCTATCAGC			0/1	0/0	0/0	0/1
000005F	96887	GN104ID162_004838	A	AGGCG	frameshift	TGC	CGCCTGC			0/1	0/0	0/0	0/1
000005F	97954	GN104ID162_004838	T	C	nonsynonymous	GAA	GGA	E	G	0/1	0/1	0/1	0/1
000005F	199986-200003	GN104ID162_004871	AAGATGGCTGAATCAGTT	A	frameshift	AAGATGGCTGAATCAGTT	A			0/0	0/0	0/0	0/1
000005F	200010	GN104ID162_004871	T	G	nonsynonymous	TAC	GAC	Y	D	0/0	0/0	0/0	0/1
000005F	200011-200021	GN104ID162_004871	ACTTCATAGTT	A	frameshift	TACTTCATAGTT	TA			0/0	0/0	0/0	0/1
000005F	200023-200025	GN104ID162_004871	ATG	A	frameshift	GATGAG	GAAG			0/0	0/0	0/0	0/1
000005F	202460	GN104ID162_004871	C	T	nonsynonymous	TCG	TTG	S	L	0/1	0/1	0/1	0/1
000005F	211160	GN104ID162_004874	C	A	nonsynonymous	GAG	GAT	E	D	1/1	1/1	1/1	1/1
000005F	211297	GN104ID162_004874	C	A	nonsynonymous	GTC	TTC	V	F	1/1	1/1	1/1	1/1
000005F	211317-211340	GN104ID162_004874	TCCGGAACCGGCGAGTACCCGGAC	T	frameshift	GGGTCCGGGTACTCGCCGGTTCCGGAT	GGAT			1/1	1/1	1/1	1/1
000005F	211365-211389	GN104ID162_004874	CCACCACCGCAGTGACCGCCGCATG	C	nonsynonymous	GCATGCGGCGGTCACTGCGGTGGTGGT	GGT	ACGGHCGGG	G	1/1	1/1	1/1	1/1
000005F	211397-211401	GN104ID162_004874	ACAGT	A	frameshift	GACTGT	GT			1/1	1/1	1/1	1/1
000005F	211455	GN104ID162_004874	C	CTAAAA	frameshift	TGT	TTTTTAGT			1/1	1/1	1/1	1/1
000005F	211458-211467	GN104ID162_004874	CCCACCGTGG	C	nonsynonymous	GCCACGGTGGGG	GGG	ATVG	G	1/1	1/1	1/1	1/1
000005F	277310	GN104ID162_004883	C	T	nonsense	CAA	TAA	Q	*	1/1	1/1	1/1	1/1
000005F	333261	GN104ID162_004900	G	T	nonsynonymous	ACT	AAT	T	N	0/1	0/1	0/1	0/1
000005F	333525	GN104ID162_004900	T	A	nonsynonymous	AAG	ATG	K	M	0/1	0/1	0/1	0/1
000005F	333877	GN104ID162_004901	A	ACTAGAAGC	frameshift	AAC	AACTAGAAGCC			0/1	0/1	0/1	0/1
000005F	433535	GN104ID162_004927	C	G	nonsynonymous	TGA	TCA	*	S	0/1	0/1	0/1	0/1
000005F	433549	GN104ID162_004927	G	GT	frameshift	AAC	AAAC			1/1	1/1	1/1	1/1
000005F	433556	GN104ID162_004927	T	C	nonsynonymous	CAA	CGA	Q	R	0/1	0/1	0/1	0/1
000005F	433565	GN104ID162_004927	G	T	nonsynonymous	GCT	GAT	A	D	0/1	0/1	0/1	0/1
000005F	433573	GN104ID162_004927	A	C	nonsynonymous	GAT	GAG	D	E	0/1	0/1	0/1	0/1
000005F	433584	GN104ID162_004927	T	C	nonsynonymous	ATC	GTC	I	V	0/1	0/1	0/1	0/1
000005F	433646	GN104ID162_004927	G	A	nonsynonymous	TCC	TTC	S	F	0/1	0/1	0/0	0/1
000005F	433656	GN104ID162_004927	T	C	nonsynonymous	AAT	GAT	N	D	0/1	0/1	0/0	0/1
000005F	433659	GN104ID162_004927	C	T	nonsynonymous	GAC	AAC	D	N	0/1	0/1	0/0	0/1
000005F	433662	GN104ID162_004927	C	G	nonsynonymous	GTC	CTC	V	L	0/1	0/1	0/0	0/1
000005F	433680	GN104ID162_004927	T	G	nonsynonymous	ATC	CTC	I	L	0/1	0/1	0/0	0/1
000005F	477067	GN104ID162_004936	A	G	nonsynonymous	TAT	CAT	Y	H	0/0	0/0	0/0	0/0
000005F	496933	GN104ID162_004940	G	GC	frameshift	GTG	GTGC			1/1	1/1	1/1	1/1
000005F	510579	GN104ID162_004945	C	T	nonsynonymous	TCG	TTG	S	L	1/1	1/1	1/1	1/1
000005F	672796	GN104ID162_004988	T	C	nonsynonymous	CTA	CCA	L	P	0/0	0/0	0/0	0/0
000005F	672825	GN104ID162_004988	A	G	nonsynonymous	AGG	GGG	R	G	1/1	1/1	1/1	1/1
000005F	673332	GN104ID162_004988	G	A	nonsynonymous	GGA	GAA	G	E	1/1	1/1	1/1	1/1
000005F	673397	GN104ID162_004988	A	G	nonsynonymous	AAC	GAC	N	D	1/1	1/1	1/1	1/1
000005F	673440	GN104ID162_004988	C	G	nonsense	TCA	TGA	S	*	1/1	1/1	1/1	1/1
000005F	673445-673446	GN104ID162_004988	GA	GAA,G	frameshift	GAA	GAAA			2/2	2/2	2/2	2/2
000005F	673459	GN104ID162_004988	T	A	nonsynonymous	AAT	AAA	N	K	1/1	1/1	1/1	1/1
000005F	749591	GN104ID162_005001	C	T	nonsynonymous	GAC	AAC	D	N	0/1	0/1	0/1	0/1
000005F	749594	GN104ID162_005001	C	T	nonsynonymous	GAC	AAC	D	N	0/1	0/1	0/1	0/1
000005F	749636	GN104ID162_005001	T	C	nonsynonymous	AAG	GAG	K	E	0/1	0/1	0/1	0/1
000005F	749677	GN104ID162_005001	G	A	nonsynonymous	TCA	TTA	S	L	0/1	0/1	0/1	0/0
000005F	749701	GN104ID162_005001	G	A	nonsynonymous	CCT	CTT	P	L	0/1	0/1	0/1	0/1
000005F	749706	GN104ID162_005001	G	T	nonsynonymous	GAC	GAA	D	E	0/1	0/1	0/1	0/0
000005F	749707	GN104ID162_005001	T	C	nonsynonymous	GAC	GGC	D	G	0/0	0/0	0/0	0/0
000005F	749795	GN104ID162_005001	T	C	nonsynonymous	ATA	GTA	I	V	0/1	0/1	0/1	0/1
000005F	749836	GN104ID162_005001	G	A	nonsynonymous	CCG	CTG	P	L	0/1	0/1	0/1	0/1
000005F	749867	GN104ID162_005001	G	A	nonsynonymous	CGT	TGT	R	C	0/1	0/1	0/1	0/1
000005F	749891	GN104ID162_005001	G	A	nonsynonymous	CGG	TGG	R	W	0/1	0/1	0/1	0/1
000005F	749923	GN104ID162_005001	G	A	nonsynonymous	TCG	TTG	S	L	0/1	0/1	0/1	0/1
000005F	749929	GN104ID162_005001	G	A	nonsynonymous	TCG	TTG	S	L	0/1	0/1	0/1	0/1
000005F	749945	GN104ID162_005001	C	T	nonsynonymous	GAA	AAA	E	K	0/1	0/1	0/1	0/1
000005F	749957	GN104ID162_005001	C	T	nonsynonymous	GAA	AAA	E	K	0/1	0/1	0/1	0/1
000005F	839759	GN104ID162_005015	C	A	nonsynonymous	TCT	TAT	S	Y	1/1	1/1	1/1	1/1
000005F	839804	GN104ID162_005015	T	C	nonsynonymous	TTC	TCC	F	S	0/0	0/0	0/0	0/0
000005F	840614	GN104ID162_005016	T	C	nonsynonymous	ATT	ACT	I	T	0/0	0/0	0/0	0/0
000005F	840840	GN104ID162_005016	C	A	nonsynonymous	CCT	CAT	P	H	0/1	0/1	0/1	0/1
000005F	846135	GN104ID162_005018	G	T	nonsynonymous	CCA	CAA	P	Q	1/1	1/1	1/1	1/1
000005F	846212-846213	GN104ID162_005018	AC	A	frameshift	GGT	GT			1/1	1/1	1/1	1/1
000005F	847260	GN104ID162_005018	C	A	nonsynonymous	AAG	AAT	K	N	1/1	1/1	1/1	1/1
000005F	1044189	GN104ID162_005062	T	G	nonsynonymous	TTT	TGT	F	C	0/1	0/1	0/1	0/1
000005F	1201038	GN104ID162_005086	T	C	nonsynonymous	AGT	GGT	S	G	1/1	1/1	1/1	1/1
000005F	1201112	GN104ID162_005086	C	T	nonsynonymous	TGC	TAC	C	Y	1/1	1/1	1/1	1/1
000005F	1201131-1201132	GN104ID162_005086	TG	T	frameshift	CCCAAT	CCAAT			0/1	0/1	0/1	0/1
000005F	1201290-1201302	GN104ID162_005086	ATTCCGCTGGGTG	A	nonsynonymous	CACCCAGCGGAATGG	TGG	HPAEW	W	1/1	1/1	1/1	1/1
000005F	1201413	GN104ID162_005086	C	T	nonsynonymous	GAT	AAT	D	N	1/1	1/1	1/1	1/1
000005F	1201414	GN104ID162_005086	C	T	nonsynonymous	ATG	ATA	M	I	1/1	1/1	1/1	1/1
000005F	1266726	GN104ID162_005105	G	A	nonsynonymous	CCA	CTA	P	L	1/1	1/1	1/1	1/1
000005F	1266731	GN104ID162_005105	T	G	nonsynonymous	AGA	AGC	R	S	1/1	1/1	1/1	1/1
000005F	1266951	GN104ID162_005105	C	T	nonsynonymous	GGA	AGA	G	R	0/1	0/1	0/1	0/1
000005F	1266954	GN104ID162_005105	C	T	nonsynonymous	GAC	AAC	D	N	1/1	1/1	1/1	1/1
000005F	1266957	GN104ID162_005105	C	T	nonsynonymous	GTC	ATC	V	I	0/0	0/0	0/0	0/0
000005F	1266975	GN104ID162_005105	G	A	nonsynonymous	CGT	TGT	R	C	1/1	1/1	1/1	1/1
000005F	1306089	GN104ID162_005113	G	A	nonsynonymous	CGG	TGG	R	W	0/0	0/0	0/0	0/0
000005F	1306326	GN104ID162_005113	C	T	nonsynonymous	GAC	AAC	D	N	0/0	0/0	0/0	0/0
000005F	1306353	GN104ID162_005113	C	T	nonsynonymous	GCC	ACC	A	T	1/1	1/1	1/1	1/1
000005F	1329304	GN104ID162_005122	A	G	nonsynonymous	ACA	GCA	T	A	1/1	1/1	1/1	1/1
000005F	1331971-1331972	GN104ID162_005125	TA	T	frameshift	AATAAA	AATAA			0/1	0/1	0/1	0/1
000005F	1343809	GN104ID162_005130	A	G	nonsynonymous	TTC	CTC	F	L	0/0	0/0	0/0	0/0
000005F	1396312	GN104ID162_005149	T	C	nonsynonymous	TGC	CGC	C	R	1/1	1/1	1/1	1/1
000005F	1396348	GN104ID162_005149	T	C	nonsynonymous	TGA	CGA	*	R	1/1	1/1	1/1	1/1
000005F	1411658	GN104ID162_005154	C	T	nonsense	CAG	TAG	Q	*	1/1	1/1	1/1	1/1
000005F	1455462	GN104ID162_005166	A	AT	frameshift	TCT	ATCT			1/1	1/1	1/1	1/1
000005F	1455486	GN104ID162_005166	G	GA	frameshift	CTT	TCTT			1/1	1/1	1/1	1/1
000005F	1455654-1455655	GN104ID162_005166	GT	G	frameshift	AAC	AC			1/1	1/1	1/1	1/1
000005F	1455936	GN104ID162_005166	T	TA	frameshift	GGA	GGTA			1/1	1/1	1/1	1/1
000005F	1556576	GN104ID162_005189	C	T	nonsynonymous	CCG	CTG	P	L	0/0	0/0	0/0	0/0
000005F	1590284	GN104ID162_005204	A	G	nonsynonymous	TTC	TCC	F	S	0/0	0/0	0/0	0/0
000005F	2134868	GN104ID162_005300	A	G	nonsynonymous	AAC	GAC	N	D	0/1	0/1	0/1	0/1
000005F	2139818	GN104ID162_005303	C	T	nonsynonymous	ATG	ATA	M	I	0/1	0/1	0/1	0/1
000005F	2243595	GN104ID162_005321	A	T	nonsynonymous	AAG	ATG	K	M	0/1	0/1	0/1	0/1
000005F	2243613	GN104ID162_005321	G	T,C	nonsynonymous	GGC	GTC	G	V	0/2	0/2	0/2	0/2
000005F	2488574	GN104ID162_005374	A	C	nonsynonymous	GTC	GGC	V	G	0/1	0/1	0/1	0/1
000005F	2488575	GN104ID162_005374	C	T	nonsynonymous	GTC	ATC	V	I	0/1	0/1	0/1	0/1
000005F	2491197	GN104ID162_005376	A	C	nonsynonymous	TTT	TGT	F	C	0/1	0/1	0/1	0/1
000005F	2491255	GN104ID162_005376	A	C	nonsynonymous	TTT	GTT	F	V	0/1	0/1	0/1	0/1
000005F	2491269-2491272	GN104ID162_005376	CCAG	C	nonsynonymous	GCTGGC	GGC	AG	G	0/1	0/1	0/1	0/1
000005F	2491276	GN104ID162_005376	T	C	nonsynonymous	ATA	GTA	I	V	0/1	0/1	0/1	0/1
000005F	2491282	GN104ID162_005376	G	A	nonsynonymous	CAT	TAT	H	Y	0/1	0/1	0/1	0/1
000005F	2491288	GN104ID162_005376	G	A	nonsynonymous	CGC	TGC	R	C	0/1	0/1	0/1	0/1
000005F	2491297	GN104ID162_005376	A	C	nonsynonymous	TTT	GTT	F	V	0/1	0/1	0/1	0/1
000005F	2491306	GN104ID162_005376	T	C	nonsynonymous	ACT	GCT	T	A	0/1	0/1	0/1	0/1
000005F	2491341	GN104ID162_005376	G	A	nonsynonymous	ACG	ATG	T	M	0/1	0/1	0/1	0/1
000005F	2491363	GN104ID162_005376	T	C	nonsynonymous	AGA	GGA	R	G	0/1	0/1	0/1	0/1
000005F	2491375	GN104ID162_005376	A	G	nonsynonymous	TGC	CGC	C	R	0/1	0/1	0/1	0/1
000005F	2491432	GN104ID162_005376	A	G	nonsynonymous	TAT	CAT	Y	H	0/1	0/1	0/1	0/1
000005F	2491450	GN104ID162_005376	C	T	nonsynonymous	GTT	ATT	V	I	0/1	0/1	0/1	0/1
000005F	2491492	GN104ID162_005376	C	T	nonsynonymous	GCA	ACA	A	T	0/1	0/1	0/1	0/1
000005F	2491544	GN104ID162_005376	A	C	nonsynonymous	ATT	ATG	I	M	0/1	0/1	0/1	0/1
000005F	2491557	GN104ID162_005376	C	T	nonsynonymous	GGG	GAG	G	E	0/1	0/1	0/1	0/1
000005F	2491575	GN104ID162_005376	C	A	nonsynonymous	AGT	ATT	S	I	0/1	0/1	0/1	0/1
000005F	2491611	GN104ID162_005376	C	T	nonsynonymous	AGC	AAC	S	N	0/1	0/1	0/1	0/1
000005F	2491748	GN104ID162_005376	T	G	nonsynonymous	CAC	CCC	H	P	0/1	0/1	0/1	0/1
000005F	2491809	GN104ID162_005376	G	T	nonsynonymous	CAA	AAA	Q	K	0/1	0/1	0/1	0/1
000005F	2739402	GN104ID162_005417	G	A	nonsynonymous	TCT	TTT	S	F	0/1	0/1	0/1	0/1
000005F	2792179	GN104ID162_005428	C	T	nonsynonymous	GGC	AGC	G	S	0/1	0/1	0/1	0/1
000005F	2792730	GN104ID162_005428	A	G	nonsynonymous	CTA	CCA	L	P	0/1	0/1	0/1	0/1
000005F	2959033	GN104ID162_005458	A	G	nonsynonymous	AAG	GAG	K	E	0/1	0/1	0/1	0/1
000005F	2959036	GN104ID162_005458	A	G	nonsynonymous	ATC	GTC	I	V	0/1	0/1	0/1	0/1
000005F	2959043	GN104ID162_005458	A	T	nonsynonymous	GAG	GTG	E	V	0/1	0/1	0/1	0/1
000005F	2959054	GN104ID162_005458	T	C	nonsynonymous	TCA	CCA	S	P	0/1	0/1	0/1	0/1
000005F	2959091	GN104ID162_005458	A	T	nonsynonymous	TAC	TTC	Y	F	0/1	0/1	0/1	0/1
000005F	2959100	GN104ID162_005458	A	ATG	frameshift	AAA	AATGA			0/1	0/1	0/1	0/1
000005F	2959102	GN104ID162_005458	G	T	nonsense	GAA	TAA	E	*	0/1	0/1	0/1	0/1
000005F	2959105-2959107	GN104ID162_005458	GAT	G	frameshift	GAT	G			0/1	0/1	0/1	0/1
000005F	2959117	GN104ID162_005458	A	G	nonsynonymous	AAT	GAT	N	D	0/1	0/1	0/1	0/1
000005F	2959118	GN104ID162_005458	A	T	nonsynonymous	AAT	ATT	N	I	0/1	0/1	0/1	0/1
000005F	2960853	GN104ID162_005460	A	C	nonsynonymous	ATA	CTA	I	L	0/1	0/1	0/1	0/1
000005F	2960871	GN104ID162_005460	C	G	nonsynonymous	CTC	GTC	L	V	0/1	0/1	0/1	0/1
000005F	2960880	GN104ID162_005460	G	A	nonsynonymous	GAA	AAA	E	K	0/1	0/1	0/1	0/1
000005F	2960893	GN104ID162_005460	G	T	nonsynonymous	TGC	TTC	C	F	0/1	0/1	0/1	0/1
000005F	2960920	GN104ID162_005460	T	A	nonsynonymous	TTT	TAT	F	Y	0/1	0/1	0/1	0/1
000005F	2960934	GN104ID162_005460	T	C	nonsynonymous	TAT	CAT	Y	H	0/0	0/0	0/0	0/0
000005F	2960944	GN104ID162_005460	A	C	nonsynonymous	CAA	CCA	Q	P	0/1	0/1	0/1	0/1
000005F	2960967	GN104ID162_005460	G	C	nonsynonymous	GCA	CCA	A	P	0/1	0/1	0/1	0/1
000005F	2961077	GN104ID162_005460	C	T	nonsynonymous	TCG	TTG	S	L	0/1	0/1	0/1	0/1
000005F	2961082	GN104ID162_005460	A	G	nonsynonymous	AGC	GGC	S	G	0/1	0/1	0/1	0/1
000005F	2961092	GN104ID162_005460	A	G	nonsynonymous	AAC	AGC	N	S	0/1	0/1	0/1	0/1
000005F	2961109	GN104ID162_005460	G	T	nonsynonymous	GAT	TAT	D	Y	0/1	0/1	0/1	0/1
000005F	2961114	GN104ID162_005460	G	T	nonsynonymous	AAG	AAT	K	N	0/1	0/1	0/1	0/1
000005F	2961154	GN104ID162_005460	G	A	nonsynonymous	GGA	AGA	G	R	0/1	0/1	0/1	0/1
000005F	2961163	GN104ID162_005460	G	A	nonsynonymous	GAG	AAG	E	K	0/1	0/1	0/1	0/1
000005F	2961170	GN104ID162_005460	A	G	nonsynonymous	CAA	CGA	Q	R	0/1	0/1	0/1	0/1
000005F	2961306	GN104ID162_005460	C	A	nonsynonymous	CCC	ACC	P	T	0/1	0/1	0/1	0/1
000005F	2961311	GN104ID162_005460	G	C	nonsynonymous	AAG	AAC	K	N	0/0	0/0	0/0	0/0
000005F	2961314	GN104ID162_005460	A	T	nonsynonymous	AAA	AAT	K	N	0/1	0/1	0/1	0/1
000005F	2961350	GN104ID162_005460	C	A	nonsynonymous	GAC	GAA	D	E	0/1	0/1	0/1	0/1
000005F	2961352	GN104ID162_005460	C	T	nonsynonymous	ACA	ATA	T	I	0/1	0/1	0/1	0/1
000005F	2987045	GN104ID162_005462	T	C	nonsynonymous	TTG	TCG	L	S	0/1	0/1	0/1	0/1
000005F	2987057	GN104ID162_005462	C	A	nonsynonymous	ACA	AAA	T	K	0/0	0/0	0/0	0/0
000005F	2987074-2987077	GN104ID162_005462	GCTA	G	nonsynonymous	GCTAAG	GAG	AK	E	0/1	0/1	0/1	0/1
000005F	2987087-2987090	GN104ID162_005462	AGGG	A,AG	nonsynonymous	GAGGGC	GAC	EG	D	0/2	0/2	0/2	0/2
000005F	2987090	GN104ID162_005462	G	T,	nonsynonymous	GGC	GTC	G	V	0/1	0/1	0/1	0/1
000005F	2987091	GN104ID162_005462	C	CCCA,CCA	nonsynonymous	GGC	GGCCCA	G	GP	0/2	0/2	0/2	0/2
000005F	2987099	GN104ID162_005462	A	C	nonsynonymous	AAG	ACG	K	T	0/1	0/1	0/1	0/1
000005F	2987110	GN104ID162_005462	C	A	nonsynonymous	CCT	ACT	P	T	0/1	0/1	0/1	0/1
000005F	2987123	GN104ID162_005462	A	G	nonsynonymous	AAG	AGG	K	R	0/1	0/1	0/1	0/1
000005F	2987152	GN104ID162_005462	A	C	nonsynonymous	AAA	CAA	K	Q	0/1	0/1	0/1	0/1
000005F	2987167	GN104ID162_005462	C	A	nonsynonymous	CCA	ACA	P	T	0/1	0/1	0/1	0/1
000005F	2987168	GN104ID162_005462	C	T	nonsynonymous	CCA	CTA	P	L	0/1	0/1	0/1	0/1
000005F	2987261	GN104ID162_005462	G	T	nonsynonymous	GGC	GTC	G	V	0/1	0/1	0/1	0/1
000005F	2987266	GN104ID162_005462	T	C	nonsynonymous	TTC	CTC	F	L	0/1	0/1	0/1	0/1
000005F	2987267	GN104ID162_005462	T	A	nonsynonymous	TTC	TAC	F	Y	0/0	0/0	0/0	0/0
000005F	2987293	GN104ID162_005462	A	G	nonsynonymous	ACA	GCA	T	A	0/1	0/1	0/1	0/1
000005F	2987299	GN104ID162_005462	A	T	nonsynonymous	AGT	TGT	S	C	0/1	0/1	0/1	0/1
000005F	2987300	GN104ID162_005462	G	A	nonsynonymous	AGT	AAT	S	N	0/1	0/1	0/1	0/1
000005F	2987305	GN104ID162_005462	G	C	nonsynonymous	GGT	CGT	G	R	0/1	0/1	0/1	0/1
000005F	2987306	GN104ID162_005462	G	A	nonsynonymous	GGT	GAT	G	D	0/0	0/0	0/0	0/0
000005F	2987311	GN104ID162_005462	G	A	nonsynonymous	GAT	AAT	D	N	0/1	0/1	0/1	0/1
000005F	2987316	GN104ID162_005462	T	A	nonsynonymous	AAT	AAA	N	K	0/1	0/1	0/1	0/1
000005F	2987318	GN104ID162_005462	C	A	nonsynonymous	CCA	CAA	P	Q	0/1	0/1	0/1	0/1
000005F	2987339	GN104ID162_005462	T	C	nonsynonymous	TTT	TCT	F	S	0/0	0/0	0/0	0/0
000005F	2987351	GN104ID162_005462	G	A	nonsynonymous	CGA	CAA	R	Q	0/0	0/0	0/0	0/0
000005F	2987363	GN104ID162_005462	G	T	nonsynonymous	CGA	CTA	R	L	0/0	0/0	0/0	0/0
000005F	2987503-2987506	GN104ID162_005462	TGGA	T	nonsynonymous	GCTGGA	GCT	AG	A	0/1	0/1	0/1	0/1
000005F	2987510	GN104ID162_005462	G	GAGA	nonsynonymous	GCA	GAGACA	A	ET	0/1	0/1	0/1	0/1
000005F	2987529	GN104ID162_005462	A	C	nonsynonymous	AAA	ACA	K	T	0/1	0/1	0/1	0/1
000005F	2987555	GN104ID162_005462	A	C	nonsynonymous	AAA	CAA	K	Q	0/0	0/0	0/0	0/0
000005F	2987567	GN104ID162_005462	G	A	nonsynonymous	GCC	ACC	A	T	0/0	0/0	0/0	0/0
000005F	3000713	GN104ID162_005467	G	A	nonsynonymous	CGT	TGT	R	C	0/0	0/0	0/0	0/0
000005F	3000832	GN104ID162_005467	A	G	nonsynonymous	CTG	CCG	L	P	0/0	0/0	0/0	0/0
000005F	3000932	GN104ID162_005467	G	T	nonsynonymous	CAT	AAT	H	N	0/0	0/0	0/0	0/0
000005F	3000945	GN104ID162_005467	G	C	nonsynonymous	TTC	TTG	F	L	0/0	0/0	0/0	0/0
000005F	3001335	GN104ID162_005467	T	C	nonsynonymous	CAA	CGA	Q	R	0/0	0/0	0/0	0/0
000005F	3092901-3092902	GN104ID162_005475	GA	G	frameshift	CCTCAC	CCCAC			1/1	1/1	1/1	1/1
000005F	3093076	GN104ID162_005475	G	GA	frameshift	TTC	TTTC			1/1	1/1	1/1	1/1
000005F	3093478	GN104ID162_005475	T	TC	frameshift	AAA	GAAA			1/1	1/1	1/1	1/1
000005F	3093824	GN104ID162_005476	T	TA	frameshift	TTA	TTTA			1/1	1/1	1/1	1/1
000005F	3093947	GN104ID162_005476	A	AT	frameshift	AAT	AAAT			1/1	1/1	1/1	1/1
000006F	50111	GN104ID162_005544	A	C	nonsynonymous	TAC	GAC	Y	D	0/0	0/0	0/0	0/0
000006F	50312	GN104ID162_005544	C	T	nonsynonymous	GAA	AAA	E	K	0/0	0/0	0/0	0/0
000006F	50342	GN104ID162_005544	A	G	nonsynonymous	TAT	CAT	Y	H	0/1	0/1	0/1	0/1
000006F	50359	GN104ID162_005544	T	C	nonsynonymous	GAA	GGA	E	G	0/0	0/0	0/0	0/0
000006F	50646	GN104ID162_005544	C	A	nonsynonymous	GTC	TTC	V	F	0/0	0/0	0/0	0/0
000006F	197697-197698	GN104ID162_005579	GT	G	frameshift	AAACTC	AACTC			1/1	1/1	1/1	1/1
000006F	584532	GN104ID162_005635	T	TAC	frameshift	GTA	GTGTA			0/1	0/1	0/1	0/1
000006F	622329	GN104ID162_005643	A	G	nonsynonymous	TAT	CAT	Y	H	0/1	0/1	0/1	0/1
000006F	742738	GN104ID162_005662	G	A	nonsynonymous	TGT	TAT	C	Y	0/0	0/0	0/0	0/0
000006F	761818	GN104ID162_005665	T	C	nonsynonymous	TCA	CCA	S	P	0/0	0/0	0/0	0/0
000006F	763317-763324	GN104ID162_005666	TGCGTGCA	T	frameshift	CTTGCACGCACC	CTACC			1/1	1/1	1/1	1/1
000006F	1031270	GN104ID162_005707	G	A	nonsynonymous	GGA	GAA	G	E	0/1	0/1	0/1	0/1
000006F	1031422	GN104ID162_005707	A	T	nonsynonymous	AAT	TAT	N	Y	0/1	0/1	0/1	0/1
000006F	1031456	GN104ID162_005707	A	C	nonsynonymous	CAC	CCC	H	P	0/0	0/0	0/0	0/0
000006F	1097821	GN104ID162_005718	G	GGTTGATAATGGGGTGGGTGAATTTTACAAAGAAATTTTTTACGGGGCCTTGTACCTTGTAAAAAACACTTTGTAAAATTCAATATCCCC	frameshift	TGG	TGGTTGATAATGGGGTGGGTGAATTTTACAAAGAAATTTTTTACGGGGCCTTGTACCTTGTAAAAAACACTTTGTAAAATTCAATATCCCCG			0/0	0/0	0/0	0/0
000006F	1097830	GN104ID162_005718	T	TGGGGTGGGTGAATTTTACAAAGTGTTTTTTACAAGGTACAAGGC	frameshift	ATC	ATGGGGTGGGTGAATTTTACAAAGTGTTTTTTACAAGGTACAAGGCC			0/0	0/0	0/0	0/0
000006F	1104379	GN104ID162_005720	T	C	nonsynonymous	AAT	AGT	N	S	0/1	0/1	0/1	0/1
000006F	1265085	GN104ID162_005751	C	T	nonsynonymous	GGA	AGA	G	R	0/0	0/0	0/0	0/0
000006F	1265209	GN104ID162_005751	T	C	nonsynonymous	GAC	GGC	D	G	0/0	0/0	0/0	0/0
000006F	1319445	GN104ID162_005758	A	G	nonsynonymous	GTA	GCA	V	A	0/1	0/1	0/1	0/1
000006F	1545564	GN104ID162_005794	A	G	nonsynonymous	GTT	GCT	V	A	0/1	0/1	0/1	0/1
000006F	1561358	GN104ID162_005797	T	C	nonsynonymous	TTC	TCC	F	S	0/1	0/1	0/1	0/1
000006F	1561956	GN104ID162_005798	A	G	nonsynonymous	TTA	TCA	L	S	0/1	0/1	0/1	0/1
000006F	1890120	GN104ID162_005874	C	T	nonsynonymous	CCA	CTA	P	L	0/0	0/0	0/0	0/0
000006F	1890152	GN104ID162_005874	C	T	nonsense	CAA	TAA	Q	*	0/0	0/0	0/0	0/0
000006F	1972687	GN104ID162_005891	A	G	nonsynonymous	ATG	ACG	M	T	0/0	0/0	0/0	0/0
000006F	1972701	GN104ID162_005891	G	GT	frameshift	AAC	AAAC			1/1	1/1	1/1	1/1
000006F	2062326	GN104ID162_005907	T	C	nonsynonymous	ATT	ACT	I	T	0/0	0/0	0/0	0/0
000006F	2178844	GN104ID162_005934	T	C	nonsynonymous	TTG	TCG	L	S	0/0	0/0	0/0	0/0
000006F	2178874	GN104ID162_005934	G	A	nonsynonymous	CGA	CAA	R	Q	0/0	0/0	0/0	0/0
000006F	2178900	GN104ID162_005934	G	A	nonsynonymous	GAA	AAA	E	K	0/0	0/0	0/0	0/0
000006F	2179798-2179799	GN104ID162_005934	GA	G	frameshift	GAA	GA			1/1	1/1	1/1	1/1
000006F	2225770	GN104ID162_005943	C	T	nonsynonymous	CGG	TGG	R	W	0/0	0/0	0/0	0/0
000006F	2317184	GN104ID162_005970	C	T	nonsynonymous	GCC	GTC	A	V	0/1	0/1	0/1	0/1
000006F	2317198	GN104ID162_005970	C	T	nonsynonymous	CTT	TTT	L	F	0/1	0/1	0/1	0/1
000006F	2317201	GN104ID162_005970	A	G	nonsynonymous	ACC	GCC	T	A	0/1	0/1	0/1	0/1
000006F	2318047	GN104ID162_005970	G	A	nonsynonymous	ATG	ATA	M	I	0/1	0/1	0/1	0/1
000006F	2318096	GN104ID162_005970	T	G	nonsynonymous	TCC	GCC	S	A	0/1	0/1	0/1	0/1
000006F	2318150	GN104ID162_005970	A	C	nonsynonymous	ATG	CTG	M	L	0/1	0/1	0/1	0/1
000006F	2318313	GN104ID162_005970	A	G	nonsynonymous	AAT	GAT	N	D	0/1	0/1	0/1	0/1
000006F	2326009	GN104ID162_005972	G	T	nonsynonymous	TCC	TAC	S	Y	0/1	0/1	0/1	0/1
000006F	2326118	GN104ID162_005972	C	T	nonsynonymous	GCC	ACC	A	T	0/1	0/1	0/1	0/1
000006F	2359343	GN104ID162_005979	C	G	nonsynonymous	TGA	TCA	*	S	0/1	0/1	0/1	0/1
000006F	2359687	GN104ID162_005979	A	T	nonsynonymous	ATT	AAT	I	N	0/1	0/1	0/1	0/1
000006F	2359882	GN104ID162_005979	T	C	nonsynonymous	CAA	CGA	Q	R	0/0	0/0	0/0	0/0
000006F	2359883	GN104ID162_005979	G	T	nonsynonymous	CAA	AAA	Q	K	0/1	0/1	0/1	0/1
000006F	2360032	GN104ID162_005979	A	C	nonsynonymous	GAT	GAG	D	E	0/1	0/1	0/1	0/1
000006F	2360078	GN104ID162_005979	T	G	nonsynonymous	AAT	ACT	N	T	0/1	0/1	0/1	0/1
000006F	2360192	GN104ID162_005979	A	C	nonsynonymous	ATG	AGG	M	R	0/1	0/1	0/1	0/1
000006F	2360201	GN104ID162_005979	T	C	nonsynonymous	GAA	GGA	E	G	0/1	0/1	0/1	0/1
000006F	2360330	GN104ID162_005979	A	T	nonsynonymous	CTT	CAT	L	H	0/1	0/1	0/1	0/1
000006F	2360571	GN104ID162_005979	T	C	nonsynonymous	GAG	GGG	E	G	0/1	0/1	0/1	0/1
000006F	2360601	GN104ID162_005979	A	G	nonsynonymous	TTG	TCG	L	S	0/1	0/1	0/1	0/1
000006F	2406597	GN104ID162_005987	G	A	nonsynonymous	GAT	AAT	D	N	0/1	0/1	0/1	0/1
000006F	2406819	GN104ID162_005987	G	C	nonsynonymous	ATG	ATC	M	I	0/1	0/1	0/1	0/1
000006F	2406988	GN104ID162_005987	A	T	nonsynonymous	TAT	TTT	Y	F	0/1	0/1	0/1	0/1
000006F	2407069	GN104ID162_005987	T	C	nonsynonymous	ATG	ACG	M	T	0/1	0/1	0/1	0/1
000006F	2407119	GN104ID162_005987	C	A	nonsynonymous	CAA	AAA	Q	K	0/1	0/1	0/1	0/1
000006F	2407154	GN104ID162_005987	G	A	nonsynonymous	ATG	ATA	M	I	0/1	0/1	0/1	0/1
000006F	2407394	GN104ID162_005987	A	G	nonsynonymous	AAA	GAA	K	E	0/1	0/0	0/0	0/0
000006F	2407436	GN104ID162_005987	G	A	nonsynonymous	GAG	AAG	E	K	0/0	0/0	0/0	0/0
000006F	2408148	GN104ID162_005987	T	A	nonsynonymous	ATA	AAA	I	K	0/1	0/1	0/0	0/1
000006F	2549615	GN104ID162_006017	A	G	nonsynonymous	CAA	CGA	Q	R	0/0	0/0	0/0	0/0
000006F	2613201	GN104ID162_006028	G	T	nonsynonymous	TGG	TGT	W	C	0/0	0/0	0/0	0/0
000006F	2613324	GN104ID162_006028	A	G	nonsynonymous	AAA	AGA	K	R	0/1	0/1	0/1	0/1
000006F	2625119	GN104ID162_006033	G	C	nonsynonymous	GAG	GAC	E	D	0/0	0/0	0/0	0/0
000006F	2632782	GN104ID162_006035	G	A	nonsynonymous	GGC	GAC	G	D	0/0	0/0	0/0	0/0
000006F	2632787	GN104ID162_006035	G	A	nonsynonymous	GTC	ATC	V	I	0/0	0/0	0/0	0/0
000006F	2632802	GN104ID162_006035	C	T	nonsynonymous	CTT	TTT	L	F	0/0	0/0	0/0	0/0
000006F	2632811	GN104ID162_006035	C	T	nonsynonymous	CTT	TTT	L	F	0/0	0/0	0/0	0/0
000006F	2632818	GN104ID162_006035	A	G	nonsynonymous	AAG	AGG	K	R	0/0	0/0	0/0	0/0
000006F	2632840	GN104ID162_006035	G	A	nonsynonymous	ATG	ATA	M	I	0/0	0/0	0/0	0/0
000006F	2632848	GN104ID162_006035	C	A	nonsynonymous	ACG	AAG	T	K	0/0	0/0	0/0	0/0
000006F	2632872	GN104ID162_006035	C	A	nonsynonymous	ACG	AAG	T	K	0/0	0/0	0/0	0/0
000006F	2632895	GN104ID162_006035	A	C	nonsynonymous	ATG	CTG	M	L	0/0	0/0	0/0	0/0
000006F	2632927	GN104ID162_006035	G	T	nonsynonymous	AAG	AAT	K	N	0/0	0/0	0/0	0/0
000006F	2632943	GN104ID162_006035	C	T	nonsense	CAG	TAG	Q	*	0/0	0/0	0/0	0/0
000006F	2632944	GN104ID162_006035	A	C	nonsynonymous	CAG	CCG	Q	P	0/0	0/0	0/0	0/0
000006F	2632945	GN104ID162_006035	G	T	nonsynonymous	CAG	CAT	Q	H	0/0	0/0	0/0	0/0
000006F	2632961	GN104ID162_006035	T	TC	frameshift	TTG	TCTG			0/0	0/0	0/0	0/0
000006F	2632963	GN104ID162_006035	G	C	nonsynonymous	TTG	TTC	L	F	0/0	0/0	0/0	0/0
000006F	2632965-2632966	GN104ID162_006035	TA	T	frameshift	TTA	TT			0/0	0/0	0/0	0/0
000006F	2643312	GN104ID162_006037	T	G	nonsynonymous	TTG	TGG	L	W	0/0	0/0	0/0	0/0
000006F	2643327	GN104ID162_006037	G	A	nonsynonymous	TGT	TAT	C	Y	0/0	0/0	0/0	0/0
000006F	2643802	GN104ID162_006037	C	T	nonsynonymous	CCA	TCA	P	S	0/1	0/1	0/1	0/1
000006F	2644064	GN104ID162_006037	G	C	nonsynonymous	GGC	GCC	G	A	0/0	0/0	0/0	0/0
000006F	2644286	GN104ID162_006037	G	C	nonsynonymous	GAC	CAC	D	H	0/0	0/0	0/0	0/0
000006F	2644323	GN104ID162_006037	C	A	nonsynonymous	CCT	CAT	P	H	0/0	0/0	0/0	0/0
000006F	2644325	GN104ID162_006037	G	T	nonsynonymous	GCC	TCC	A	S	0/0	0/0	0/0	0/0
000006F	2663532	GN104ID162_006040	C	A	nonsynonymous	TTG	TTT	L	F	0/1	0/1	0/1	0/1
000006F	2663611	GN104ID162_006040	G	T	nonsynonymous	CCC	CAC	P	H	0/0	0/0	0/0	0/0
000006F	2664104	GN104ID162_006040	T	C	nonsynonymous	GAC	GGC	D	G	0/0	0/0	0/0	0/0
000006F	2670564	GN104ID162_006043	G	C	nonsynonymous	CAC	GAC	H	D	0/0	0/0	0/0	0/0
000006F	2694652	GN104ID162_006048	G	C	nonsynonymous	GAC	CAC	D	H	0/1	0/1	0/1	0/1
000006F	2857671	GN104ID162_006075	T	A	nonsynonymous	ATT	TTT	I	F	0/0	0/0	0/0	0/0
000006F	2858081	GN104ID162_006075	G	T	nonsense	TGC	TGA	C	*	0/0	0/0	0/0	0/0
000006F	2899198-2899199	GN104ID162_006087	CT	C	frameshift	GCT	GC			0/0	0/0	0/0	0/0
000006F	2899624	GN104ID162_006087	A	C	nonsynonymous	ATA	CTA	I	L	0/0	0/0	0/0	0/0
000006F	2991578	GN104ID162_006109	T	G	nonsynonymous	ATT	CTT	I	L	0/0	0/0	0/0	0/0
000006F	3008750	GN104ID162_006115	G	GAAAGGGAAGGAAGGAGATGGAAATATCCGTCAAGTCAGTCTGAATCCAGGGATGATC,GA	nonsynonymous	GTG	GTGAAAGGGAAGGAAGGAGATGGAAATATCCGTCAAGTCAGTCTGAATCCAGGGATGATC	V	VKGKEGDGNIRQVSLNPGMI	0/0	0/0	0/0	0/0
000006F	3008753	GN104ID162_006115	G	GGGAAGGAAGGAGATGGAAATATC	frameshift	AAG	AAGGGAAGGAAGGAGATGGAAATATC			0/0	0/0	0/0	0/0
000006F	3008754	GN104ID162_006115	C	CACCCTAGTCTTCAATACAATATGAGACGAGA,CACCCTAGTCTTCAATACAATATGA	frameshift	CGA	CACCCTAGTCTTCAATACAATATGAGACGAGAGA			0/0	0/0	0/0	0/0
000006F	3008755	GN104ID162_006115	G	GTCAAGTCAGTCTGAATCCAGGGATGATCAAGCACCCTAGTCTTCAATACAATATGAGACGAGAGAA	nonsynonymous	CGA	CGTCAAGTCAGTCTGAATCCAGGGATGATCAAGCACCCTAGTCTTCAATACAATATGAGACGAGAGAAA	R	RQVSLNPGMIKHPSLQYNMRREK	0/0	0/0	0/0	0/0
000006F	3009466	GN104ID162_006115	G	A	nonsynonymous	GTC	ATC	V	I	0/0	0/0	0/0	0/0
000006F	3009473	GN104ID162_006115	G	A	nonsynonymous	CGA	CAA	R	Q	0/0	0/0	0/0	0/0
000006F	3009509-3009524	GN104ID162_006115	GGATTCAACACCCTAA	G	nonsynonymous	AGGATTCAACACCCTAAT	AGT	RIQHPN	S	0/0	0/0	0/0	0/0
000006F	3009538	GN104ID162_006115	T	A	nonsynonymous	TTT	ATT	F	I	0/0	0/0	0/0	0/0
000006F	3009540	GN104ID162_006115	T	G	nonsynonymous	TTT	TTG	F	L	0/0	0/0	0/0	0/0
000006F	3009633	GN104ID162_006115	A	G	nonsynonymous	GAT	GGT	D	G	0/1	0/1	0/1	0/1
000006F	3009635	GN104ID162_006115	C	A	nonsynonymous	CAC	AAC	H	N	0/0	0/0	0/0	0/0
000006F	3009636	GN104ID162_006115	A	T	nonsynonymous	CAC	CTC	H	L	0/0	0/0	0/0	0/0
000006F	3009666	GN104ID162_006115	G	T	nonsynonymous	TGG	TTG	W	L	0/0	0/0	0/0	0/0
000006F	3009709	GN104ID162_006115	T	G	nonsynonymous	TGT	TGG	C	W	0/0	0/0	0/0	0/0
000006F	3009834	GN104ID162_006115	A	C	nonsynonymous	AAA	ACA	K	T	0/0	0/0	0/0	0/0
000006F	3009839	GN104ID162_006115	A	T	nonsynonymous	ATG	TTG	M	L	0/0	0/0	0/0	0/0
000006F	3009851	GN104ID162_006115	A	G	nonsynonymous	ACA	GCA	T	A	0/0	0/0	0/0	0/0
000006F	3009855	GN104ID162_006115	C	T	nonsynonymous	TCC	TTC	S	F	0/0	0/0	0/0	0/0
000006F	3009971	GN104ID162_006115	G	T	nonsynonymous	CAG	CAT	Q	H	0/0	0/0	0/0	0/0
000006F	3010001-3010002	GN104ID162_006115	CA	C	frameshift	GTCAAA	GTCAA			0/0	0/0	0/0	0/0
000006F	3029346	GN104ID162_006121	T	G	nonsynonymous	CTG	CGG	L	R	0/0	0/0	0/0	0/0
000006F	3029348	GN104ID162_006121	G	A	nonsynonymous	GTC	ATC	V	I	0/0	0/0	0/0	0/0
000006F	3029541-3029543	GN104ID162_006121	ATG	A	frameshift	AATGTG	AATG			0/0	0/0	0/0	0/0
000006F	3029607	GN104ID162_006121	G	A	nonsynonymous	CGA	CAA	R	Q	0/0	0/0	0/0	0/0
000006F	3057857	GN104ID162_006131	C	T	nonsynonymous	TCA	TTA	S	L	0/0	0/0	0/0	0/0
000006F	3057886	GN104ID162_006131	T	A	nonsynonymous	TTT	ATT	F	I	0/1	0/1	0/1	0/1
000006F	3057887	GN104ID162_006131	T	A	nonsynonymous	TTT	TAT	F	Y	0/0	0/0	0/0	0/0
000006F	3057890	GN104ID162_006131	T	G	nonsynonymous	TTT	TGT	F	C	0/0	0/0	0/0	0/0
000006F	3063770-3063778	GN104ID162_006135	AACCCGTCT	A	frameshift	CGAGACGGGTTA	CGTA			0/0	0/0	0/0	0/0
000006F	3063954	GN104ID162_006135	G	C	nonsynonymous	CGG	GGG	R	G	0/1	0/1	0/1	0/1
000006F	3063955	GN104ID162_006135	A	AG	frameshift	CCT	CCCT			0/0	0/0	0/0	0/0
000006F	3064785	GN104ID162_006135	A	AAGGCTGGCACCCGGGTGTTCGGGCGGGGGGTCAGCCTCATCCCGAACCCCAGATCCGAAAC,AAGGCTGGCACCCGGGTGTTCGGGCGGGGGGTCAGCCTCATCCCGAAC,AAGGCTGGCACCCGGGTGTTCGGGCGGGGGGTCAGCCTCATCCCGAACC	frameshift	TAT	GTTTCGGATCTGGGGTTCGGGATGAGGCTGACCCCCCGCCCGAACACCCGGGTGCCAGCCTTAT			0/0	0/0	0/0	0/3
000006F	3137218	GN104ID162_006154	C	G	nonsynonymous	CGG	GGG	R	G	0/0	0/0	0/0	0/0
000006F	3137248	GN104ID162_006154	G	A	nonsynonymous	GCG	ACG	A	T	0/1	0/1	0/1	0/1
000006F	3187025	GN104ID162_006161	A	G	nonsynonymous	AAC	AGC	N	S	0/0	0/0	0/0	0/0
000006F	3366182-3366184	GN104ID162_006206	ACG	A	frameshift	CGCGTG	CGTG			0/1	0/1	0/1	0/1
000006F	3415198-3415199	GN104ID162_006225	GA	G	frameshift	AGA	AG			1/1	1/1	1/1	1/1
000006F	3423132	GN104ID162_006231	T	C	nonsynonymous	AGA	GGA	R	G	0/0	0/0	0/0	0/0
000008F	560931	GN104ID162_006358	C	G	nonsynonymous	TTG	TTC	L	F	1/1	1/1	1/1	1/1
000008F	598893	GN104ID162_006365	G	T	nonsense	GAA	TAA	E	*	0/1	0/1	0/1	0/1
000008F	598911	GN104ID162_006365	T	C	nonsynonymous	TTT	CTT	F	L	0/1	0/1	0/1	0/1
000008F	623804	GN104ID162_006374	G	A	nonsynonymous	GAA	AAA	E	K	0/1	0/1	0/1	0/1
000008F	777958	GN104ID162_006413	A	T	nonsynonymous	AGC	TGC	S	C	1/1	1/1	1/1	1/1
000008F	940387	GN104ID162_006446	C	T	nonsynonymous	CCG	CTG	P	L	1/1	1/1	1/1	1/1
000008F	940739	GN104ID162_006446	A	T	nonsynonymous	CAG	CTG	Q	L	0/0	0/0	0/0	0/0
000008F	940744	GN104ID162_006446	T	C	nonsynonymous	TAG	CAG	*	Q	1/1	1/1	1/1	1/1
000008F	965033	GN104ID162_006454	C	T	nonsynonymous	GGA	GAA	G	E	1/1	1/1	1/1	1/1
000008F	965079	GN104ID162_006454	C	T	nonsynonymous	GAA	AAA	E	K	1/1	1/1	1/1	1/1
000008F	1106222-1106223	GN104ID162_006492	AG	A	frameshift	CCT	CT			1/1	1/1	1/1	1/1
000008F	1106947-1106950	GN104ID162_006492	ATGG	A	nonsynonymous	TCCATC	TTC	SI	F	1/1	1/1	1/1	1/1
000008F	1127716	GN104ID162_006501	C	T	nonsynonymous	GAA	AAA	E	K	0/0	0/0	0/1	0/0
000008F	1128146	GN104ID162_006501	C	T	nonsynonymous	GTC	ATC	V	I	0/1	0/1	0/1	0/1
000008F	1128197	GN104ID162_006501	C	T	nonsynonymous	GAT	AAT	D	N	0/0	0/0	0/0	0/0
000008F	1164043-1164044	GN104ID162_006505	CA	C	frameshift	TGCAAC	TGCAC			1/1	1/1	1/1	1/1
000008F	1164481	GN104ID162_006506	G	A	nonsynonymous	GAA	AAA	E	K	0/1	0/1	0/1	0/1
000008F	1223941	GN104ID162_006520	A	G	nonsynonymous	ATG	GTG	M	V	0/1	0/1	0/1	0/1
000008F	1237926	GN104ID162_006524	C	T	nonsynonymous	CGG	TGG	R	W	0/0	0/0	0/0	0/0
000008F	1238031	GN104ID162_006524	G	A	nonsynonymous	GCC	ACC	A	T	0/1	0/1	0/1	0/1
000008F	1238040	GN104ID162_006524	A	G	nonsynonymous	AAA	GAA	K	E	0/1	0/1	0/1	0/1
000008F	1460565	GN104ID162_006569	A	T	nonsynonymous	TTG	ATG	L	M	0/0	0/0	0/0	0/0
000008F	1460571	GN104ID162_006569	T	C	nonsynonymous	ATT	GTT	I	V	0/0	0/0	0/0	0/0
000008F	1483616	GN104ID162_006575	A	AT	frameshift	TTA	TTAT			0/0	0/0	0/0	0/0
000008F	1513200	GN104ID162_006580	G	C	nonsynonymous	ACT	AGT	T	S	0/0	0/0	0/0	0/0
000008F	1574197	GN104ID162_006591	G	A	nonsynonymous	ATG	ATA	M	I	0/0	0/0	0/0	0/0
000008F	1586568	GN104ID162_006595	G	A	nonsynonymous	ACC	ATC	T	I	0/0	0/0	0/0	0/0
000008F	1586763	GN104ID162_006595	A	G	nonsynonymous	GTA	GCA	V	A	0/0	0/0	0/0	0/0
000008F	1642569	GN104ID162_006608	T	TAG	frameshift	CTA	CTAGA			1/1	1/1	1/1	1/1
000008F	1642785	GN104ID162_006608	A	G	nonsynonymous	ACA	GCA	T	A	0/1	0/1	0/1	0/1
000008F	1643062	GN104ID162_006608	G	A	nonsynonymous	CGC	CAC	R	H	0/0	0/0	0/0	0/0
000008F	1643142	GN104ID162_006608	C	CA	frameshift	CAA	CAAA			1/1	1/1	1/1	1/1
000008F	1643164	GN104ID162_006608	A	G	nonsynonymous	CAC	CGC	H	R	0/1	0/1	0/1	0/1
000008F	1644130	GN104ID162_006609	C	T	nonsynonymous	CCC	TCC	P	S	0/0	0/0	0/0	0/0
000008F	1833361	GN104ID162_006647	C	T	nonsynonymous	TCA	TTA	S	L	0/0	0/0	0/0	0/0
000008F	1833394	GN104ID162_006647	G	A	nonsynonymous	GGC	GAC	G	D	0/0	0/0	0/0	0/0
000008F	1866761	GN104ID162_006655	G	C	nonsynonymous	GAC	CAC	D	H	0/0	0/0	0/0	0/0
000008F	1933714	GN104ID162_006669	C	T	nonsynonymous	CCA	CTA	P	L	0/0	0/0	0/0	0/0
000008F	2003961	GN104ID162_006684	G	A	nonsynonymous	TCG	TTG	S	L	0/0	0/0	0/0	0/0
000008F	2006035	GN104ID162_006684	T	C	nonsynonymous	ACC	GCC	T	A	0/1	0/1	0/1	0/1
000008F	2006122	GN104ID162_006684	G	A	nonsynonymous	CGT	TGT	R	C	0/0	0/0	0/0	0/0
000008F	2006127	GN104ID162_006684	G	A	nonsynonymous	CCG	CTG	P	L	0/1	0/1	0/1	0/1
000008F	2006577	GN104ID162_006685	A	T	nonsense	AAG	TAG	K	*	0/1	0/1	0/1	0/1
000008F	2006760	GN104ID162_006685	A	G	nonsynonymous	CAA	CGA	Q	R	0/1	0/1	0/1	0/1
000008F	2006777	GN104ID162_006685	T	C	nonsynonymous	TGT	CGT	C	R	0/1	0/1	0/1	0/1
000008F	2007358	GN104ID162_006685	A	G	nonsynonymous	CAA	CGA	Q	R	0/1	0/1	0/1	0/1
000008F	2007657	GN104ID162_006685	G	A	nonsynonymous	CGA	CAA	R	Q	0/1	0/1	0/1	0/1
000008F	2007684-2007685	GN104ID162_006685	CG	C,CGG	frameshift	TCG	TC			0/2	0/2	0/2	0/2
000008F	2145052	GN104ID162_006720	A	G	nonsynonymous	AAC	AGC	N	S	0/0	0/0	0/0	0/0
000008F	2290020	GN104ID162_006750	C	A	nonsynonymous	GTC	TTC	V	F	0/0	0/0	0/0	0/0
000008F	2342729	GN104ID162_006764	T	C	nonsynonymous	AAA	GAA	K	E	0/1	0/1	0/1	0/1
000008F	2349671	GN104ID162_006766	C	T	nonsynonymous	GCT	ACT	A	T	0/0	0/0	0/0	0/0
000008F	2406055	GN104ID162_006778	C	T	nonsynonymous	GGA	AGA	G	R	0/0	0/0	0/0	0/0
000008F	2557450	GN104ID162_006813	T	TA	frameshift	TAA	TAAA			0/0	0/0	0/0	0/0
000008F	2571919	GN104ID162_006820	C	T	nonsynonymous	GCA	GTA	A	V	0/0	0/0	0/0	0/0
000008F	2660720	GN104ID162_006850	C	G	nonsynonymous	GCA	GGA	A	G	0/1	0/1	0/1	0/1
000008F	2752868	GN104ID162_006867	A	G	nonsynonymous	TTG	TCG	L	S	0/1	0/1	0/1	0/1
000008F	2753005	GN104ID162_006867	G	A	nonsynonymous	CGC	TGC	R	C	0/0	0/0	0/0	0/0
000008F	2753079	GN104ID162_006867	T	G	nonsynonymous	GAA	GCA	E	A	0/0	0/0	0/0	0/0
000008F	2753198	GN104ID162_006867	G	T	nonsynonymous	CTT	ATT	L	I	0/1	0/1	0/1	0/1
000008F	2753207	GN104ID162_006867	G	A	nonsynonymous	CGT	TGT	R	C	0/0	0/0	0/0	0/0
000008F	2753230	GN104ID162_006867	C	T	nonsynonymous	CGT	CAT	R	H	0/0	0/0	0/0	0/0
000008F	2753243	GN104ID162_006867	T	C	nonsynonymous	AAA	GAA	K	E	0/0	0/0	0/0	0/0
000008F	2753264	GN104ID162_006867	T	C	nonsynonymous	AAC	GAC	N	D	0/1	0/1	0/1	0/1
000008F	2753273	GN104ID162_006867	T	C	nonsynonymous	ATT	GTT	I	V	0/0	0/0	0/0	0/0
000008F	2753297	GN104ID162_006867	C	T	nonsynonymous	GAA	AAA	E	K	0/1	0/1	0/1	0/1
000008F	2753726	GN104ID162_006867	C	A	nonsynonymous	GAT	TAT	D	Y	0/0	0/0	0/0	0/0
000008F	2938191	GN104ID162_006909	G	GA	frameshift	GGA	GGAA			1/1	1/1	1/1	1/1
000008F	2938358	GN104ID162_006909	A	AC	frameshift	ACC	ACCC			1/1	1/1	1/1	1/1
000008F	2948966	GN104ID162_006914	A	AC	frameshift	TTG	GTTG			0/0	./.	./.	./.
000008F	2948967	GN104ID162_006914	A	AG,G	frameshift	TCT	TCCT			1/1	1/1	1/1	1/1
000008F	2949270	GN104ID162_006914	C	T	nonsynonymous	CGC	CAC	R	H	0/0	0/0	0/0	0/0
000008F	2949292	GN104ID162_006914	C	A	nonsynonymous	GGC	TGC	G	C	0/0	0/0	0/0	0/0
000008F	2949314	GN104ID162_006914	G	T	nonsense	TAC	TAA	Y	*	0/0	0/0	0/0	0/0
000008F	2993943	GN104ID162_006927	G	A	nonsynonymous	CCC	CTC	P	L	0/0	0/0	0/0	0/0
000008F	2994446	GN104ID162_006928	T	G	nonsynonymous	ACC	CCC	T	P	0/0	0/1	0/0	0/0
000008F	2994461	GN104ID162_006928	T	C	nonsynonymous	AAG	GAG	K	E	0/0	0/1	0/0	0/0
000009F	2734	GN104ID162_006952	A	T	nonsynonymous	TTC	TAC	F	Y	0/1	0/1	0/1	0/0
000009F	2939	GN104ID162_006952	A	G	nonsynonymous	GTG	GCG	V	A	0/0	0/0	0/1	0/0
000009F	2940	GN104ID162_006952	C	A	nonsynonymous	GTG	TTG	V	L	0/0	0/0	0/1	0/0
000009F	2961	GN104ID162_006952	C	T	nonsynonymous	GAA	AAA	E	K	0/0	0/0	0/1	0/0
000009F	2966	GN104ID162_006952	G	A	nonsynonymous	TCA	TTA	S	L	0/0	0/0	0/1	0/1
000009F	2979	GN104ID162_006952	T	C	nonsynonymous	ATC	GTC	I	V	0/1	0/0	0/1	0/1
000009F	2982	GN104ID162_006952	A	C	nonsynonymous	TTC	GTC	F	V	0/1	0/0	0/1	0/1
000009F	3149	GN104ID162_006952	T	A	nonsynonymous	CAA	CAT	Q	H	0/1	0/1	0/1	0/1
000009F	3162	GN104ID162_006952	A	G	nonsynonymous	ATA	ACA	I	T	0/1	0/1	0/1	0/1
000009F	3211	GN104ID162_006952	G	A	nonsynonymous	CCC	TCC	P	S	0/1	0/1	0/1	0/1
000009F	3216	GN104ID162_006952	A	ATGTATGTT	frameshift	CTG	CAACATACATG			0/1	0/1	0/1	0/1
000009F	3233	GN104ID162_006952	T	A	nonsynonymous	CAA	CAT	Q	H	0/1	0/1	0/1	0/1
000009F	3255	GN104ID162_006952	T	C	nonsynonymous	AAC	AGC	N	S	0/1	0/1	0/1	0/1
000009F	3258	GN104ID162_006952	G	A	nonsynonymous	GCG	GTG	A	V	0/1	0/1	0/1	0/1
000009F	3262	GN104ID162_006952	G	A	nonsynonymous	CGG	TGG	R	W	0/1	0/1	0/1	0/1
000009F	3270-3271	GN104ID162_006952	CG	C	frameshift	CGG	GG			0/1	0/1	0/1	0/1
000009F	3272-3286	GN104ID162_006952	AACCGACGTGTGTGT	A	frameshift	ACACACACGTCGGTT	T			0/1	0/1	0/1	0/1
000009F	3273-3286	GN104ID162_006952	ACCGACGTGTGTGT	A,	frameshift	ACACACACGTCGGTT	TT			0/1	0/1	0/1	0/1
000009F	3307	GN104ID162_006952	G	A	nonsynonymous	CGG	TGG	R	W	0/1	0/1	0/1	0/1
000009F	3311-3313	GN104ID162_006952	GAC	G	frameshift	GTC	C			0/1	0/1	0/1	0/1
000009F	3318	GN104ID162_006952	C	G	nonsynonymous	TGG	TCG	W	S	./.	0/1	0/1	0/1
000009F	3321	GN104ID162_006952	C	T	nonsynonymous	GGG	GAG	G	E	./.	0/1	0/1	0/1
000009F	3323-3325	GN104ID162_006952	ACC	A	frameshift	GGT	T			./.	0/1	0/1	0/1
000009F	3327	GN104ID162_006952	C	CCCTTT	frameshift	TGT	TAAAGGGT			./.	0/1	0/1	0/1
000009F	5746	GN104ID162_006954	T	C	nonsynonymous	GTT	GCT	V	A	0/0	0/0	0/0	0/0
000009F	5850	GN104ID162_006954	G	A	nonsynonymous	GAC	AAC	D	N	0/1	0/1	0/1	0/1
000009F	5852	GN104ID162_006954	C	A	nonsynonymous	GAC	GAA	D	E	0/1	0/1	0/1	0/1
000009F	6011	GN104ID162_006954	C	T	nonsynonymous	CGT	TGT	R	C	0/1	0/1	0/1	0/1
000009F	6111	GN104ID162_006954	A	G	nonsynonymous	AAG	GAG	K	E	0/1	0/1	0/1	0/1
000009F	6130	GN104ID162_006954	C	T	nonsynonymous	ACA	ATA	T	I	0/1	0/0	0/0	0/0
000009F	6136	GN104ID162_006954	C	G	nonsynonymous	ACC	AGC	T	S	0/1	0/0	0/0	0/0
000009F	6153	GN104ID162_006954	A	G	nonsynonymous	ATT	GTT	I	V	0/1	0/0	0/0	0/0
000009F	6156-6163	GN104ID162_006954	CCCTCTCT	C	frameshift	CCCTCTCTC	CC			0/1	0/0	0/0	0/0
000009F	6174	GN104ID162_006954	A	T	nonsynonymous	ACC	TCC	T	S	0/1	0/0	0/0	0/0
000009F	6177-6179	GN104ID162_006954	CAT	C	frameshift	CAT	C			0/1	0/0	0/0	0/0
000009F	6186-6187	GN104ID162_006954	CT	C	frameshift	CTC	CC			0/1	0/0	0/0	0/0
000009F	6189-6190	GN104ID162_006954	CA	C	frameshift	CAT	CT			0/0	0/0	0/0	0/0
000009F	6190	GN104ID162_006954	A	C,	nonsynonymous	CAT	CCT	H	P	0/1	0/0	0/0	0/0
000009F	6207	GN104ID162_006954	T	A	nonsynonymous	TAA	AAA	*	K	0/1	0/0	0/0	0/0
000009F	18226	GN104ID162_006960	G	C	nonsynonymous	CGA	CCA	R	P	0/0	0/0	0/0	0/0
000009F	18244	GN104ID162_006960	G	A	nonsynonymous	AGG	AAG	R	K	0/0	0/0	0/0	0/0
000009F	18646	GN104ID162_006960	C	CA,CG	frameshift	GCC	GCCA			1/2	1/2	1/2	1/2
000009F	19079	GN104ID162_006960	G	GC	frameshift	GCC	GCCC			0/1	0/1	0/1	0/1
000009F	19080	GN104ID162_006960	C	CT	frameshift	GCC	GCTC			0/1	0/1	0/1	0/1
000009F	22519	GN104ID162_006963	C	T	nonsynonymous	GCG	GTG	A	V	0/1	0/1	0/1	0/1
000009F	22665	GN104ID162_006963	A	T	nonsynonymous	AGG	TGG	R	W	0/1	0/1	0/1	0/1
000009F	26437	GN104ID162_006966	C	CA	frameshift	CAA	CAAA			1/1	1/1	1/1	1/1
000009F	26979	GN104ID162_006966	A	AT	frameshift	ATT	ATTT			1/1	1/1	1/1	1/1
000009F	27293	GN104ID162_006966	G	A	nonsynonymous	GGT	AGT	G	S	0/1	0/1	0/1	0/1
000009F	27356	GN104ID162_006966	T	C	nonsynonymous	TCG	CCG	S	P	0/1	0/1	0/1	0/1
000009F	65849	GN104ID162_006972	A	G	nonsynonymous	TGT	CGT	C	R	0/0	0/0	0/0	0/0
000009F	66038	GN104ID162_006972	A	G	nonsynonymous	TGT	CGT	C	R	0/1	0/1	0/1	0/1
000009F	66228	GN104ID162_006972	T	C	nonsynonymous	CAG	CGG	Q	R	0/1	0/1	0/1	0/1
000009F	66273	GN104ID162_006972	A	C	nonsynonymous	GTG	GGG	V	G	0/1	0/1	0/1	0/1
000009F	276799	GN104ID162_007004	A	G	nonsynonymous	ACG	GCG	T	A	0/1	0/1	0/1	0/1
000009F	276877	GN104ID162_007004	T	C	nonsynonymous	TAT	CAT	Y	H	0/1	0/1	0/1	0/1
000009F	277487	GN104ID162_007004	T	C	nonsynonymous	TCC	CCC	S	P	0/0	0/0	0/0	0/0
000009F	277493	GN104ID162_007004	C	T	nonsynonymous	CGT	TGT	R	C	0/0	0/0	0/0	0/0
000009F	277602	GN104ID162_007004	G	A	nonsynonymous	CGA	CAA	R	Q	0/1	0/1	0/1	0/1
000009F	277640	GN104ID162_007004	T	C	nonsynonymous	TGT	CGT	C	R	0/0	0/0	0/0	0/0
000009F	277681	GN104ID162_007004	G	GT	frameshift	CCG	CCGT			0/0	0/0	0/0	0/0
000009F	277683	GN104ID162_007004	G	GTGGTGGCCCATTTGGTTGACAGCTAGTCAGAAGCAGTTCCCTCGCCACCAGCAAGATCAGCTC	nonsynonymous	TGT	TGTGGTGGCCCATTTGGTTGACAGCTAGTCAGAAGCAGTTCCCTCGCCACCAGCAAGATCAGCTCT	C	CGGPFG*QLVRSSSLATSKISS	0/0	0/0	0/0	0/0
000009F	277701	GN104ID162_007004	T	G	nonsynonymous	GTC	GGC	V	G	0/1	0/1	0/0	0/1
000009F	393683	GN104ID162_007024	G	C	nonsynonymous	AAG	AAC	K	N	0/0	0/0	0/0	0/0
000009F	393851	GN104ID162_007024	G	T	nonsynonymous	AAG	AAT	K	N	0/1	0/1	0/1	0/1
000009F	394159	GN104ID162_007024	C	A	nonsynonymous	ACC	AAC	T	N	0/1	0/1	0/1	0/1
000009F	394206-394212	GN104ID162_007024	GCCTGGA	G	nonsynonymous	GCCTGGACC	GCC	AWT	A	0/1	0/1	0/1	0/1
000009F	394409	GN104ID162_007024	A	G	nonsynonymous	CAA	CGA	Q	R	0/1	0/1	0/1	0/1
000009F	396511	GN104ID162_007025	C	T	nonsynonymous	CGG	TGG	R	W	0/1	0/1	0/1	0/1
000009F	396575	GN104ID162_007025	T	C	nonsynonymous	TTG	TCG	L	S	0/1	0/1	0/1	0/1
000009F	396593	GN104ID162_007025	C	T	nonsynonymous	GCG	GTG	A	V	0/1	0/1	0/1	0/1
000009F	396601	GN104ID162_007025	T	C	nonsynonymous	TGA	CGA	*	R	0/1	0/1	0/1	0/1
000009F	541194	GN104ID162_007056	C	T	nonsynonymous	GAC	AAC	D	N	0/1	0/1	0/1	0/1
000009F	541224	GN104ID162_007056	C	A	nonsynonymous	GGC	TGC	G	C	0/1	0/1	0/1	0/1
000009F	541245	GN104ID162_007056	T	G	nonsynonymous	AGC	CGC	S	R	0/1	0/1	0/1	0/1
000009F	558489	GN104ID162_007062	C	T	nonsynonymous	GAA	AAA	E	K	0/0	0/0	0/0	0/0
000009F	558692	GN104ID162_007062	G	A	nonsynonymous	TCG	TTG	S	L	0/1	0/1	0/1	0/1
000009F	669269	GN104ID162_007087	T	G	nonsynonymous	TTG	GTG	L	V	0/1	0/1	0/1	0/1
000009F	669701	GN104ID162_007087	A	G	nonsynonymous	ATC	GTC	I	V	0/1	0/1	0/1	0/1
000009F	670781	GN104ID162_007087	A	G	nonsynonymous	ACA	GCA	T	A	0/0	0/0	0/0	0/0
000009F	670820	GN104ID162_007087	A	G	nonsynonymous	AGC	GGC	S	G	0/0	0/0	0/0	0/0
000009F	671031	GN104ID162_007087	C	T	nonsynonymous	CAT	TAT	H	Y	0/0	0/0	0/0	0/0
000009F	733235	GN104ID162_007104	A	G	nonsynonymous	CAA	CGA	Q	R	0/1	0/1	0/1	0/1
000009F	733242	GN104ID162_007104	G	C	nonsynonymous	TTG	TTC	L	F	0/1	0/1	0/1	0/1
000009F	733246	GN104ID162_007104	G	A	nonsynonymous	GTA	ATA	V	I	0/1	0/1	0/1	0/1
000009F	733264	GN104ID162_007104	T	C	nonsynonymous	TGT	CGT	C	R	0/0	0/1	0/1	0/1
000009F	878951	GN104ID162_007141	A	G	nonsynonymous	ACT	GCT	T	A	0/1	0/1	0/1	0/1
000009F	920353	GN104ID162_007152	G	A	nonsynonymous	TCT	TTT	S	F	0/1	0/1	0/1	0/1
000009F	924731	GN104ID162_007153	G	A	nonsynonymous	GGA	AGA	G	R	0/0	0/0	0/0	0/0
000009F	924759	GN104ID162_007153	T	G	nonsynonymous	CTC	CGC	L	R	1/1	1/1	1/1	1/1
000009F	924821	GN104ID162_007153	C	T	nonsense	CGA	TGA	R	*	0/0	0/0	0/0	0/0
000009F	924822	GN104ID162_007153	G	A	nonsynonymous	CGA	CAA	R	Q	0/1	0/1	0/1	0/1
000009F	924833	GN104ID162_007153	G	A	nonsynonymous	GAC	AAC	D	N	0/1	0/1	0/1	0/1
000009F	924882	GN104ID162_007153	T	C	nonsynonymous	TTG	TCG	L	S	1/1	1/1	1/1	1/1
000009F	932474	GN104ID162_007156	T	C	nonsynonymous	CAA	CGA	Q	R	0/0	0/0	0/0	0/0
000009F	932543	GN104ID162_007156	C	T	nonsynonymous	AGT	AAT	S	N	0/0	0/0	0/0	0/0
000009F	932574	GN104ID162_007156	A	G	nonsynonymous	TGT	CGT	C	R	0/1	0/1	0/1	0/1
000009F	932715	GN104ID162_007156	T	G	nonsynonymous	ACT	CCT	T	P	0/0	0/0	0/0	0/0
000009F	932811	GN104ID162_007156	C	T	nonsynonymous	GAA	AAA	E	K	0/1	0/1	0/1	0/1
000009F	932813	GN104ID162_007156	T	G	nonsynonymous	AAC	ACC	N	T	0/0	0/0	0/0	0/0
000009F	932816	GN104ID162_007156	G	A	nonsynonymous	ACC	ATC	T	I	0/1	0/1	0/1	0/1
000009F	932881	GN104ID162_007156	A	T	nonsynonymous	GAT	GAA	D	E	0/0	0/0	0/0	0/0
000009F	951548	GN104ID162_007159	C	A	nonsynonymous	GCC	GAC	A	D	0/1	0/1	0/1	0/1
000009F	951692	GN104ID162_007159	C	T	nonsynonymous	CCA	TCA	P	S	0/0	0/0	0/0	0/0
000009F	1073769	GN104ID162_007182	A	C	nonsynonymous	AAT	AAG	N	K	1/1	1/1	1/1	1/1
000009F	1073773	GN104ID162_007182	A	C	nonsynonymous	GTG	GGG	V	G	1/1	1/1	1/1	1/1
000009F	1073837	GN104ID162_007182	T	TCTCGGAGAAAGAGATAACTCAGGAGCAATCTTGGGACCCGGGTCGACCGCTACCCCC	nonsynonymous	ATA	GGGGGTAGCGGTCGACCCGGGTCCCAAGATTGCTCCTGAGTTATCTCTTTCTCCGAGATA	I	GGSGRPGSQDCS*VISFSEI	0/0	1/1	0/0	0/0
000009F	1073842	GN104ID162_007182	G	GAGAAAGAGATAAC	frameshift	ACC	AGTTATCTCTTTCTCC			./.	./.	./.	./.
000009F	1073844	GN104ID162_007182	C	CAGGAG	frameshift	TGG	TGCTCCTG			./.	./.	./.	./.
000009F	1073846	GN104ID162_007182	A	AATCTTGGGACCCGGGTCGACCGCTACCCCC	nonsynonymous	TGG	GGGGGTAGCGGTCGACCCGGGTCCCAAGATTGG	W	GGSGRPGSQDW	./.	./.	./.	./.
000009F	1074057-1074059	GN104ID162_007182	CCG	C	frameshift	TTCGGG	TTGG			./.	./.	./.	./.
000009F	1215398	GN104ID162_007212	G	A	nonsynonymous	CGG	TGG	R	W	0/0	0/0	0/0	0/0
000009F	1215689	GN104ID162_007212	T	C	nonsynonymous	ATT	GTT	I	V	0/1	0/1	0/1	0/1
000009F	1215794	GN104ID162_007212	C	T	nonsynonymous	GCG	ACG	A	T	0/0	0/0	0/0	0/0
000009F	1215821	GN104ID162_007212	T	C	nonsynonymous	ATC	GTC	I	V	0/1	0/1	0/1	0/1
000009F	1405238	GN104ID162_007234	C	T	nonsynonymous	GCT	ACT	A	T	0/1	0/1	0/1	0/1
000009F	1432103	GN104ID162_007243	C	A	nonsynonymous	TTG	TTT	L	F	0/1	0/1	0/1	0/1
000009F	1556577	GN104ID162_007277	A	T	nonsynonymous	GAA	GAT	E	D	0/1	0/1	0/1	0/1
000009F	1729680	GN104ID162_007312	A	C	nonsynonymous	AAA	CAA	K	Q	0/1	0/1	0/1	0/1
000009F	1729944	GN104ID162_007312	A	G	nonsynonymous	CAA	CGA	Q	R	0/1	0/1	0/1	0/1
000009F	1730182	GN104ID162_007312	G	A	nonsynonymous	GCT	ACT	A	T	0/1	0/1	0/1	0/1
000009F	1730327	GN104ID162_007312	T	C	nonsynonymous	TCT	CCT	S	P	0/1	0/1	0/1	0/1
000009F	1730424	GN104ID162_007312	A	G	nonsynonymous	AAC	GAC	N	D	0/1	0/0	0/1	0/1
000009F	1935026	GN104ID162_007350	A	G	nonsynonymous	ATA	ATG	I	M	0/1	0/1	0/1	0/1
000009F	1935065	GN104ID162_007350	A	T	nonsynonymous	AAA	AAT	K	N	0/1	0/1	0/1	0/1
000009F	1959509	GN104ID162_007353	A	C	nonsynonymous	ATT	CTT	I	L	0/0	0/0	0/0	0/0
000009F	1961292	GN104ID162_007354	A	AG	frameshift	CTG	CCTG			1/1	1/1	1/1	1/1
000009F	1961805-1961806	GN104ID162_007354	AC	A	frameshift	GTG	TG			1/1	1/1	1/1	1/1
000009F	1961814-1961815	GN104ID162_007354	AC	A	frameshift	GTA	TA			1/1	1/1	1/1	1/1
000009F	1962091	GN104ID162_007354	T	C	nonsynonymous	GAA	GGA	E	G	1/1	1/1	1/1	1/1
000009F	1962277	GN104ID162_007355	G	GC	frameshift	CAA	GCAA			1/1	1/1	1/1	1/1
000009F	1962668	GN104ID162_007355	G	GT	frameshift	AAC	AAAC			1/1	1/1	1/1	1/1
000009F	1962711	GN104ID162_007355	G	GT	frameshift	CCA	CACA			1/1	1/1	1/1	1/1
000009F	1962800	GN104ID162_007355	G	GC	frameshift	AGC	AGGC			1/1	1/1	1/1	1/1
000009F	1963081-1963082	GN104ID162_007355	AT	A	frameshift	AAT	AT			1/1	1/1	1/1	1/1
000009F	1963699-1963700	GN104ID162_007356	TG	T	frameshift	CCCACA	CCACA			1/1	1/1	1/1	1/1
000009F	1963782	GN104ID162_007356	A	AC	frameshift	GTG	GGTG			1/1	1/1	1/1	1/1
000009F	1963828	GN104ID162_007356	G	GA	frameshift	CCT	TCCT			1/1	1/1	1/1	1/1
000009F	2318241	GN104ID162_007436	G	A	nonsynonymous	CCC	CTC	P	L	0/1	0/1	0/1	0/1
000009F	2318309	GN104ID162_007436	G	GAAT	nonsynonymous	ATC	ATATTC	I	IF	0/1	0/1	0/1	0/1
000009F	2576054	GN104ID162_007480	C	A	nonsynonymous	GTC	TTC	V	F	0/0	0/0	0/0	0/0
000009F	2576069	GN104ID162_007480	C	G	nonsynonymous	GGA	CGA	G	R	0/0	0/0	0/0	0/0
000009F	2576138	GN104ID162_007480	T	A	nonsynonymous	ACT	TCT	T	S	0/0	0/0	0/0	0/0
000009F	2576142	GN104ID162_007480	C	G	nonsynonymous	ATG	ATC	M	I	0/0	0/0	0/0	0/0
000009F	2576162	GN104ID162_007480	C	T	nonsynonymous	GCC	ACC	A	T	0/0	0/0	0/0	0/0
000009F	2826444-2826445	GN104ID162_007525	TC	T	frameshift	GTC	GT			1/1	1/1	1/1	1/1
000009F	2826479-2826480	GN104ID162_007525	CA	C	frameshift	CAA	CA			1/1	1/1	1/1	1/1
000009F	2828323	GN104ID162_007527	T	TG	frameshift	CCA	CCCA			1/1	1/1	1/1	1/1
000009F	2828474	GN104ID162_007527	C	CA	frameshift	GTG	GTTG			1/1	1/1	1/1	1/1
000009F	2917270	GN104ID162_007540	A	G	nonsynonymous	GAT	GGT	D	G	0/1	0/1	0/1	0/1
000009F	3035586	GN104ID162_007561	A	G	nonsynonymous	ATG	GTG	M	V	0/1	0/1	0/1	0/1
000009F	3036246	GN104ID162_007562	G	A	nonsynonymous	GGA	AGA	G	R	0/0	0/0	0/0	0/0
000009F	3082055-3082057	GN104ID162_007577	CCT	C	frameshift	CCCCTC	CCCC			0/0	0/0	0/0	0/0
000009F	3082056-3082057	GN104ID162_007577	CT	C	frameshift	CTC	CC			0/0	0/1	0/1	0/0
000009F	3082057-3082059	GN104ID162_007577	TCC	CCC,TC,T	nonsynonymous	CTCCCC	CCCCCC	LP	PP	0/2	0/3	0/3	0/0
000009F	3082065	GN104ID162_007577	C	A	nonsynonymous	CCA	ACA	P	T	0/0	0/0	0/0	0/1
000009F	3082066-3082067	GN104ID162_007577	CA	AA,CAA,C,CAAA	nonsynonymous	CCA	CAA	P	Q	0/1	0/1	0/0	0/1
000009F	3083587	GN104ID162_007577	G	A	nonsynonymous	GCA	ACA	A	T	0/0	0/0	0/0	0/0
000010F	52860	GN104ID162_007603	C	T	nonsynonymous	GCG	GTG	A	V	0/1	0/1	0/1	0/1
000010F	52871	GN104ID162_007603	A	G	nonsynonymous	ATT	GTT	I	V	0/0	0/0	0/0	0/0
000010F	53376	GN104ID162_007603	C	T	nonsense	CAA	TAA	Q	*	0/1	0/1	0/1	0/1
000010F	228169	GN104ID162_007651	T	A	nonsynonymous	AAT	AAA	N	K	0/0	0/0	0/0	0/0
000010F	229556	GN104ID162_007652	G	T	nonsynonymous	AGG	AGT	R	S	0/1	0/1	0/1	0/1
000010F	230977	GN104ID162_007654	T	C	nonsynonymous	TGT	CGT	C	R	0/1	0/1	0/1	0/1
000010F	237373	GN104ID162_007657	C	CAAAT	frameshift	ACC	ACCAAAT			0/1	0/1	0/1	0/1
000010F	237383-237384	GN104ID162_007657	GT	G	frameshift	GTT	GT			0/1	0/1	0/1	0/1
000010F	237386	GN104ID162_007657	C	CAT	frameshift	CAA	CATAA			0/1	0/1	0/1	0/1
000010F	237416	GN104ID162_007657	T	C	nonsynonymous	TAC	CAC	Y	H	0/1	0/1	0/1	0/1
000010F	237674	GN104ID162_007657	C	T	nonsynonymous	CCG	TCG	P	S	0/1	0/1	0/1	0/1
000010F	237681	GN104ID162_007657	T	C	nonsynonymous	TTT	TCT	F	S	0/1	0/1	0/1	0/1
000010F	238016	GN104ID162_007657	C	T	nonsynonymous	TCG	TTG	S	L	0/1	0/1	0/1	0/1
000010F	362235	GN104ID162_007682	C	T	nonsynonymous	GGT	AGT	G	S	0/1	0/1	0/1	0/1
000010F	531346	GN104ID162_007709	G	T	nonsynonymous	GCA	TCA	A	S	0/1	0/1	0/1	0/1
000010F	628469-628472	GN104ID162_007728	AGCT	A	nonsynonymous	AGCTAC	TAC	SY	Y	0/1	0/1	0/1	0/1
000010F	628654	GN104ID162_007728	G	T	nonsynonymous	CTA	ATA	L	I	0/1	0/1	0/1	0/1
000010F	645200	GN104ID162_007733	G	GT	frameshift	CAA	ACAA			1/1	1/1	1/1	1/1
000010F	645729	GN104ID162_007733	A	AT	frameshift	CTT	CTAT			1/1	1/1	1/1	1/1
000010F	645730	GN104ID162_007733	A	C	nonsynonymous	CTT	CGT	L	R	1/1	1/1	1/1	1/1
000010F	758035	GN104ID162_007763	A	C	nonsynonymous	AAT	CAT	N	H	0/1	0/1	0/1	0/1
000010F	795373	GN104ID162_007771	A	G	nonsynonymous	TAA	CAA	*	Q	0/1	0/1	0/1	0/1
000010F	796175	GN104ID162_007771	C	T	nonsynonymous	GGG	GAG	G	E	0/0	0/0	0/0	0/0
000010F	796393	GN104ID162_007771	A	AAGAGC	frameshift	TTA	TGCTCTTA			0/0	0/0	0/0	0/0
000010F	796394	GN104ID162_007771	A	AGAGCATCTCCAACGGACTCGCTAAAGCGTGACTCGCGACCCCAATTTAGCGAGTCGGGCGAGT,AGAGCATCTCCAACGGACTCGCTAAAGCGTGACTCGCGACCCCAATTTAGCGAG	nonsynonymous	TTA	ACTCGCCCGACTCGCTAAATTGGGGTCGCGAGTCACGCTTTAGCGAGTCCGTTGGAGATGCTCTTA	L	TRPTR*IGVASHALASPLEMLL	0/0	0/2	0/0	0/0
000010F	796395	GN104ID162_007771	T	TCTCCAACGGACTC	frameshift	GCA	GCGAGTCCGTTGGAGA			0/0	0/0	0/0	0/0
000010F	796397	GN104ID162_007771	C	CTAAAGCGTGACTCGCGACCCCAATTTAG	frameshift	GCA	CTAAATTGGGGTCGCGAGTCACGCTTTAGCA			0/0	0/0	0/0	0/0
000010F	895531	GN104ID162_007792	T	G	nonsynonymous	TTG	TGG	L	W	0/1	0/1	0/1	0/1
000010F	1127850	GN104ID162_007849	A	G	nonsynonymous	GTC	GCC	V	A	1/1	1/1	1/1	1/1
000010F	1221027	GN104ID162_007870	A	T	nonsynonymous	CTC	CAC	L	H	0/0	0/0	0/0	0/0
000010F	1221076	GN104ID162_007870	C	T	nonsynonymous	GCA	ACA	A	T	1/1	1/1	1/1	1/1
000010F	1221627	GN104ID162_007870	C	G	nonsynonymous	CGT	CCT	R	P	0/0	0/0	0/0	0/0
000010F	1275020	GN104ID162_007881	G	C	nonsynonymous	AAG	AAC	K	N	0/0	0/0	0/0	0/0
000010F	1275243	GN104ID162_007881	C	T	nonsynonymous	CCC	TCC	P	S	0/0	0/0	0/0	0/0
000010F	1649746	GN104ID162_007960	A	C	nonsynonymous	ATT	ATG	I	M	1/1	1/1	1/1	1/1
000010F	1650215	GN104ID162_007960	C	T	nonsynonymous	TGT	TAT	C	Y	0/0	0/0	0/0	0/0
000010F	1650266	GN104ID162_007960	T	C	nonsynonymous	CAG	CGG	Q	R	0/0	0/0	0/0	0/0
000010F	1651492	GN104ID162_007961	T	G	nonsynonymous	AAT	AAG	N	K	0/0	0/0	0/0	0/0
000010F	1651610	GN104ID162_007961	T	G	nonsynonymous	TTT	GTT	F	V	1/1	1/1	1/1	1/1
000010F	1651885	GN104ID162_007961	G	A	nonsynonymous	CGC	CAC	R	H	1/1	1/1	1/1	1/1
000010F	1733743	GN104ID162_007972	T	A	nonsense	AAG	TAG	K	*	1/1	1/1	1/1	1/1
000010F	1733745	GN104ID162_007972	C	G	nonsynonymous	AGC	ACC	S	T	1/1	1/1	1/1	1/1
000010F	1766791	GN104ID162_007982	G	GT	frameshift	CCC	CACC			0/1	0/1	0/1	0/1
000010F	1766792	GN104ID162_007982	G	T	nonsynonymous	CCC	ACC	P	T	0/1	0/1	0/1	0/1
000010F	1767050	GN104ID162_007982	C	CTCCAAGCTTCTTCCTCT	frameshift	GAC	AGAGGAAGAAGCTTGGAGAC			1/1	1/1	1/1	1/1
000010F	1856772	GN104ID162_008010	G	A	nonsynonymous	GCA	GTA	A	V	1/1	1/1	1/1	1/1
000010F	1898460-1898461	GN104ID162_008023	CA	C	frameshift	TGT	GT			1/1	1/1	1/1	1/1
000010F	1898676-1898677	GN104ID162_008023	GT	G	frameshift	ACT	CT			1/1	1/1	1/1	1/1
000010F	1898885	GN104ID162_008023	C	CT	frameshift	AAG	AAAG			1/1	1/1	1/1	1/1
000010F	1898935-1898936	GN104ID162_008023	GT	G	frameshift	AAACCC	AACCC			1/1	1/1	1/1	1/1
000010F	1899037	GN104ID162_008023	C	CG	frameshift	GAA	CGAA			1/1	1/1	1/1	1/1
000010F	1899480	GN104ID162_008024	C	CT	frameshift	AGG	AAGG			1/1	1/1	1/1	1/1
000010F	1940861-1940862	GN104ID162_008035	CG	C	frameshift	GCG	GC			0/1	0/1	0/1	0/1
000010F	1941657	GN104ID162_008035	A	T	nonsynonymous	GAC	GTC	D	V	0/0	0/0	0/0	0/0
000010F	2027225	GN104ID162_008054	A	G	nonsynonymous	GAA	GGA	E	G	0/1	0/1	0/1	0/1
000010F	2167062	GN104ID162_008077	A	G	nonsynonymous	TAG	TGG	*	W	1/1	1/1	1/1	1/1
000010F	2216287	GN104ID162_008085	G	T	nonsynonymous	CCA	ACA	P	T	0/1	0/1	0/1	0/1
000010F	2263210	GN104ID162_008097	C	CA	frameshift	TGC	TTGC			1/1	1/1	1/1	1/1
000010F	2263214	GN104ID162_008097	C	CA	frameshift	GGC	TGGC			1/1	1/1	1/1	1/1
000010F	2263265	GN104ID162_008097	T	TA	frameshift	ACT	TACT			1/1	1/1	1/1	1/1
000010F	2263371	GN104ID162_008097	A	AG	frameshift	CCT	CCCT			1/1	1/1	1/1	1/1
000010F	2471336	GN104ID162_008132	A	G	nonsynonymous	GAC	GGC	D	G	0/0	0/0	0/0	0/0
000010F	2536777	GN104ID162_008141	T	C	nonsynonymous	TGG	CGG	W	R	0/0	0/0	0/0	0/0
000010F	2537035	GN104ID162_008141	G	A	nonsynonymous	GAT	AAT	D	N	0/0	0/0	0/0	0/0
000010F	2537042	GN104ID162_008141	G	A	nonsynonymous	CGA	CAA	R	Q	1/1	1/1	1/1	1/1
000010F	2537081	GN104ID162_008141	T	C	nonsynonymous	ATG	ACG	M	T	0/0	0/0	0/0	0/0
000010F	2537234	GN104ID162_008141	T	C	nonsynonymous	CTG	CCG	L	P	0/0	0/0	0/0	0/0
000010F	2537377	GN104ID162_008141	C	T	nonsynonymous	CAC	TAC	H	Y	0/0	0/0	0/0	0/0
000010F	2543918	GN104ID162_008142	C	T	nonsynonymous	GCA	ACA	A	T	0/0	0/0	0/0	0/0
000010F	2546092-2546096	GN104ID162_008144	GATTT	G	frameshift	GATTTG	GG			1/1	1/1	1/1	1/1
000010F	2546113	GN104ID162_008144	A	T	nonsynonymous	ACC	TCC	T	S	1/1	1/1	1/1	1/1
000010F	2547235	GN104ID162_008145	G	T	nonsynonymous	ACC	AAC	T	N	0/0	0/0	0/0	0/0
000010F	2600784	GN104ID162_008154	G	C	nonsynonymous	GGC	GCC	G	A	1/1	1/1	1/1	1/1
000010F	2601231-2601232	GN104ID162_008154	AG	A	frameshift	GAG	GA			1/1	1/1	1/1	1/1
000010F	2635561	GN104ID162_008159	G	GTGA	nonsynonymous	GAC	GATCAC	D	DH	0/0	0/0	0/0	0/0
000010F	2644202	GN104ID162_008161	C	CG	frameshift	CTC	CTCG			1/1	1/1	1/1	1/1
000010F	2689981	GN104ID162_008169	A	C	nonsynonymous	AAA	AAC	K	N	0/0	0/0	0/0	0/0
000010F	2689983	GN104ID162_008169	T	TTG	frameshift	CTT	CTTGT			0/0	0/0	0/0	0/0
000010F	2690565	GN104ID162_008170	T	G	nonsynonymous	TGC	GGC	C	G	0/1	0/1	0/1	0/1
000010F	2690623	GN104ID162_008170	G	A	nonsynonymous	CGC	CAC	R	H	0/1	0/1	0/1	0/1
000010F	2756071	GN104ID162_008186	C	CGTTCTCG	frameshift	GCG	GCGTTCTCGG			1/1	1/1	1/1	1/1
000010F	2950737	GN104ID162_008225	A	G	nonsynonymous	AAA	GAA	K	E	0/1	0/1	0/1	0/1
000011F	393675	GN104ID162_008283	A	G	nonsynonymous	AAT	GAT	N	D	1/1	1/1	1/1	1/1
000011F	393700	GN104ID162_008283	C	G	nonsense	TCA	TGA	S	*	1/1	1/1	1/1	1/1
000011F	393714	GN104ID162_008283	C	T	nonsense	CAA	TAA	Q	*	1/1	1/1	1/1	1/1
000011F	393720	GN104ID162_008283	T	G	nonsynonymous	TAC	GAC	Y	D	1/1	1/1	1/1	1/1
000011F	393877-393878	GN104ID162_008283	TC	T	frameshift	CTC	CT			1/1	1/1	1/1	1/1
000011F	393879	GN104ID162_008283	A	G	nonsynonymous	ACG	GCG	T	A	1/1	1/1	1/1	1/1
000011F	393942	GN104ID162_008283	G	C	nonsynonymous	ATG	ATC	M	I	1/1	1/1	1/1	1/1
000011F	394003	GN104ID162_008283	C	T	nonsynonymous	CTC	TTC	L	F	1/1	1/1	1/1	1/1
000011F	394015	GN104ID162_008283	G	C	nonsynonymous	GTT	CTT	V	L	1/1	1/1	1/1	1/1
000011F	394272	GN104ID162_008283	G	A	nonsynonymous	CGA	CAA	R	Q	1/1	1/1	1/1	1/1
000011F	395028	GN104ID162_008283	G	A	nonsynonymous	GAC	AAC	D	N	0/0	0/0	0/0	0/0
000011F	395067	GN104ID162_008283	G	A	nonsynonymous	GAA	AAA	E	K	1/1	1/1	1/1	1/1
000011F	435721	GN104ID162_008288	G	A	nonsynonymous	CCA	TCA	P	S	1/1	1/1	1/1	1/1
000011F	435747	GN104ID162_008288	C	T	nonsynonymous	CGA	CAA	R	Q	1/1	1/1	1/1	1/1
000011F	435765	GN104ID162_008288	C	T	nonsynonymous	CGC	CAC	R	H	0/0	0/0	0/0	0/0
000011F	435771	GN104ID162_008288	C	T	nonsynonymous	CGC	CAC	R	H	1/1	1/1	1/1	1/1
000011F	435786	GN104ID162_008288	C	A	nonsynonymous	GGG	GTG	G	V	1/1	1/1	1/1	1/1
000011F	435790	GN104ID162_008288	C	T	nonsynonymous	GGG	AGG	G	R	1/1	1/1	1/1	1/1
000011F	435816	GN104ID162_008288	G	T	nonsynonymous	TCT	TAT	S	Y	1/1	1/1	1/1	1/1
000011F	435846-435897	GN104ID162_008288	TCGATCTCCACCGTCGTCACATGACCACAGCTCAGACACCTGAAGAAGGCTA	T	nonsynonymous	CTAGCCTTCTTCAGGTGTCTGAGCTGTGGTCATGTGACGACGGTGGAGATCGAC	CAC	LAFFRCLSCGHVTTVEID	H	1/1	1/1	1/1	1/1
000011F	435904-435914	GN104ID162_008288	TGTCCGGGATC	T	frameshift	GTGATCCCGGACATG	GTATG			1/1	1/1	1/1	1/1
000011F	435920-435922	GN104ID162_008288	GTT	G	frameshift	AAC	C			1/1	1/1	1/1	1/1
000011F	435923	GN104ID162_008288	G	GCA	frameshift	GCC	GCTGC			1/1	1/1	1/1	1/1
000011F	435942	GN104ID162_008288	T	G	nonsynonymous	AAA	ACA	K	T	1/1	1/1	1/1	1/1
000011F	583591	GN104ID162_008317	G	A	nonsynonymous	CGA	CAA	R	Q	0/1	0/1	0/1	0/1
000011F	584170	GN104ID162_008317	A	AT	frameshift	AGG	ATGG			1/1	1/1	1/1	1/1
000011F	584177	GN104ID162_008317	A	AT	frameshift	AAT	AATT			1/1	1/1	1/1	1/1
000011F	584363-584364	GN104ID162_008318	CA	C	frameshift	TCA	TC			1/1	1/1	1/1	1/1
000011F	584459-584460	GN104ID162_008318	TC	T	frameshift	GTC	GT			1/1	1/1	1/1	1/1
000011F	584989	GN104ID162_008318	A	AC	frameshift	CAT	CACT			1/1	1/1	1/1	1/1
000011F	585094	GN104ID162_008318	A	AT	frameshift	AGA	AGAT			1/1	1/1	1/1	1/1
000011F	585133-585134	GN104ID162_008318	CA	C	frameshift	AGCAAA	AGCAA			1/1	1/1	1/1	1/1
000011F	585225	GN104ID162_008318	G	GT	frameshift	TGT	TGTT			1/1	1/1	1/1	1/1
000011F	585248	GN104ID162_008318	G	A	nonsynonymous	GTC	ATC	V	I	0/1	0/1	0/1	0/1
000011F	585250	GN104ID162_008318	C	CT	frameshift	GTC	GTCT			1/1	1/1	1/1	1/1
000011F	586110	GN104ID162_008319	C	CA	frameshift	TCA	TCAA			1/1	1/1	1/1	1/1
000011F	587000	GN104ID162_008320	G	GA	frameshift	GAA	GAAA			1/1	1/1	1/1	1/1
000011F	592025	GN104ID162_008324	C	G	nonsynonymous	CAG	GAG	Q	E	0/1	0/1	0/1	0/1
000011F	592422	GN104ID162_008324	C	T	nonsynonymous	GCC	GTC	A	V	0/1	0/1	0/1	0/1
000011F	762624	GN104ID162_008361	G	A	nonsense	CGA	TGA	R	*	0/0	0/1	0/0	0/0
000011F	777476	GN104ID162_008366	G	T	nonsynonymous	GAC	GAA	D	E	0/0	0/0	0/0	0/1
000011F	777694	GN104ID162_008366	C	A	nonsynonymous	GCA	TCA	A	S	0/0	0/0	0/0	0/0
000011F	937463	GN104ID162_008396	T	C	nonsynonymous	AAC	GAC	N	D	0/0	0/0	0/0	0/0
000011F	937553	GN104ID162_008396	C	A	nonsynonymous	GTG	TTG	V	L	0/0	0/0	0/0	0/0
000011F	937554	GN104ID162_008396	T	G	nonsynonymous	AAA	AAC	K	N	0/1	0/1	0/1	0/1
000011F	937756	GN104ID162_008396	T	C	nonsynonymous	TAC	TGC	Y	C	0/1	0/1	0/1	0/1
000011F	937883	GN104ID162_008396	C	T	nonsynonymous	GAT	AAT	D	N	0/0	0/0	0/0	0/0
000011F	937997	GN104ID162_008396	G	A	nonsynonymous	CGC	TGC	R	C	0/0	0/0	0/0	0/0
000011F	937998	GN104ID162_008396	G	T	nonsynonymous	GAC	GAA	D	E	0/0	0/0	0/0	0/0
000011F	938536	GN104ID162_008397	C	A	nonsynonymous	GGA	GTA	G	V	0/1	0/1	0/1	0/1
000011F	938552	GN104ID162_008397	C	T	nonsynonymous	GTG	ATG	V	M	0/0	0/0	0/0	0/0
000011F	938708	GN104ID162_008397	A	G	nonsynonymous	TAT	CAT	Y	H	0/0	0/0	0/0	0/0
000011F	939002	GN104ID162_008397	C	T	nonsynonymous	GGC	AGC	G	S	0/1	0/1	0/1	0/1
000011F	1067671	GN104ID162_008424	T	C	nonsynonymous	CAA	CGA	Q	R	0/0	0/0	0/0	0/1
000011F	1067743	GN104ID162_008424	A	G	nonsynonymous	CTG	CCG	L	P	0/0	0/0	0/1	0/1
000011F	1067749	GN104ID162_008424	C	T	nonsynonymous	TGC	TAC	C	Y	0/0	0/0	0/1	0/1
000011F	1068079	GN104ID162_008424	A	G	nonsynonymous	TGC	CGC	C	R	0/1	0/1	0/1	0/1
000011F	1144190	GN104ID162_008438	C	T	nonsynonymous	TCA	TTA	S	L	0/1	0/1	0/1	0/1
000011F	1144305	GN104ID162_008438	A	T	nonsynonymous	CAA	CAT	Q	H	0/1	0/1	0/1	0/1
000011F	1144306	GN104ID162_008438	T	C	nonsynonymous	TCC	CCC	S	P	0/1	0/1	0/1	0/1
000011F	1144337	GN104ID162_008438	C	T	nonsynonymous	ACA	ATA	T	I	0/1	0/1	0/1	0/1
000011F	1144382	GN104ID162_008438	C	A	nonsense	TCA	TAA	S	*	0/1	0/1	0/1	0/1
000011F	1192290	GN104ID162_008449	C	G	nonsynonymous	CAG	GAG	Q	E	0/1	0/1	0/1	0/1
000011F	1192531-1192533	GN104ID162_008449	ACC	A,AC	frameshift	GACCCC	GACC			2/2	1/2	0/2	1/2
000011F	1471315	GN104ID162_008518	C	T	nonsynonymous	CTT	TTT	L	F	0/1	0/1	0/1	0/1
000011F	1471441	GN104ID162_008518	A	G	nonsynonymous	AGA	GGA	R	G	0/1	0/1	0/1	0/1
000011F	1471442	GN104ID162_008518	G	C	nonsynonymous	AGA	ACA	R	T	0/1	0/1	0/1	0/1
000011F	1471455	GN104ID162_008518	C	A	nonsynonymous	CAC	CAA	H	Q	0/1	0/1	0/1	0/1
000011F	1471465	GN104ID162_008518	G	T	nonsynonymous	GCC	TCC	A	S	0/1	0/1	0/1	0/1
000011F	1471528	GN104ID162_008518	G	A	nonsynonymous	GGC	AGC	G	S	0/1	0/1	0/1	0/1
000011F	1471529	GN104ID162_008518	G	A	nonsynonymous	GGC	GAC	G	D	0/1	0/1	0/1	0/1
000011F	1471535	GN104ID162_008518	A	G	nonsynonymous	GAG	GGG	E	G	0/1	0/1	0/1	0/1
000011F	1471576	GN104ID162_008518	C	A	nonsynonymous	CAA	AAA	Q	K	0/1	0/1	0/1	0/1
000011F	1471594	GN104ID162_008518	A	G	nonsynonymous	AAG	GAG	K	E	0/1	0/1	0/1	0/1
000011F	1471621	GN104ID162_008518	G	A	nonsynonymous	GAA	AAA	E	K	0/1	0/1	0/1	0/1
000011F	1471726	GN104ID162_008518	C	A	nonsynonymous	CAG	AAG	Q	K	0/1	0/1	0/1	0/1
000011F	1471736	GN104ID162_008518	T	A	nonsynonymous	CTC	CAC	L	H	0/1	0/1	0/1	0/1
000011F	1471765	GN104ID162_008518	G	A	nonsynonymous	GAG	AAG	E	K	0/0	0/0	0/0	0/0
000011F	1471781	GN104ID162_008518	A	C	nonsynonymous	AAT	ACT	N	T	0/1	0/1	0/1	0/1
000011F	1471912	GN104ID162_008518	G	A	nonsynonymous	GAG	AAG	E	K	0/1	0/1	0/1	0/1
000011F	1511035	GN104ID162_008526	A	AGC	frameshift	GAG	GAGCG			1/1	1/1	1/1	1/1
000011F	1512117-1512118	GN104ID162_008526	AT	A	frameshift	CGATTG	CGATG			1/1	1/1	1/1	1/1
000011F	1621988	GN104ID162_008555	A	G	nonsynonymous	AAG	GAG	K	E	0/1	0/1	0/1	0/1
000011F	1622115	GN104ID162_008555	A	G	nonsynonymous	AAA	GAA	K	E	0/1	0/1	0/1	0/1
000011F	1622417	GN104ID162_008555	A	G	nonsynonymous	AAC	GAC	N	D	1/1	1/1	1/1	1/1
000011F	1628409	GN104ID162_008557	T	C	nonsynonymous	GAG	GGG	E	G	0/0	0/0	0/0	0/0
000011F	1630585	GN104ID162_008558	G	GGAACTCC	frameshift	GGA	GGAACTCCGA			0/1	0/1	0/1	0/1
000011F	1630639	GN104ID162_008558	T	TCCTTCGGAG	nonsynonymous	TCC	TCCTTCGGAGCC	S	SFGA	0/1	0/1	0/1	0/1
000011F	1696491	GN104ID162_008578	T	A	nonsynonymous	AAA	AAT	K	N	0/1	0/1	0/1	0/1
000011F	1765583	GN104ID162_008591	C	T	nonsynonymous	GCG	ACG	A	T	0/0	0/0	0/0	0/0
000011F	1765642	GN104ID162_008591	C	CT	frameshift	AGC	AAGC			0/0	0/0	0/0	0/0
000011F	1765658	GN104ID162_008591	T	C	nonsynonymous	ACA	GCA	T	A	0/1	0/1	0/1	0/1
000011F	1765675	GN104ID162_008591	T	C	nonsynonymous	CAC	CGC	H	R	0/0	0/0	0/0	0/0
000011F	1766034	GN104ID162_008591	G	C	nonsynonymous	GCA	GGA	A	G	0/0	0/0	0/0	0/0
000011F	1766070-1766071	GN104ID162_008591	CA	C	frameshift	TGT	GT			0/0	0/0	0/0	0/0
000011F	1986962	GN104ID162_008632	C	T	nonsynonymous	TGT	TAT	C	Y	0/1	0/1	0/1	0/1
000011F	1987228-1987229	GN104ID162_008632	CG	C	frameshift	CCG	CG			1/1	1/1	1/1	1/1
000011F	1988003-1988004	GN104ID162_008633	CG	C	frameshift	CGT	GT			1/1	1/1	1/1	1/1
000011F	2053017	GN104ID162_008650	C	G	nonsynonymous	CAT	GAT	H	D	0/0	0/0	0/0	./.
000011F	2122970	GN104ID162_008668	T	A	nonsynonymous	GAG	GTG	E	V	0/0	0/0	0/0	0/0
000011F	2412808	GN104ID162_008715	A	ACATCCC	nonsynonymous	TAC	TACATCCCC	Y	YIP	0/1	0/1	0/1	0/1
000011F	2413176-2413199	GN104ID162_008715	GGGCGTGGATGTAACGCCGGCAAA	G	frameshift	GGGCGTGGATGTAACGCCGGCAAA	G			0/1	0/1	0/1	0/1
000011F	2413189	GN104ID162_008715	A	C,	nonsynonymous	AAC	ACC	N	T	0/2	0/2	0/2	0/2
000011F	2539511	GN104ID162_008742	C	T	nonsynonymous	CCC	TCC	P	S	0/0	0/0	0/0	0/0
000011F	2539596	GN104ID162_008742	T	C	nonsynonymous	TTA	TCA	L	S	0/1	0/1	0/1	0/1
000011F	2539704	GN104ID162_008742	A	G	nonsynonymous	AAA	AGA	K	R	0/1	0/1	0/1	0/1
000011F	2539705	GN104ID162_008742	A	C	nonsynonymous	AAA	AAC	K	N	0/1	0/1	0/1	0/1
000011F	2539718	GN104ID162_008742	C	T	nonsynonymous	CCG	TCG	P	S	1/1	1/1	1/1	1/1
000011F	2755812-2755821	GN104ID162_008797	TCGCCGTTTG	T	nonsynonymous	CAAACGGCGAAG	AAG	QTAK	K	0/0	0/0	0/0	0/0
000011F	2756039	GN104ID162_008797	C	T	nonsynonymous	ATG	ATA	M	I	0/1	0/1	0/1	0/1
000012F	171756	GN104ID162_008862	G	A	nonsynonymous	GTA	ATA	V	I	0/1	0/1	0/1	0/1
000012F	171833	GN104ID162_008862	T	TGC	frameshift	TGT	TGTGC			0/1	0/1	0/1	0/1
000012F	172020	GN104ID162_008862	A	G	nonsynonymous	AAG	AGG	K	R	0/1	0/1	0/1	0/1
000012F	178552	GN104ID162_008865	C	T	nonsynonymous	CCG	CTG	P	L	0/1	0/1	0/1	0/1
000012F	291735	GN104ID162_008887	G	GT	frameshift	CTC	ACTC			0/0	0/1	0/0	0/1
000012F	410468	GN104ID162_008911	T	C	nonsynonymous	GTC	GCC	V	A	0/0	0/0	0/0	0/0
000012F	466043	GN104ID162_008929	G	A	nonsense	CGA	TGA	R	*	0/0	0/0	0/0	0/0
000012F	466494-466507	GN104ID162_008929	GGGCCCTGCGAGCC	G	frameshift	AGGCTCGCAGGGCCC	AC			0/0	0/0	0/0	0/0
000012F	523281	GN104ID162_008946	T	C	nonsynonymous	AAG	AGG	K	R	0/0	0/0	0/0	0/0
000012F	523420	GN104ID162_008946	C	T	nonsynonymous	GAT	AAT	D	N	0/0	0/0	0/0	0/0
000012F	536746-536747	GN104ID162_008950	GA	G	frameshift	GAA	GA			1/1	1/1	1/1	1/1
000012F	537298	GN104ID162_008950	C	CG	frameshift	CGC	CGGC			1/1	1/1	1/1	1/1
000012F	616674	GN104ID162_008978	T	TAATGGACGACAGGCAGGGGGCAAACTATGGCAGCGAGGATGCTGTGAGC	frameshift	TTC	TAATGGACGACAGGCAGGGGGCAAACTATGGCAGCGAGGATGCTGTGAGCTC			0/0	0/0	0/0	0/0
000012F	821811	GN104ID162_009025	G	T	nonsynonymous	ACC	AAC	T	N	0/1	0/1	0/1	0/1
000012F	865456	GN104ID162_009039	C	T	nonsynonymous	AGC	AAC	S	N	0/1	0/1	0/1	0/1
000012F	915488	GN104ID162_009061	G	T	nonsynonymous	ACA	AAA	T	K	0/1	0/1	0/1	0/1
000012F	948267	GN104ID162_009067	A	G	nonsynonymous	TAG	TGG	*	W	0/1	0/1	0/1	0/1
000012F	1000777	GN104ID162_009082	G	A	nonsynonymous	TCA	TTA	S	L	0/1	0/1	0/1	0/1
000012F	1001326	GN104ID162_009082	T	C	nonsynonymous	ATA	GTA	I	V	0/1	0/1	0/1	0/1
000012F	1012056	GN104ID162_009086	T	C	nonsynonymous	CAA	CGA	Q	R	0/1	0/1	0/1	0/1
000012F	1012131-1012134	GN104ID162_009086	ACTT	A	nonsynonymous	GAAGTC	GTC	EV	V	0/1	0/1	0/1	0/1
000012F	1012141	GN104ID162_009086	G	A	nonsynonymous	CGT	TGT	R	C	0/1	0/1	0/1	0/1
000012F	1012170	GN104ID162_009086	T	C	nonsynonymous	GAT	GGT	D	G	0/1	0/1	0/1	0/1
000012F	1012188	GN104ID162_009086	T	C	nonsynonymous	TAC	TGC	Y	C	0/1	0/1	0/1	0/1
000012F	1012363	GN104ID162_009086	C	A	nonsynonymous	GAG	GAT	E	D	0/1	0/1	0/1	0/1
000012F	1012377	GN104ID162_009086	A	T	nonsynonymous	TAT	AAT	Y	N	0/1	0/1	0/1	0/1
000012F	1012467	GN104ID162_009086	G	T	nonsynonymous	CCT	ACT	P	T	0/1	0/1	0/1	0/1
000012F	1043423	GN104ID162_009094	C	CCGCTGCGG	frameshift	GGG	GCCGCAGCGGG			0/1	0/1	0/1	0/1
000012F	1079947	GN104ID162_009103	A	G	nonsynonymous	AAG	GAG	K	E	0/1	0/1	0/1	0/1
000012F	1138784	GN104ID162_009119	G	T	nonsynonymous	GGT	TGT	G	C	0/1	0/1	0/1	0/1
000012F	1138785	GN104ID162_009119	G	T	nonsynonymous	GGT	GTT	G	V	0/1	0/1	0/1	0/1
000012F	1138929	GN104ID162_009119	A	C	nonsynonymous	AAG	ACG	K	T	1/1	1/1	1/1	1/1
000012F	1307322	GN104ID162_009141	G	A	nonsense	CGA	TGA	R	*	0/0	0/0	0/0	0/0
000012F	2258772	GN104ID162_009326	G	A	nonsynonymous	GAG	AAG	E	K	0/1	0/1	0/1	0/1
000012F	2259931	GN104ID162_009326	C	T	nonsynonymous	TCG	TTG	S	L	0/0	0/0	0/0	0/0
000012F	2259998	GN104ID162_009326	T	G	nonsynonymous	TGT	TGG	C	W	0/1	0/1	0/0	0/1
000012F	2260005	GN104ID162_009326	C	T	nonsense	CAG	TAG	Q	*	0/1	0/1	0/0	0/1
000013F	237345	GN104ID162_009438	T	C	nonsynonymous	CAA	CGA	Q	R	1/1	1/1	1/1	1/1
000013F	258108	GN104ID162_009443	C	T	nonsynonymous	TGC	TAC	C	Y	1/1	1/1	1/1	1/1
000013F	416040	GN104ID162_009466	A	G	nonsynonymous	ATA	ACA	I	T	1/1	1/1	1/1	1/1
000013F	416115	GN104ID162_009466	C	T	nonsynonymous	GGT	GAT	G	D	0/0	0/0	0/0	0/0
000013F	660846	GN104ID162_009513	G	A	nonsynonymous	CGC	CAC	R	H	1/1	1/1	1/1	1/1
000013F	713439	GN104ID162_009524	C	A	nonsynonymous	GCT	GAT	A	D	0/1	0/1	0/1	0/1
000013F	713459	GN104ID162_009524	G	A	nonsynonymous	GCT	ACT	A	T	0/1	0/1	0/1	0/1
000013F	713504	GN104ID162_009524	A	G	nonsynonymous	ATG	GTG	M	V	0/1	0/1	0/1	0/1
000013F	713607	GN104ID162_009524	G	A	nonsynonymous	GGA	AGA	G	R	0/1	0/1	0/1	0/1
000013F	713637	GN104ID162_009524	C	A	nonsynonymous	CAT	AAT	H	N	0/1	0/1	0/1	0/1
000013F	713639	GN104ID162_009524	T	G	nonsynonymous	CAT	CAG	H	Q	0/1	0/1	0/1	0/1
000013F	713649	GN104ID162_009524	A	G	nonsynonymous	ATA	GTA	I	V	0/1	0/1	0/1	0/1
000013F	713673	GN104ID162_009524	G	A	nonsynonymous	GGA	AGA	G	R	0/1	0/1	0/1	0/1
000013F	713815	GN104ID162_009524	G	A	nonsynonymous	GTC	ATC	V	I	0/1	0/1	0/1	0/1
000013F	713821	GN104ID162_009524	G	A	nonsynonymous	GTC	ATC	V	I	0/1	0/1	0/1	0/1
000013F	713833	GN104ID162_009524	G	A	nonsynonymous	GCT	ACT	A	T	0/1	0/1	0/1	0/1
000013F	713843	GN104ID162_009524	C	G	nonsynonymous	ACT	AGT	T	S	0/1	0/1	0/1	0/1
000013F	713845	GN104ID162_009524	G	A	nonsynonymous	GCC	ACC	A	T	0/1	0/1	0/1	0/1
000013F	714041	GN104ID162_009524	G	T	nonsynonymous	GCT	TCT	A	S	0/1	0/1	0/1	0/1
000013F	714143	GN104ID162_009524	G	A	nonsynonymous	GAC	AAC	D	N	0/1	0/1	0/1	0/1
000013F	714155	GN104ID162_009524	G	A	nonsynonymous	GAG	AAG	E	K	0/1	0/1	0/1	0/1
000013F	714197	GN104ID162_009524	G	A	nonsynonymous	GTG	ATG	V	M	0/0	0/1	0/1	0/1
000013F	778298-778299	GN104ID162_009532	CG	C	frameshift	CCG	CC			0/0	0/0	0/0	0/0
000013F	778312	GN104ID162_009532	T	C	nonsynonymous	TTT	CTT	F	L	1/1	1/1	1/1	1/1
000013F	778448	GN104ID162_009532	C	T	nonsynonymous	TCG	TTG	S	L	1/1	1/1	1/1	1/1
000013F	778544	GN104ID162_009532	A	G	nonsynonymous	GAG	GGG	E	G	0/0	0/0	0/0	0/0
000013F	779619	GN104ID162_009533	C	A	nonsynonymous	GAT	TAT	D	Y	1/1	1/1	1/1	1/1
000013F	779766	GN104ID162_009533	G	T	nonsynonymous	CCC	ACC	P	T	1/1	1/1	1/1	1/1
000013F	991270-991271	GN104ID162_009579	TG	T	frameshift	CCCACC	CCACC			1/1	1/1	1/1	1/1
000013F	991754	GN104ID162_009579	G	C	nonsynonymous	CAG	GAG	Q	E	1/1	1/1	1/1	1/1
000013F	993234-993235	GN104ID162_009581	GA	G	frameshift	ATGAAA	ATGAA			1/1	1/1	1/1	1/1
000013F	993277-993278	GN104ID162_009581	CA	C	frameshift	CAA	CA			1/1	1/1	1/1	1/1
000013F	993537-993538	GN104ID162_009581	GT	G	frameshift	TCGTTT	TCGTT			1/1	1/1	1/1	1/1
000013F	993571	GN104ID162_009581	C	CT	frameshift	CTG	CTTG			1/1	1/1	1/1	1/1
000013F	993578-993579	GN104ID162_009581	AT	A	frameshift	TAT	TA			1/1	1/1	1/1	1/1
000013F	993614	GN104ID162_009581	G	T	nonsynonymous	GGT	GTT	G	V	1/1	1/1	1/1	1/1
000013F	993743	GN104ID162_009581	C	CT	frameshift	CCT	CCTT			1/1	1/1	1/1	1/1
000013F	994067-994068	GN104ID162_009581	TC	T	frameshift	TCC	TC			1/1	1/1	1/1	1/1
000013F	995867	GN104ID162_009583	T	C	nonsynonymous	AGG	GGG	R	G	1/1	1/1	1/1	1/1
000013F	996172-996173	GN104ID162_009583	TC	T	frameshift	GAA	AA			0/0	0/0	0/0	0/0
000013F	996975	GN104ID162_009583	C	T	nonsynonymous	GAA	AAA	E	K	1/1	1/1	1/1	1/1
000013F	1133275	GN104ID162_009627	T	C	nonsynonymous	TCG	CCG	S	P	0/1	0/1	0/1	0/1
000013F	1190058	GN104ID162_009638	T	C	nonsynonymous	TTG	TCG	L	S	1/1	1/1	1/1	1/1
000013F	1190114	GN104ID162_009638	C	T	nonsynonymous	CGG	TGG	R	W	1/1	1/1	1/1	1/1
000013F	1190118	GN104ID162_009638	G	A	nonsynonymous	GGC	GAC	G	D	1/1	1/1	1/1	1/1
000013F	1190293	GN104ID162_009638	C	T	nonsynonymous	CAT	TAT	H	Y	1/1	1/1	1/1	1/1
000013F	1201315	GN104ID162_009643	A	G	nonsynonymous	TCC	CCC	S	P	1/1	1/1	1/1	1/1
000013F	1244930	GN104ID162_009658	T	C	nonsynonymous	GTA	GCA	V	A	1/1	1/1	1/1	1/1
000013F	1460474	GN104ID162_009710	T	TC	frameshift	CCT	CCTC			1/1	1/1	1/1	1/1
000013F	1463061	GN104ID162_009714	C	A	nonsynonymous	GAC	GAA	D	E	0/0	0/0	0/0	0/0
000013F	1535648	GN104ID162_009734	C	CT	frameshift	ATC	ATCT			0/0	0/0	0/0	0/0
000013F	1896036	GN104ID162_009792	G	A	nonsynonymous	GAG	AAG	E	K	0/1	0/1	0/1	0/1
000013F	1896253	GN104ID162_009792	G	A	nonsynonymous	CGA	CAA	R	Q	0/0	0/0	0/0	0/0
000013F	1896258	GN104ID162_009792	G	C	nonsynonymous	GCA	CCA	A	P	0/1	0/1	0/1	0/1
000013F	1896387	GN104ID162_009792	G	A	nonsynonymous	GCT	ACT	A	T	0/1	0/1	0/1	0/1
000013F	2018348	GN104ID162_009815	A	G	nonsynonymous	TAT	CAT	Y	H	1/1	1/1	1/1	1/1
000013F	2498040	GN104ID162_009897	A	C	nonsynonymous	TGC	GGC	C	G	1/1	1/1	1/1	1/1
000013F	2769582	GN104ID162_009953	C	G	nonsynonymous	GAG	CAG	E	Q	0/0	0/0	0/0	0/0
000013F	2802228	GN104ID162_009964	G	C,T	nonsynonymous	GTC	CTC	V	L	2/2	2/2	2/2	2/2
000013F	2802333	GN104ID162_009964	C	CTACA	frameshift	TCT	TCTACAT			./.	./.	./.	./.
000013F	2802334	GN104ID162_009964	T	TACATTGTCGTCACTCGTGTTCAGTTCATTAGTAAAGATAGCTTCTTTATTCTGTTAG,TACATTGTCGTCACTCGTGTTCAGTTCATTAGTAAAGATAGCTTC	nonsynonymous	TCT	TCTACATTGTCGTCACTCGTGTTCAGTTCATTAGTAAAGATAGCTTCTTTATTCTGTTAG	S	STLSSLVFSSLVKIASLFC*	./.	./.	./.	./.
000013F	2802336	GN104ID162_009964	G	GTCGTCACTCGTGTTCAGTTCATTAGTAAAGATAGCTTCTT	frameshift	TGT	TGTCGTCACTCGTGTTCAGTTCATTAGTAAAGATAGCTTCTTT			./.	./.	./.	./.
000013F	2810751	GN104ID162_009967	C	T	nonsynonymous	GAT	AAT	D	N	0/0	0/0	0/0	0/0
000013F	2810921-2810924	GN104ID162_009967	GGTT	G	nonsynonymous	AACCAA	CAA	NQ	Q	1/1	1/1	1/1	1/1
000013F	2877489	GN104ID162_009984	A	T	nonsynonymous	GTC	GAC	V	D	./.	1/1	./.	./.
000014F	281641	GN104ID162_010050	G	GC	frameshift	CCA	GCCA			1/1	1/1	1/1	1/1
000014F	281847	GN104ID162_010050	C	T	nonsynonymous	TGC	TAC	C	Y	0/0	0/0	0/0	0/0
000014F	291800	GN104ID162_010056	A	G	nonsynonymous	TGA	CGA	*	R	0/0	0/0	0/0	0/0
000014F	292079	GN104ID162_010056	T	C	nonsynonymous	AAG	GAG	K	E	0/0	0/0	0/0	0/0
000014F	292244	GN104ID162_010056	T	C	nonsynonymous	AAG	GAG	K	E	0/0	0/0	0/0	0/0
000014F	292265	GN104ID162_010056	C	A	nonsynonymous	GTA	TTA	V	L	0/0	0/0	0/0	0/0
000014F	292673	GN104ID162_010056	T	C	nonsynonymous	AAT	GAT	N	D	0/0	0/0	0/0	0/0
000014F	344701	GN104ID162_010062	G	GT	frameshift	CTC	CTAC			1/1	1/1	1/1	1/1
000014F	345400	GN104ID162_010062	T	TCAC	nonsynonymous	ATG	GTGATG	M	VM	0/1	0/1	0/1	0/1
000014F	474299	GN104ID162_010084	C	T	nonsense	CAA	TAA	Q	*	0/0	0/0	0/0	0/0
000014F	474321	GN104ID162_010084	G	C	nonsynonymous	CGA	CCA	R	P	0/0	0/0	0/0	0/0
000014F	474462	GN104ID162_010084	A	C	nonsynonymous	AAA	AAC	K	N	0/0	0/0	0/0	0/0
000014F	496165	GN104ID162_010090	C	T	nonsynonymous	CCG	TCG	P	S	0/0	0/0	0/0	0/0
000014F	496315	GN104ID162_010090	G	GATGT	frameshift	GAT	GATGTAT			0/0	0/0	0/0	0/0
000014F	502692	GN104ID162_010094	C	CG	frameshift	CCC	CCCG			1/1	1/1	1/1	1/1
000014F	502702	GN104ID162_010094	C	CA	frameshift	CAC	CAAC			1/1	1/1	1/1	1/1
000014F	502716-502717	GN104ID162_010094	GA	G	frameshift	CCGAAA	CCGAA			1/1	1/1	1/1	1/1
000014F	503035	GN104ID162_010094	A	AG	frameshift	ACA	ACAG			1/1	1/1	1/1	1/1
000014F	562114	GN104ID162_010115	C	T	nonsynonymous	GCA	GTA	A	V	0/0	0/0	0/0	0/0
000014F	562308	GN104ID162_010115	A	G	nonsynonymous	AAC	GAC	N	D	0/0	0/0	0/0	0/0
000014F	804292	GN104ID162_010173	T	C	nonsynonymous	ATT	ACT	I	T	0/0	0/0	0/0	0/0
000014F	804616	GN104ID162_010173	C	A	nonsynonymous	ACT	AAT	T	N	0/0	0/0	0/0	0/0
000014F	835375	GN104ID162_010179	T	C	nonsynonymous	ATT	GTT	I	V	0/0	0/0	0/0	0/0
000014F	1018307	GN104ID162_010218	G	A	nonsense	CAG	TAG	Q	*	0/1	0/1	0/1	0/1
000014F	1018340	GN104ID162_010218	A	AAC	frameshift	TTG	GTTTG			1/1	1/1	1/1	1/1
000014F	1018400	GN104ID162_010218	T	C	nonsynonymous	AAT	GAT	N	D	0/0	0/0	0/1	0/1
000014F	1018466	GN104ID162_010218	C	A	nonsynonymous	GCA	TCA	A	S	0/1	0/1	0/1	0/1
000014F	1026485	GN104ID162_010222	G	A	nonsense	CAA	TAA	Q	*	0/1	0/1	0/1	0/1
000014F	1041904	GN104ID162_010227	G	GT	frameshift	CCT	ACCT			1/1	1/1	1/1	1/1
000014F	1042738	GN104ID162_010228	G	GT	frameshift	AAC	AAAC			1/1	1/1	1/1	1/1
000014F	1071174	GN104ID162_010240	A	G	nonsynonymous	ACG	GCG	T	A	./.	./.	0/1	./.
000014F	1072226	GN104ID162_010241	C	A	nonsynonymous	CAA	AAA	Q	K	0/0	0/0	0/0	0/1
000014F	1431233	GN104ID162_010319	C	G	nonsynonymous	CGA	CCA	R	P	0/0	0/0	0/0	0/0
000014F	1431418	GN104ID162_010319	A	G	nonsynonymous	TGT	CGT	C	R	0/0	0/0	0/0	0/0
000014F	1431448	GN104ID162_010319	C	T	nonsynonymous	GAA	AAA	E	K	0/0	0/0	0/0	0/0
000014F	1453712	GN104ID162_010329	G	A	nonsynonymous	GCA	GTA	A	V	0/0	0/0	0/0	0/0
000014F	1614064	GN104ID162_010360	T	C	nonsynonymous	TGA	CGA	*	R	0/0	0/0	0/0	0/0
000014F	1856859	GN104ID162_010405	T	C	nonsynonymous	AAA	AGA	K	R	0/0	0/0	0/0	0/0
000014F	1857348	GN104ID162_010405	A	G	nonsynonymous	CTA	CCA	L	P	0/1	0/1	0/1	0/1
000014F	1884260	GN104ID162_010408	C	T	nonsynonymous	GAT	AAT	D	N	0/1	0/1	0/1	0/1
000014F	1949651	GN104ID162_010422	G	A	nonsynonymous	ATG	ATA	M	I	0/0	0/0	0/0	0/0
000014F	1949653	GN104ID162_010422	C	T	nonsynonymous	CCG	CTG	P	L	0/0	0/0	0/0	0/0
000014F	1949671	GN104ID162_010422	T	C	nonsynonymous	ATA	ACA	I	T	0/0	0/0	0/0	0/0
000014F	1983768	GN104ID162_010427	C	T	nonsynonymous	GAG	AAG	E	K	0/0	0/0	0/0	0/0
000014F	1983991	GN104ID162_010427	G	T	nonsynonymous	CAC	CAA	H	Q	0/0	0/0	0/0	0/0
000014F	1984140	GN104ID162_010427	C	T	nonsynonymous	GCG	ACG	A	T	0/0	0/0	0/0	0/0
000014F	2104253	GN104ID162_010453	T	G	nonsynonymous	ATT	ATG	I	M	0/0	0/0	0/0	0/0
000014F	2104839	GN104ID162_010453	A	G	nonsynonymous	AAA	GAA	K	E	0/1	0/1	0/1	0/1
000014F	2104947	GN104ID162_010453	T	A	nonsynonymous	TTT	TAT	F	Y	0/0	0/0	0/0	0/0
000014F	2196863	GN104ID162_010464	C	G	nonsynonymous	GCG	GGG	A	G	0/1	0/1	0/1	0/1
000014F	2197322	GN104ID162_010464	C	CATGCAGCCAGATGTAG	frameshift	TCC	TCCATGCAGCCAGATGTAG			0/1	0/1	0/1	0/1
000014F	2197571	GN104ID162_010465	C	G	nonsynonymous	ACA	AGA	T	R	0/0	0/0	0/0	0/0
000014F	2197721	GN104ID162_010465	G	GAAT	nonsynonymous	GGA	GGAATA	G	GI	0/0	0/0	0/0	0/0
000014F	2197727	GN104ID162_010465	C	A	nonsynonymous	GCT	GAT	A	D	0/0	0/0	0/0	0/0
000014F	2203928	GN104ID162_010470	T	G	nonsynonymous	TCA	GCA	S	A	0/1	0/1	0/1	0/1
000014F	2203937	GN104ID162_010470	C	T	nonsynonymous	CGT	TGT	R	C	0/1	0/1	0/1	0/1
000014F	2204120	GN104ID162_010470	C	A	nonsynonymous	ACT	AAT	T	N	0/0	0/0	0/0	0/0
000014F	2204140	GN104ID162_010470	C	T	nonsense	CAA	TAA	Q	*	0/1	0/1	0/1	0/1
000014F	2293586-2293589	GN104ID162_010495	CAAA	C,CAA	nonsynonymous	TTTGCT	GCT	FA	A	1/2	1/2	1/2	1/2
000014F	2293601-2293603	GN104ID162_010495	AAC	A	frameshift	TGTTTT	TTTT			0/0	0/0	0/0	0/0
000014F	2337928	GN104ID162_010508	A	G	nonsynonymous	AAG	GAG	K	E	0/0	0/0	0/0	0/0
000014F	2340644	GN104ID162_010510	T	C	nonsynonymous	CAA	CGA	Q	R	0/1	0/1	0/1	0/1
000014F	2340813	GN104ID162_010510	A	G	nonsynonymous	TGG	CGG	W	R	1/1	1/1	1/1	1/1
000016F	217673	GN104ID162_010595	G	A	nonsynonymous	CGT	CAT	R	H	0/0	0/0	0/0	0/0
000016F	329402	GN104ID162_010625	T	TCAA	nonsynonymous	CTT	CTCAAT	L	LN	0/0	0/0	0/0	0/0
000016F	329405	GN104ID162_010625	A	ACTG	nonsynonymous	GAT	GACTGT	D	DC	0/0	0/0	0/0	0/0
000016F	329806	GN104ID162_010625	G	A	nonsynonymous	GAG	AAG	E	K	0/0	0/0	0/0	0/0
000016F	329960	GN104ID162_010625	G	C	nonsynonymous	GGT	GCT	G	A	0/0	0/0	0/0	0/0
000016F	330038	GN104ID162_010625	C	A	nonsynonymous	GCC	GAC	A	D	0/0	0/0	0/0	0/0
000016F	330077	GN104ID162_010625	G	A	nonsynonymous	CGG	CAG	R	Q	0/0	0/0	0/0	0/0
000016F	330118	GN104ID162_010625	C	T	nonsynonymous	CGG	TGG	R	W	0/1	0/1	0/1	0/1
000016F	330137	GN104ID162_010625	A	G	nonsynonymous	AAC	AGC	N	S	0/0	0/0	0/0	0/0
000016F	330143	GN104ID162_010625	A	G	nonsynonymous	CAA	CGA	Q	R	0/0	0/0	0/0	0/0
000016F	330248	GN104ID162_010625	G	A	nonsynonymous	CGA	CAA	R	Q	0/0	0/0	0/0	0/0
000016F	330299	GN104ID162_010625	A	G	nonsynonymous	CAC	CGC	H	R	0/0	0/0	0/0	0/0
000016F	338978	GN104ID162_010629	T	C	nonsynonymous	AAC	AGC	N	S	0/1	0/1	0/1	0/1
000016F	346999	GN104ID162_010631	C	CTCG,CTTG	nonsynonymous	ATC	ATCTCG	I	IS	0/0	0/0	0/0	0/0
000016F	347396	GN104ID162_010631	G	T	nonsynonymous	GCA	TCA	A	S	0/0	0/0	0/0	0/0
000016F	347767	GN104ID162_010632	C	T	nonsynonymous	ACA	ATA	T	I	0/0	0/0	0/0	0/0
000016F	347781	GN104ID162_010632	G	A	nonsynonymous	GGT	AGT	G	S	0/0	0/0	0/0	0/0
000016F	347827	GN104ID162_010632	T	TA	frameshift	CTA	CTAA			0/1	0/1	0/1	0/1
000016F	347842	GN104ID162_010632	A	T	nonsynonymous	TAT	TTT	Y	F	0/0	0/0	0/0	0/0
000016F	347878	GN104ID162_010632	C	CAT	frameshift	TCA	TCATA			1/1	1/1	1/1	1/1
000016F	347931	GN104ID162_010632	T	C	nonsynonymous	TCA	CCA	S	P	0/0	0/0	0/0	0/0
000016F	347936	GN104ID162_010632	G	T	nonsynonymous	ATG	ATT	M	I	0/0	0/0	0/0	0/0
000016F	374190	GN104ID162_010642	C	T	nonsynonymous	TCT	TTT	S	F	0/0	0/0	0/0	0/0
000016F	374261	GN104ID162_010642	C	T	nonsynonymous	CAC	TAC	H	Y	0/1	0/1	0/1	0/1
000016F	374479-374488	GN104ID162_010642	TAAGGGTAAG	T	nonsynonymous	GGTAAGGGTAAG	GGT	GKGK	G	0/1	0/1	0/1	0/1
000016F	439835	GN104ID162_010660	T	TA	frameshift	TAA	TTAA			1/1	1/1	1/1	1/1
000016F	458103	GN104ID162_010666	C	T	nonsynonymous	GAT	AAT	D	N	0/0	0/0	0/0	0/0
000016F	494552-494553	GN104ID162_010675	GA	G	frameshift	TTGAAA	TTGAA			1/1	1/1	1/1	1/1
000016F	602299	GN104ID162_010693	G	T	nonsynonymous	GGG	TGG	G	W	0/0	0/0	0/0	0/0
000016F	639836	GN104ID162_010704	A	G	nonsynonymous	AAT	GAT	N	D	0/1	0/1	0/0	0/1
000016F	639846-639849	GN104ID162_010704	TCAC	T	nonsynonymous	ATCACT	ATT	IT	I	0/1	0/1	0/0	0/1
000016F	639852	GN104ID162_010704	A	T	nonsynonymous	GAT	GTT	D	V	0/1	0/1	0/0	0/1
000016F	639855	GN104ID162_010704	G	GCTGC	frameshift	GGC	GGCTGCC			0/1	0/1	0/0	0/1
000016F	639873	GN104ID162_010704	T	C	nonsynonymous	CTG	CCG	L	P	0/1	0/1	0/0	0/1
000016F	639877	GN104ID162_010704	T	A	nonsynonymous	GAT	GAA	D	E	0/1	0/1	0/0	0/1
000016F	639881	GN104ID162_010704	T	G	nonsynonymous	TCT	GCT	S	A	0/1	0/1	0/0	0/1
000016F	639887	GN104ID162_010704	C	T	nonsynonymous	CCT	TCT	P	S	0/1	0/1	0/0	0/1
000016F	639890	GN104ID162_010704	C	T	nonsynonymous	CGC	TGC	R	C	0/1	0/1	0/0	0/1
000016F	639938	GN104ID162_010704	A	G	nonsynonymous	ACA	GCA	T	A	0/1	0/1	0/0	0/0
000016F	639941	GN104ID162_010704	C	G	nonsynonymous	CCT	GCT	P	A	0/1	0/1	0/0	0/0
000016F	640384	GN104ID162_010704	C	T	nonsense	CGA	TGA	R	*	0/0	0/0	0/0	0/0
000016F	658806-658809	GN104ID162_010706	CTAA	C	nonsynonymous	CACTAA	CAC	H*	H	0/0	0/0	0/0	0/0
000016F	709775	GN104ID162_010719	T	G	nonsynonymous	AGT	AGG	S	R	0/1	0/1	0/1	0/1
000016F	709878	GN104ID162_010719	G	T	nonsynonymous	GTT	TTT	V	F	0/0	0/0	0/0	0/0
000016F	710123	GN104ID162_010719	T	A	nonsynonymous	ATA	AAA	I	K	0/1	0/1	0/1	0/1
000016F	710137	GN104ID162_010719	C	A	nonsynonymous	CTA	ATA	L	I	0/1	0/1	0/1	0/1
000016F	794379	GN104ID162_010734	G	T	nonsynonymous	TTG	TTT	L	F	0/0	0/0	0/0	0/0
000016F	940744	GN104ID162_010765	A	ACAACAGCGACACATTGTACATATTTAGCAGCATCCCTGACACCCTTC	frameshift	ATG	ACAACAGCGACACATTGTACATATTTAGCAGCATCCCTGACACCCTTCTG			0/0	0/0	0/0	0/0
000016F	1177893-1177894	GN104ID162_010815	AC	A	frameshift	GGACCC	GGACC			1/1	1/1	1/1	1/1
000016F	1178267	GN104ID162_010815	C	CA	frameshift	CAA	CAAA			1/1	1/1	1/1	1/1
000016F	1392452-1392453	GN104ID162_010853	CT	C	frameshift	AAAGAA	AAGAA			1/1	1/1	1/1	1/1
000016F	1392630	GN104ID162_010853	G	T	nonsynonymous	AAC	AAA	N	K	0/0	0/0	0/0	0/0
000016F	1651478	GN104ID162_010914	C	T	nonsynonymous	GCA	ACA	A	T	0/0	0/0	0/0	0/0
000016F	1651529	GN104ID162_010914	C	T	nonsynonymous	GCG	ACG	A	T	0/0	0/0	0/0	0/0
000016F	1779905	GN104ID162_010943	C	T	nonsense	CGA	TGA	R	*	0/1	0/1	0/1	0/1
000016F	1779972	GN104ID162_010943	A	G	nonsynonymous	TAT	TGT	Y	C	0/1	0/1	0/1	0/1
000016F	1779987	GN104ID162_010943	T	TA	frameshift	CTA	CTAA			0/1	0/1	0/1	0/1
000016F	1779999	GN104ID162_010943	G	A	nonsynonymous	AGC	AAC	S	N	0/1	0/1	0/1	0/1
000016F	1783506	GN104ID162_010947	A	T	nonsynonymous	AAC	TAC	N	Y	0/1	0/1	0/1	0/1
000016F	1783757	GN104ID162_010947	T	TGGA	nonsynonymous	CTT	CTTGGA	L	LG	0/1	0/1	0/1	0/1
000016F	1783761	GN104ID162_010947	T	A	nonsynonymous	TTG	ATG	L	M	0/1	0/1	0/1	0/1
000016F	1783782	GN104ID162_010947	T	TATAC	frameshift	TAT	TATACAT			0/1	0/1	0/1	0/1
000016F	1797790	GN104ID162_010950	G	T	nonsynonymous	AAG	AAT	K	N	0/1	0/1	0/1	0/1
000016F	1872560	GN104ID162_010972	G	C	nonsynonymous	CAA	GAA	Q	E	0/1	0/1	0/1	0/1
000016F	1872789	GN104ID162_010972	C	G	nonsynonymous	TTG	TTC	L	F	0/0	0/0	0/0	0/0
000016F	1872793	GN104ID162_010972	A	C	nonsynonymous	TTC	TGC	F	C	0/0	0/0	0/0	0/0
000016F	1872854	GN104ID162_010972	T	C	nonsynonymous	ATG	GTG	M	V	0/1	0/1	0/1	0/1
000016F	1898410	GN104ID162_010980	G	GT	frameshift	CTG	ACTG			1/1	1/1	1/1	1/1
000016F	1960250-1960251	GN104ID162_010995	TG	T	frameshift	CCA	CA			0/1	0/1	0/1	0/1
000016F	2027215-2027268	GN104ID162_011009	GGTGGGGGGTCAGCCGATATAACATCGCCTGGGATCCTTTCCAAATCGGACCCC	G	frameshift	CGGGGTCCGATTTGGAAAGGATCCCAGGCGATGTTATATCGGCTGACCCCCCACCGA	CCGA			0/1	0/1	0/1	0/1
000016F	2265805-2265808	GN104ID162_011047	TTCA	T	nonsynonymous	GTTCAT	GTT	VH	V	1/1	1/1	1/1	1/1
000016F	2265897-2265898	GN104ID162_011047	GC	G	frameshift	GCC	GC			1/1	1/1	1/1	1/1
000016F	2265902	GN104ID162_011047	C	CG	frameshift	ACC	ACCG			1/1	1/1	1/1	1/1
000016F	2265914	GN104ID162_011047	T	TG	frameshift	AGT	AGTG			1/1	1/1	1/1	1/1
000017F	58768	GN104ID162_011107	G	A	nonsynonymous	GAA	AAA	E	K	0/0	0/0	0/0	0/0
000017F	58884	GN104ID162_011107	G	C	nonsynonymous	TTG	TTC	L	F	0/0	0/0	0/0	0/0
000017F	59927	GN104ID162_011107	T	C	nonsynonymous	TAT	CAT	Y	H	0/0	0/0	0/0	0/0
000017F	119215	GN104ID162_011119	T	C	nonsynonymous	TCG	CCG	S	P	0/0	0/0	0/0	0/0
000017F	119293	GN104ID162_011119	A	G	nonsynonymous	AAC	GAC	N	D	0/0	0/0	0/0	0/0
000017F	119376	GN104ID162_011119	G	T	nonsynonymous	GAG	GAT	E	D	0/0	0/0	0/0	0/0
000017F	119611	GN104ID162_011119	C	T	nonsynonymous	CAT	TAT	H	Y	0/0	0/0	0/0	0/0
000017F	341400	GN104ID162_011157	G	A	nonsynonymous	GGG	GAG	G	E	0/0	0/1	0/0	0/1
000017F	389425	GN104ID162_011171	C	CG	frameshift	CGA	CCGA			0/0	0/0	0/0	0/0
000017F	397237	GN104ID162_011174	A	T	nonsynonymous	GAT	GAA	D	E	0/0	0/0	0/0	0/0
000017F	397343	GN104ID162_011174	C	T	nonsynonymous	TGC	TAC	C	Y	0/1	0/1	0/1	0/1
000017F	991925	GN104ID162_011250	A	G	nonsynonymous	AAA	GAA	K	E	0/0	0/0	0/0	0/0
000017F	991933	GN104ID162_011250	G	C	nonsynonymous	AGG	AGC	R	S	0/0	0/0	0/0	0/0
000017F	992186	GN104ID162_011250	A	C	nonsynonymous	AAG	CAG	K	Q	0/0	0/0	0/0	0/0
000017F	996195	GN104ID162_011253	C	T	nonsynonymous	GGA	GAA	G	E	0/0	0/0	0/0	0/0
000017F	996429	GN104ID162_011253	G	T	nonsynonymous	TCC	TAC	S	Y	0/0	0/0	0/0	0/0
000017F	1004172-1004173	GN104ID162_011255	TC	T	frameshift	GAT	AT			0/0	0/0	0/0	0/0
000017F	1035309	GN104ID162_011259	T	C	nonsynonymous	TAT	CAT	Y	H	0/0	0/0	0/0	0/0
000017F	1035311	GN104ID162_011259	T	G	nonsense	TAT	TAG	Y	*	0/0	0/0	0/0	0/0
000017F	1035317	GN104ID162_011259	C	CCAGTGG	nonsynonymous	TGC	TGCCAGTGG	C	CQW	0/0	0/0	0/0	0/0
000017F	1035334	GN104ID162_011259	C	T	nonsynonymous	ACA	ATA	T	I	0/1	0/1	0/1	0/1
000017F	1035378	GN104ID162_011259	G	GGCGCTTTGGT	frameshift	GTC	GGCGCTTTGGTTC			0/0	0/0	0/0	0/0
000017F	1035439	GN104ID162_011259	G	A	nonsynonymous	AGC	AAC	S	N	0/0	0/0	0/0	0/0
000017F	1035441	GN104ID162_011259	A	C	nonsynonymous	ACA	CCA	T	P	0/0	0/0	0/0	0/0
000017F	1035480	GN104ID162_011259	C	A	nonsynonymous	CGT	AGT	R	S	0/0	0/0	0/0	0/0
000017F	1035546	GN104ID162_011259	C	T	nonsynonymous	CAC	TAC	H	Y	0/0	0/0	0/0	0/0
000017F	1035573	GN104ID162_011259	C	A	nonsynonymous	CCA	ACA	P	T	0/0	0/0	0/0	0/0
000017F	1162756-1162765	GN104ID162_011288	GAAAAAAGGC	G	nonsynonymous	GGGAAAAAAGGC	GGG	GKKG	G	0/1	0/1	0/1	0/1
000017F	1192447	GN104ID162_011294	G	A	nonsynonymous	GCG	GTG	A	V	0/1	0/1	0/1	0/1
000017F	1192474	GN104ID162_011294	G	GCAC	nonsynonymous	GCT	GGTGCT	A	GA	0/1	0/1	0/1	0/1
000017F	1489946	GN104ID162_011343	C	G	nonsynonymous	CAG	GAG	Q	E	0/0	0/0	0/0	0/0
000017F	1490176	GN104ID162_011343	G	GGGGGCCATGTTCAAGCCCCATACCGAGTAAAAGGCACTTTTTACAAATAAAAAAAATAAACTCATTC,GGGGGCCATGTTCAAGCCCCATACCGAGTAAGAGGCACTTTTTACAAATAAAAAAAA,GGGGGCCATGTTCAAGCCCCATACCGAGTAAGAGGCACTTTTTACAAATAAAAAAAATAAACTCA	frameshift	ACG	ACGGGGGCCATGTTCAAGCCCCATACCGAGTAAAAGGCACTTTTTACAAATAAAAAAAATAAACTCATTC			0/0	0/0	0/3	0/0
000017F	1496864	GN104ID162_011346	C	T	nonsynonymous	GGT	GAT	G	D	0/0	0/0	0/0	0/0
000017F	1572000	GN104ID162_011358	G	C	nonsynonymous	TTC	TTG	F	L	0/1	0/1	0/1	0/1
000017F	1572058	GN104ID162_011358	A	G	nonsynonymous	GTG	GCG	V	A	0/1	0/1	0/1	0/1
000017F	1572059	GN104ID162_011358	C	T	nonsynonymous	GTG	ATG	V	M	0/1	0/1	0/1	0/1
000017F	1573441-1573442	GN104ID162_011360	CG	C	frameshift	CGG	GG			0/1	0/1	0/1	0/1
000017F	1573805-1573822	GN104ID162_011360	GCTGAACCAGGCCGAACC	G	frameshift	GGGGTTCGGCCTGGTTCAGCA	GGCA			0/1	0/1	0/1	0/1
000017F	1582384	GN104ID162_011366	C	T	nonsense	CGA	TGA	R	*	0/1	0/1	0/1	0/1
000017F	1680137	GN104ID162_011389	T	C	nonsynonymous	GTT	GCT	V	A	0/0	0/0	0/0	0/0
000017F	1680233	GN104ID162_011389	A	C	nonsynonymous	TAG	TCG	*	S	0/1	0/1	0/1	0/1
000017F	1686723	GN104ID162_011393	A	C	nonsynonymous	AAG	ACG	K	T	0/0	0/0	0/0	0/0
000017F	1710229	GN104ID162_011399	C	T	nonsynonymous	CCA	TCA	P	S	0/0	0/0	0/0	0/0
000017F	1711283	GN104ID162_011400	T	G	nonsynonymous	ATT	ATG	I	M	0/1	0/1	0/1	0/1
000017F	1735219	GN104ID162_011405	C	A	nonsynonymous	GGC	GTC	G	V	0/0	0/0	0/0	0/0
000017F	1754671	GN104ID162_011411	C	T	nonsynonymous	GAT	AAT	D	N	0/1	0/1	0/1	0/1
000017F	1754806	GN104ID162_011411	T	C	nonsynonymous	TAC	TGC	Y	C	0/1	0/1	0/1	0/1
000017F	1822100	GN104ID162_011422	G	A	nonsynonymous	CGA	CAA	R	Q	0/1	0/1	0/1	0/1
000017F	1822117	GN104ID162_011422	G	T	nonsynonymous	GGG	TGG	G	W	0/0	0/0	0/0	0/0
000017F	1851839	GN104ID162_011424	G	A	nonsynonymous	CGT	TGT	R	C	0/1	0/1	0/1	0/1
000017F	2024261	GN104ID162_011454	G	T	nonsynonymous	TTG	TTT	L	F	0/1	0/1	0/1	0/1
000017F	2071949	GN104ID162_011459	A	G	nonsynonymous	AGC	GGC	S	G	0/0	0/0	0/0	0/0
000017F	2072204	GN104ID162_011459	C	T	nonsynonymous	CTT	TTT	L	F	0/1	0/1	0/1	0/1
000017F	2072414	GN104ID162_011459	G	C	nonsynonymous	GCA	CCA	A	P	0/1	0/1	0/1	0/1
000017F	2073484	GN104ID162_011460	A	G	nonsynonymous	AAA	GAA	K	E	0/0	0/0	0/0	0/0
000018F	525336	GN104ID162_011601	C	A	nonsynonymous	GGT	TGT	G	C	0/1	0/1	0/1	0/1
000018F	525801	GN104ID162_011601	C	T	nonsynonymous	CGA	CAA	R	Q	0/1	0/1	0/1	0/1
000018F	563051-563052	GN104ID162_011604	GT	G	frameshift	ACC	CC			1/1	1/1	1/1	1/1
000018F	563265-563266	GN104ID162_011604	CA	C	frameshift	ATTGAA	ATGAA			1/1	1/1	1/1	1/1
000018F	563279	GN104ID162_011604	G	T	nonsynonymous	ACT	AAT	T	N	0/0	0/0	0/0	0/0
000018F	563802	GN104ID162_011604	A	C	nonsynonymous	ATT	ATG	I	M	0/1	0/1	0/1	0/1
000018F	596814	GN104ID162_011614	T	A	nonsynonymous	AAA	AAT	K	N	0/1	0/1	0/1	0/1
000018F	1372625	GN104ID162_011732	C	G	nonsynonymous	AGA	ACA	R	T	0/1	0/1	0/1	0/1
000018F	1372680	GN104ID162_011732	T	G	nonsynonymous	AAG	CAG	K	Q	0/0	0/0	0/0	0/0
000018F	1372682	GN104ID162_011732	G	A	nonsynonymous	TCA	TTA	S	L	0/0	0/0	0/0	0/0
000018F	1372689	GN104ID162_011732	A	T	nonsynonymous	TCA	ACA	S	T	1/1	1/1	1/1	1/1
000018F	1372704	GN104ID162_011732	C	A	nonsynonymous	GAC	TAC	D	Y	0/1	0/1	0/1	0/1
000018F	1379630	GN104ID162_011736	T	G	nonsynonymous	AAA	CAA	K	Q	0/1	0/1	0/1	0/1
000018F	1660923	GN104ID162_011794	G	A	nonsynonymous	CGG	TGG	R	W	0/1	0/1	0/1	0/1
000018F	1660979	GN104ID162_011794	A	G	nonsynonymous	ATC	ACC	I	T	0/1	0/1	0/1	0/1
000018F	1661402	GN104ID162_011794	G	T	nonsynonymous	CCT	ACT	P	T	0/0	0/0	0/0	0/0
000018F	1712484	GN104ID162_011801	G	GC	frameshift	GCC	GCCC			1/1	1/1	1/1	1/1
000018F	1712584-1712587	GN104ID162_011801	ATAT	A	nonsynonymous	GATATT	GAT	DI	D	0/1	0/1	0/1	0/1
000018F	1712587	GN104ID162_011801	T	TA	frameshift	ATT	ATAT			0/1	0/1	0/1	0/1
000018F	1712596	GN104ID162_011801	G	GT	frameshift	TGC	TGTC			1/1	1/1	1/1	1/1
000018F	1712634	GN104ID162_011801	T	TG	frameshift	TGC	TGGC			1/1	1/1	1/1	1/1
000018F	1712636	GN104ID162_011801	C	CT	frameshift	TGC	TGCT			1/1	1/1	1/1	1/1
000018F	1712785	GN104ID162_011801	G	GT	frameshift	ACG	ACGT			1/1	1/1	1/1	1/1
000018F	1713158	GN104ID162_011802	C	CA	frameshift	GGC	GGCA			1/1	1/1	1/1	1/1
000018F	1713196	GN104ID162_011802	G	GC	frameshift	GGC	GGCC			1/1	1/1	1/1	1/1
000018F	1713819	GN104ID162_011802	C	CA	frameshift	GAC	GACA			1/1	1/1	1/1	1/1
000018F	1713891	GN104ID162_011802	C	CA	frameshift	TCC	TCCA			1/1	1/1	1/1	1/1
000018F	1714063	GN104ID162_011802	C	CA	frameshift	TCA	TCAA			1/1	1/1	1/1	1/1
000018F	1714402	GN104ID162_011803	C	CT	frameshift	ATC	ATCT			1/1	1/1	1/1	1/1
000018F	1715300-1715301	GN104ID162_011803	TG	T	frameshift	TTG	TT			1/1	1/1	1/1	1/1
000018F	1715332	GN104ID162_011803	G	A	nonsynonymous	GAG	AAG	E	K	0/1	0/1	0/1	0/1
000018F	1715584	GN104ID162_011803	C	CT	frameshift	CGT	CTGT			1/1	1/1	1/1	1/1
000018F	1715593	GN104ID162_011803	C	CA	frameshift	CAA	CAAA			1/1	1/1	1/1	1/1
000018F	1715652	GN104ID162_011803	A	C	nonsynonymous	TGA	TGC	*	C	0/1	0/1	0/1	0/1
000018F	1897137	GN104ID162_011842	C	T	nonsynonymous	CCT	TCT	P	S	0/0	0/0	0/0	0/0
000018F	1902351	GN104ID162_011844	C	T	nonsynonymous	CGA	CAA	R	Q	0/1	0/1	0/1	0/1
000018F	1953843	GN104ID162_011859	C	A	nonsynonymous	GCG	GAG	A	E	0/1	0/1	0/1	0/1
000018F	1954079	GN104ID162_011859	G	A	nonsynonymous	GCA	ACA	A	T	0/0	0/0	0/0	0/0
000018F	1991578	GN104ID162_011866	T	G	nonsynonymous	TAT	GAT	Y	D	1/1	1/1	1/1	1/1
000018F	1991890	GN104ID162_011866	G	A	nonsynonymous	GTC	ATC	V	I	1/1	1/1	1/1	1/1
000018F	1991971	GN104ID162_011866	A	G	nonsynonymous	AAC	GAC	N	D	1/1	1/1	1/1	1/1
000018F	1991972	GN104ID162_011866	A	G	nonsynonymous	AAC	AGC	N	S	1/1	1/1	1/1	1/1
000018F	2042135	GN104ID162_011872	C	T	nonsynonymous	GCG	ACG	A	T	0/1	0/1	0/1	0/1
000018F	2064149	GN104ID162_011876	A	T	nonsynonymous	CAA	CTA	Q	L	1/1	1/1	1/1	1/1
000018F	2064281	GN104ID162_011876	T	G	nonsynonymous	TTT	TGT	F	C	1/1	1/1	1/1	1/1
000018F	2197542	GN104ID162_011907	T	C	nonsynonymous	TAT	CAT	Y	H	0/1	0/1	0/1	0/1
000018F	2212048	GN104ID162_011913	T	C	nonsynonymous	GTT	GCT	V	A	0/1	0/1	0/1	0/1
000018F	2212063-2212065	GN104ID162_011913	TCA	T	frameshift	ATCACA	ATCA			0/1	0/1	0/1	0/1
000018F	2212128-2212132	GN104ID162_011913	CTATG	C	frameshift	CTATGT	CT			0/1	0/1	0/1	0/1
000018F	2212194	GN104ID162_011913	G	A	nonsynonymous	GTA	ATA	V	I	0/1	0/1	0/1	0/1
000018F	2212216-2212217	GN104ID162_011913	CG	C	frameshift	TCG	TC			0/1	0/1	0/1	0/1
000018F	2212218-2212224	GN104ID162_011913	AGGCTCG	A	nonsynonymous	AGGCTCGGA	AGA	RLG	R	0/1	0/1	0/1	0/1
000018F	2212236	GN104ID162_011913	G	GT	frameshift	GTA	GTTA			0/1	0/1	0/1	0/1
000018F	2212238	GN104ID162_011913	A	AT	frameshift	GTA	GTAT			0/1	0/1	0/1	0/1
000018F	2212256	GN104ID162_011913	G	GTGCCCTC	frameshift	TTG	TTGTGCCCTC			0/1	0/1	0/1	0/1
000018F	2212348	GN104ID162_011913	A	AC	frameshift	ACA	ACCA			0/1	0/1	0/1	0/1
000018F	2212350	GN104ID162_011913	A	ATAATCAAGTGGG	nonsynonymous	ACA	ACATAATCAAGTGGG	T	T*SSG	0/1	0/1	0/1	0/1
000018F	2281247-2281253	GN104ID162_011929	CGGGGGG	C,CG	nonsynonymous	CGCGGGGGG	CGC	RGG	R	1/2	0/1	1/2	1/2
000018F	2281264-2281266	GN104ID162_011929	GCA	G	frameshift	GGCAGG	GGGG			0/0	0/0	0/0	0/0
000018F	2281266	GN104ID162_011929	A	G,	nonsynonymous	AGG	GGG	R	G	0/0	0/0	0/0	0/0
000018F	2281268-2281273	GN104ID162_011929	GAATGT	G	frameshift	AGGAATGTG	AGGG			0/0	0/0	0/0	0/0
000018F	2332280	GN104ID162_011944	C	T	nonsynonymous	CGT	CAT	R	H	0/1	0/1	0/1	0/1
000018F	2408166	GN104ID162_011962	A	G	nonsynonymous	ACC	GCC	T	A	0/0	0/0	0/0	0/0
000018F	2408204	GN104ID162_011962	G	T	nonsynonymous	AAG	AAT	K	N	0/1	0/1	0/1	0/1
000018F	2421710	GN104ID162_011966	G	A	nonsynonymous	GGG	GAG	G	E	0/0	0/0	0/0	0/0
000018F	2465355	GN104ID162_011979	T	TTATGTA	nonsynonymous	AAA	TACATAAAA	K	YIK	0/1	0/1	0/1	0/1
000018F	2465364	GN104ID162_011979	C	T	nonsynonymous	GTA	ATA	V	I	0/1	0/1	0/1	0/1
000018F	2465397	GN104ID162_011979	G	C	nonsynonymous	CGG	GGG	R	G	0/1	0/1	0/1	0/1
000018F	2465405	GN104ID162_011979	C	T	nonsynonymous	GGG	GAG	G	E	0/1	0/1	0/1	0/1
000018F	2465429	GN104ID162_011979	G	C	nonsynonymous	GCA	GGA	A	G	0/1	0/1	0/1	0/1
000018F	2465453	GN104ID162_011979	T	G	nonsynonymous	CAA	CCA	Q	P	0/1	0/1	0/1	0/1
000018F	2465481	GN104ID162_011979	C	T	nonsynonymous	GGG	AGG	G	R	0/0	0/0	0/0	0/0
000018F	2465487	GN104ID162_011979	G	A	nonsynonymous	CGT	TGT	R	C	0/0	0/0	0/0	0/0
000018F	2465489	GN104ID162_011979	G	C	nonsynonymous	TCG	TGG	S	W	0/0	0/0	0/0	0/0
000018F	2465490	GN104ID162_011979	A	ACAGCC	frameshift	TCG	GGCTGTCG			0/0	0/0	0/0	0/0
000018F	2465494	GN104ID162_011979	C	CTCAACGTCCTGAGAATGGGGGGTGAGACCGTTCGGTGA	frameshift	GTG	GTTCACCGAACGGTCTCACCCCCCATTCTCAGGACGTTGAG			0/0	0/0	0/0	0/0
000018F	2521103	GN104ID162_011990	T	C	nonsynonymous	GAC	GGC	D	G	0/1	0/1	0/1	0/1
000018F	2521359	GN104ID162_011990	T	C	nonsynonymous	AAT	GAT	N	D	1/1	1/1	1/1	1/1
000018F	2531837	GN104ID162_011994	C	CTCTTT	frameshift	AGA	AAAAGAGA			0/1	0/1	0/1	0/1
000018F	2531874	GN104ID162_011994	G	C	nonsynonymous	CAT	GAT	H	D	0/1	0/1	0/1	0/1
000018F	2531895	GN104ID162_011994	A	AAGGCTGGCACCCGGAAAGTACCACCCGGGTGGAACCCCCGGGT,AAGGCTGGCACCC	frameshift	TAC	ACCCGGGGGTTCCACCCGGGTGGTACTTTCCGGGTGCCAGCCTTAC			0/1	0/1	0/0	0/2
000019F	119280	GN104ID162_012060	A	G	nonsynonymous	ATT	GTT	I	V	0/1	0/1	0/1	0/1
000019F	119431	GN104ID162_012060	A	G	nonsynonymous	TAT	TGT	Y	C	0/1	0/1	0/1	0/1
000019F	122441	GN104ID162_012062	A	G	nonsynonymous	AAA	AGA	K	R	0/1	0/1	0/1	0/1
000019F	123575-123576	GN104ID162_012062	GA	G	frameshift	GGA	GG			0/0	0/0	0/0	0/0
000019F	123577	GN104ID162_012062	A	G	nonsynonymous	AAA	GAA	K	E	0/0	0/0	0/0	0/0
000019F	123583	GN104ID162_012062	C	T	nonsynonymous	CCC	TCC	P	S	0/1	0/1	0/1	0/1
000019F	123625	GN104ID162_012062	G	A	nonsynonymous	GAA	AAA	E	K	0/1	0/1	0/1	0/1
000019F	123943	GN104ID162_012062	T	G	nonsynonymous	TTG	GTG	L	V	0/1	0/1	0/1	0/1
000019F	147636	GN104ID162_012073	A	C	nonsynonymous	AAC	ACC	N	T	0/1	0/1	0/1	0/1
000019F	169483	GN104ID162_012077	C	T	nonsynonymous	GAA	AAA	E	K	0/1	0/1	0/1	0/1
000019F	190221	GN104ID162_012085	C	CTGTAAGGGTTTCACCAAGGCTCCACCCTTACATAAGCTGTGTTGTAATAGAAGCATTATTAT,CTGTAAGGGTTTCA	frameshift	GCC	ATAATAATGCTTCTATTACAACACAGCTTATGTAAGGGTGGAGCCTTGGTGAAACCCTTACAGCC			0/0	0/0	0/0	0/2
[truncated: 1,850 more rows]

## Sheet: Sheet2 - SNPs InDels - AvrLr15
Contig	Position	GeneID	Reference	Alternative	Consequence	RefCodon	VarCodon	Ref_aa	Var_aa	S365	S467	S474	S523	S563
000000F	251642	GN104ID162_000047	C	G	nonsynonymous	GAT	CAT	D	H	0/1	0/1	0/1	0/1	0/1
000000F	928739	GN104ID162_000139	C	A	nonsynonymous	CTT	ATT	L	I	0/1	0/0	0/0	0/0	0/1
000000F	959894	GN104ID162_000148	T	C	nonsynonymous	ACA	GCA	T	A	0/0	0/1	0/1	0/1	0/0
000000F	960180	GN104ID162_000148	C	T	nonsynonymous	GCA	ACA	A	T	0/0	0/1	0/1	0/1	0/0
000000F	1023836	GN104ID162_000164	T	C	nonsynonymous	TTC	TCC	F	S	0/0	0/0	0/0	0/0	0/0
000000F	1024209	GN104ID162_000164	A	G	nonsynonymous	CAA	CGA	Q	R	0/1	0/0	0/0	0/1	0/1
000000F	1032876	GN104ID162_000166	A	T	nonsynonymous	GAT	GAA	D	E	0/1	0/0	0/0	0/0	0/1
000000F	1032911	GN104ID162_000166	T	C	nonsynonymous	AAC	GAC	N	D	0/0	0/1	0/1	0/1	0/0
000000F	1032962	GN104ID162_000166	A	G	nonsynonymous	TAT	CAT	Y	H	0/0	0/1	0/1	0/1	0/0
000000F	1034015	GN104ID162_000167	T	TC	frameshift	AAC	AGAC			0/0	0/0	0/0	0/0	0/0
000000F	1034017-1034018	GN104ID162_000167	AT	A	frameshift	GAT	GT			0/0	0/0	0/0	0/0	0/0
000000F	1034036	GN104ID162_000167	C	G	nonsynonymous	GGT	GCT	G	A	0/0	0/0	0/0	0/0	0/0
000000F	1034194	GN104ID162_000167	C	G	nonsynonymous	AGG	AGC	R	S	0/0	0/0	0/0	0/0	0/0
000000F	1034243-1034252	GN104ID162_000167	GAGACTCCGA	G	nonsynonymous	GTCGGAGTCTCA	GCA	VGVS	A	0/0	0/0	0/0	0/0	0/0
000000F	1034254	GN104ID162_000167	G	GTAA	nonsynonymous	CCC	CCTTAC	P	PY	0/0	0/0	0/0	0/0	0/0
000000F	1034273	GN104ID162_000167	C	G	nonsynonymous	GGT	GCT	G	A	0/0	0/0	0/0	0/0	0/0
000000F	1034277	GN104ID162_000167	T	C	nonsynonymous	ATA	GTA	I	V	0/0	0/0	0/0	0/0	0/0
000000F	1034281	GN104ID162_000167	G	C	nonsynonymous	GAC	GAG	D	E	0/0	0/0	0/0	0/0	0/0
000000F	1034288	GN104ID162_000167	G	A	nonsynonymous	TCG	TTG	S	L	0/0	0/0	0/0	0/0	0/0
000000F	1034294	GN104ID162_000167	A	T	nonsynonymous	ATG	AAG	M	K	0/0	0/0	0/0	0/0	0/0
000000F	1034395	GN104ID162_000167	T	A	nonsynonymous	AAG	ATG	K	M	0/0	0/1	0/0	0/1	0/0
000000F	1034546	GN104ID162_000167	T	C	nonsynonymous	AGA	GGA	R	G	1/1	0/0	0/1	0/1	1/1
000000F	1050705	GN104ID162_000170	A	G	nonsynonymous	GTA	GCA	V	A	0/0	0/1	0/1	0/1	0/0
000000F	1050759	GN104ID162_000170	T	C	nonsynonymous	GAT	GGT	D	G	0/0	0/1	0/1	0/1	0/0
000000F	1050763	GN104ID162_000170	C	A	nonsynonymous	GAT	TAT	D	Y	0/0	0/1	0/1	0/1	0/0
000000F	1050881	GN104ID162_000170	C	G	nonsynonymous	AGG	AGC	R	S	0/0	0/1	0/1	0/1	0/0
000000F	1050930-1050936	GN104ID162_000170	GGGACTC	G	nonsynonymous	GGAGTCCCA	GCA	GVP	A	0/0	0/1	0/1	0/1	0/0
000000F	1050939	GN104ID162_000170	A	T	nonsynonymous	GTC	GAC	V	D	0/0	0/1	0/1	0/1	0/0
000000F	1050940	GN104ID162_000170	C	A	nonsynonymous	GTC	TTC	V	F	0/0	0/1	0/1	0/1	0/0
000000F	1050958	GN104ID162_000170	T	C	nonsynonymous	AGG	GGG	R	G	0/0	0/1	0/1	0/1	0/0
000000F	1050960	GN104ID162_000170	C	G	nonsynonymous	GGT	GCT	G	A	0/0	0/1	0/1	0/1	0/0
000000F	1050968	GN104ID162_000170	G	C	nonsynonymous	GAC	GAG	D	E	0/0	0/1	0/1	0/1	0/0
000000F	1051074	GN104ID162_000170	C	T	nonsynonymous	GCC	ACC	A	T	0/0	0/1	0/1	0/1	0/0
000000F	1051082	GN104ID162_000170	T	A	nonsynonymous	AAG	ATG	K	M	0/0	0/1	0/1	0/1	0/0
000000F	1051152	GN104ID162_000170	C	T	nonsynonymous	GCT	ACT	A	T	0/0	0/1	0/1	0/1	0/0
000000F	1051154	GN104ID162_000170	G	T	nonsynonymous	GCT	GAT	A	D	0/0	0/1	0/1	0/1	0/0
000000F	1051227	GN104ID162_000170	G	C	nonsynonymous	CCC	GCC	P	A	0/1	0/1	0/1	0/1	0/1
000000F	1069958	GN104ID162_000177	G	T	nonsynonymous	CAT	AAT	H	N	0/1	0/1	0/1	0/1	0/1
000000F	1072667	GN104ID162_000177	T	C	nonsynonymous	CAA	CGA	Q	R	0/1	0/1	0/1	0/1	0/1
000000F	1072695	GN104ID162_000177	C	T	nonsynonymous	GAG	AAG	E	K	0/0	0/0	0/0	0/0	0/0
000000F	1072710	GN104ID162_000177	G	T	nonsynonymous	CAG	AAG	Q	K	0/1	0/1	0/1	0/1	0/1
000000F	1072713	GN104ID162_000177	C	T	nonsynonymous	GAC	AAC	D	N	0/0	0/1	0/1	0/1	0/0
000000F	1072715	GN104ID162_000177	G	A	nonsynonymous	GCC	GTC	A	V	0/1	0/1	0/1	0/1	0/1
000000F	1072721	GN104ID162_000177	C	T	nonsynonymous	CGA	CAA	R	Q	0/0	0/1	0/1	0/1	0/0
000000F	1072725	GN104ID162_000177	C	T	nonsynonymous	GAA	AAA	E	K	0/1	0/0	0/0	0/0	0/1
000000F	1072729	GN104ID162_000177	G	T	nonsynonymous	AAC	AAA	N	K	0/1	0/1	0/1	0/1	0/1
000000F	1072748	GN104ID162_000177	G	A	nonsynonymous	TCA	TTA	S	L	0/0	0/1	0/1	0/1	0/0
000000F	1115097-1115098	GN104ID162_000185	AC	A	frameshift	ACACCC	ACACC			1/1	1/1	1/1	1/1	1/1
000000F	1138850	GN104ID162_000196	C	T	nonsynonymous	GGA	GAA	G	E	0/0	0/0	0/0	0/0	0/0
000000F	1138851	GN104ID162_000196	C	T	nonsynonymous	GGA	AGA	G	R	0/0	0/0	0/0	0/0	0/0
000000F	1138862	GN104ID162_000196	C	T	nonsynonymous	CGA	CAA	R	Q	0/0	0/0	0/0	0/0	0/0
000000F	1138945	GN104ID162_000196	G	T	nonsynonymous	GCA	GAA	A	E	0/0	0/0	0/0	0/0	0/0
000000F	1138954	GN104ID162_000196	G	T	nonsynonymous	ACG	AAG	T	K	0/0	0/0	0/0	0/0	0/0
000000F	1138961	GN104ID162_000196	C	T	nonsynonymous	GGC	AGC	G	S	0/0	0/0	0/0	0/0	0/0
000000F	1139021	GN104ID162_000196	T	C	nonsynonymous	AAT	GAT	N	D	0/0	0/0	0/0	0/0	0/0
000000F	1139035	GN104ID162_000196	T	C	nonsynonymous	CAA	CGA	Q	R	0/0	0/0	0/0	0/0	0/0
000000F	1139073	GN104ID162_000196	C	CATTT	frameshift	CCG	CCAAATG			0/0	0/0	0/0	0/1	0/0
000000F	1139074-1139076	GN104ID162_000196	GGC	G	frameshift	CAGCCG	CACG			0/0	0/0	0/0	0/1	0/0
000000F	1139078-1139080	GN104ID162_000196	GCA	G	frameshift	GTGCAG	GCAG			0/0	0/0	0/0	0/1	0/0
000000F	1139099	GN104ID162_000196	C	T	nonsynonymous	GAC	AAC	D	N	0/0	0/0	0/0	0/1	0/0
000000F	1139102	GN104ID162_000196	C	T	nonsynonymous	GCA	ACA	A	T	0/0	0/0	0/0	0/0	0/0
000000F	1139104	GN104ID162_000196	T	G	nonsynonymous	TAC	TCC	Y	S	0/0	0/0	0/0	0/0	0/0
000000F	1139113	GN104ID162_000196	G	T	nonsynonymous	ACA	AAA	T	K	0/0	0/0	0/0	0/0	0/0
000000F	1139137	GN104ID162_000196	G	GCCATCATTGGAGATATAGTGGCCAATTTGCGGAGCGTAAGTGACA	nonsynonymous	GCG	GTGTCACTTACGCTCCGCAAATTGGCCACTATATCTCCAATGATGGCG	A	VSLTLRKLATISPMMA	0/0	0/0	0/0	0/0	0/0
000000F	1147552	GN104ID162_000198	C	A	nonsynonymous	CGG	CTG	R	L	0/0	0/0	0/0	0/0	0/0
000000F	1147681	GN104ID162_000198	C	G	nonsynonymous	GAT	CAT	D	H	0/1	0/1	0/1	0/1	0/1
000000F	1147692	GN104ID162_000198	C	T	nonsynonymous	CGT	CAT	R	H	0/1	0/1	0/1	0/1	0/1
000000F	1147731	GN104ID162_000198	G	A	nonsynonymous	ACC	ATC	T	I	0/1	0/1	0/1	0/1	0/1
000000F	1147742	GN104ID162_000198	A	C	nonsynonymous	TGT	TGG	C	W	0/1	0/1	0/1	0/1	0/1
000000F	1147916	GN104ID162_000198	C	G	nonsynonymous	AGA	ACA	R	T	0/0	0/0	0/0	0/0	0/0
000000F	1147917	GN104ID162_000198	T	A	nonsense	AGA	TGA	R	*	0/0	0/0	0/0	0/0	0/0
000000F	1197684	GN104ID162_000209	T	C	nonsynonymous	AAG	GAG	K	E	0/0	0/0	0/0	0/0	0/0
000000F	1389670	GN104ID162_000250	C	T	nonsynonymous	TCG	TTG	S	L	0/1	0/0	0/0	0/0	0/1
000000F	1389684	GN104ID162_000250	G	A	nonsynonymous	GAC	AAC	D	N	1/1	0/1	0/1	0/1	1/1
000000F	1389877	GN104ID162_000250	C	T	nonsynonymous	TCG	TTG	S	L	1/1	0/1	0/1	0/1	1/1
000000F	1389910	GN104ID162_000250	C	T	nonsynonymous	GCG	GTG	A	V	0/1	0/0	0/0	0/0	0/1
000000F	1390045	GN104ID162_000250	G	A	nonsynonymous	CGA	CAA	R	Q	0/1	0/0	0/0	0/0	0/1
000000F	1610815	GN104ID162_000305	A	T	nonsynonymous	AAA	ATA	K	I	1/1	0/1	0/1	0/1	1/1
000000F	1772880	GN104ID162_000337	A	G	nonsynonymous	ACA	GCA	T	A	0/0	0/1	0/1	0/1	0/0
000000F	1790495	GN104ID162_000347	C	T	nonsynonymous	GGA	AGA	G	R	0/0	0/1	0/1	0/1	0/0
000000F	1790738	GN104ID162_000347	C	T	nonsynonymous	GAC	AAC	D	N	0/1	0/0	0/0	0/0	0/1
000000F	1798693	GN104ID162_000350	C	T	nonsynonymous	GGC	AGC	G	S	0/1	0/1	0/1	0/1	0/1
000000F	1969041	GN104ID162_000382	C	T	nonsynonymous	GAT	AAT	D	N	0/0	0/0	0/0	0/0	0/0
000000F	1969431	GN104ID162_000382	A	G	nonsynonymous	ATG	ACG	M	T	0/0	0/0	0/0	0/0	0/0
000000F	1969572	GN104ID162_000382	C	T	nonsynonymous	AGT	AAT	S	N	1/1	0/1	0/1	0/1	1/1
000000F	2010657	GN104ID162_000391	C	CT	frameshift	GTC	AGTC			1/1	1/1	1/1	1/1	1/1
000000F	2010661	GN104ID162_000391	A	AAT	frameshift	ATT	ATATT			1/1	1/1	1/1	1/1	1/1
000000F	2016871	GN104ID162_000393	G	GTA	frameshift	GAG	GAGTA			1/1	1/1	1/1	1/1	1/1
000000F	2427138-2427140	GN104ID162_000469	CCT	C	frameshift	AGG	G			1/1	0/0	0/0	0/0	1/1
000000F	2429922	GN104ID162_000470	T	C	nonsynonymous	TAC	CAC	Y	H	1/1	0/1	0/1	0/1	1/1
000000F	2430007	GN104ID162_000470	T	TA	frameshift	ATA	ATAA			1/1	1/1	1/1	1/1	1/1
000000F	2446228	GN104ID162_000479	T	TA	frameshift	TTA	TTTA			1/1	0/1	0/1	0/1	1/1
000000F	2446230	GN104ID162_000479	A	AC	frameshift	TTA	GTTA			0/0	0/1	0/1	0/1	0/0
000000F	2663455	GN104ID162_000526	C	T	nonsynonymous	TCG	TTG	S	L	0/1	0/0	0/0	0/1	0/1
000000F	2883830	GN104ID162_000561	T	C	nonsynonymous	CTA	CCA	L	P	1/1	0/1	0/1	0/1	1/1
000000F	2883853	GN104ID162_000561	T	C	nonsynonymous	TCC	CCC	S	P	0/1	0/0	0/0	0/0	0/1
000000F	2976977-2976978	GN104ID162_000582	GT	G	frameshift	ATGTTT	ATGTT			1/1	1/1	1/1	1/1	1/1
000000F	2977101	GN104ID162_000582	G	T	nonsynonymous	GTT	TTT	V	F	0/0	0/1	0/1	0/1	0/0
000000F	2977116	GN104ID162_000582	T	G	nonsynonymous	TTA	GTA	L	V	1/1	1/1	1/1	1/1	1/1
000000F	3006446	GN104ID162_000590	G	GC	frameshift	CTG	GCTG			1/1	1/1	1/1	1/1	1/1
000000F	3029190	GN104ID162_000594	A	C	nonsynonymous	TCG	GCG	S	A	0/0	0/1	0/1	0/1	0/0
000000F	3039344	GN104ID162_000600	C	G	nonsynonymous	GAC	GAG	D	E	0/1	0/0	0/0	0/0	0/1
000000F	3121483	GN104ID162_000618	G	C	nonsynonymous	CGC	CCC	R	P	0/0	0/1	0/1	0/1	0/0
000000F	3304548	GN104ID162_000662	C	T	nonsynonymous	GGT	AGT	G	S	0/1	0/1	0/1	0/1	0/1
000000F	3304880	GN104ID162_000663	C	CGAGGTGGCAGTCGAGCAGGTTGGGTCGGCTCGGCCAA	frameshift	CTC	CTCGAGGTGGCAGTCGAGCAGGTTGGGTCGGCTCGGCCAA			1/1	1/1	1/1	1/1	1/1
000000F	3332887	GN104ID162_000669	A	C	nonsynonymous	AAA	ACA	K	T	0/1	0/1	0/1	0/1	0/1
000000F	3382245	GN104ID162_000684	A	G	nonsynonymous	AGC	GGC	S	G	0/1	0/1	0/1	0/1	0/1
000000F	3382579	GN104ID162_000684	T	C	nonsynonymous	TGT	CGT	C	R	0/1	0/1	0/1	0/1	0/1
000000F	3466079	GN104ID162_000700	T	A	nonsynonymous	ACG	TCG	T	S	0/0	0/0	0/1	0/0	0/0
000000F	3466187	GN104ID162_000700	C	T	nonsynonymous	GTC	ATC	V	I	0/1	0/0	0/0	0/1	0/1
000000F	3467813	GN104ID162_000702	T	C	nonsynonymous	GAC	GGC	D	G	0/1	0/0	0/0	0/0	0/0
000000F	3468165	GN104ID162_000702	T	A	nonsynonymous	ACG	TCG	T	S	0/1	0/1	0/1	0/1	0/1
000000F	3604251	GN104ID162_000735	G	C	nonsynonymous	TTC	TTG	F	L	0/1	0/1	0/1	0/1	0/1
000000F	3604376-3604380	GN104ID162_000735	TGAGG	T	frameshift	TACCTCATC	TAATC			0/1	0/0	0/0	0/0	0/1
000000F	3604381	GN104ID162_000735	T	C	nonsynonymous	TAC	TGC	Y	C	0/1	0/0	0/0	0/0	0/1
000000F	3604393	GN104ID162_000735	A	G	nonsynonymous	GTC	GCC	V	A	0/1	0/1	0/1	0/1	0/1
000000F	3631216	GN104ID162_000745	G	T	nonsynonymous	AGG	AGT	R	S	0/1	0/0	0/0	0/0	0/1
000000F	3631217	GN104ID162_000745	C	T	nonsynonymous	CGG	TGG	R	W	0/1	0/0	0/0	0/0	0/1
000000F	3631265	GN104ID162_000745	G	A	nonsynonymous	GGC	AGC	G	S	0/1	0/0	0/0	0/0	0/1
000000F	3631306	GN104ID162_000745	A	ACATAGG	nonsynonymous	ACA	ACACATAGG	T	THR	0/1	0/0	0/0	0/0	0/1
000000F	3631315-3631317	GN104ID162_000745	TAA	T	frameshift	GCTAAG	GCTG			0/1	0/0	0/0	0/0	0/1
000000F	3631319	GN104ID162_000745	G	A	nonsynonymous	GGA	AGA	G	R	0/1	0/0	0/0	0/0	0/1
000000F	3631443	GN104ID162_000745	C	A	nonsynonymous	ACA	AAA	T	K	0/1	0/0	0/0	0/0	0/1
000000F	3659929	GN104ID162_000752	C	T	nonsynonymous	CGC	CAC	R	H	1/1	0/1	0/1	0/1	1/1
000000F	3887303	GN104ID162_000802	A	G	nonsynonymous	ATG	GTG	M	V	0/1	0/1	0/1	0/1	0/1
000000F	3887306	GN104ID162_000802	T	G	nonsynonymous	TTT	GTT	F	V	0/1	0/1	0/1	0/1	0/1
000000F	4011233	GN104ID162_000830	G	A	nonsynonymous	AGC	AAC	S	N	0/1	0/1	0/1	0/1	0/1
000000F	4012921	GN104ID162_000830	T	C	nonsynonymous	TGC	CGC	C	R	0/1	0/1	0/1	0/1	0/1
000000F	4016274	GN104ID162_000830	C	G	nonsynonymous	ACC	AGC	T	S	0/0	0/1	0/1	0/1	0/0
000000F	4049249	GN104ID162_000839	A	AT	frameshift	GAT	GATT			0/0	0/1	0/1	0/1	./.
000000F	4049250	GN104ID162_000839	T	TC	frameshift	GAT	GATC			1/1	0/1	0/1	0/1	1/1
000000F	4272316	GN104ID162_000886	C	G	nonsynonymous	CAG	GAG	Q	E	0/1	0/1	0/1	0/1	0/1
000000F	4272318	GN104ID162_000886	G	T	nonsynonymous	CAG	CAT	Q	H	0/1	0/1	0/1	0/1	0/1
000000F	4272347	GN104ID162_000886	C	CT	frameshift	CCT	CCTT			0/1	0/1	0/1	0/1	0/1
000000F	4272436	GN104ID162_000886	T	G	nonsynonymous	TGC	GGC	C	G	0/0	0/1	0/1	0/1	0/0
000000F	4328236	GN104ID162_000906	C	A	nonsynonymous	GGG	GTG	G	V	0/1	0/0	0/0	0/0	0/1
000000F	4328533	GN104ID162_000906	T	C	nonsynonymous	GAG	GGG	E	G	0/1	0/0	0/0	0/0	0/1
000000F	4374322	GN104ID162_000912	C	T	nonsynonymous	GGA	AGA	G	R	1/1	0/1	0/1	0/1	1/1
000000F	4429422	GN104ID162_000921	T	G	nonsynonymous	GAC	GCC	D	A	0/1	0/1	0/1	0/1	0/1
000000F	4625845	GN104ID162_000949	C	G	nonsynonymous	CTT	GTT	L	V	1/1	0/1	0/1	0/1	1/1
000000F	4625911	GN104ID162_000949	C	G	nonsynonymous	CGC	GGC	R	G	0/0	0/0	0/0	0/0	0/0
000000F	4626159-4626160	GN104ID162_000949	AG	A	frameshift	GCAGGG	GCAGG			1/1	1/1	1/1	1/1	1/1
000000F	4764427	GN104ID162_000976	C	G	nonsynonymous	GAC	CAC	D	H	0/1	0/0	0/0	0/0	0/1
000001F	152999	GN104ID162_001032	C	T	nonsynonymous	GGT	GAT	G	D	0/1	0/0	0/0	0/0	0/1
000001F	289440	GN104ID162_001070	G	C	nonsynonymous	GTC	CTC	V	L	0/0	0/0	0/0	0/1	0/0
000001F	289749	GN104ID162_001070	G	GA	frameshift	GAG	GAAG			1/1	1/1	1/1	1/1	1/1
000001F	296138	GN104ID162_001071	G	GC	frameshift	GGC	GGGC			1/1	1/1	1/1	1/1	1/1
000001F	317042	GN104ID162_001080	G	A	nonsynonymous	ACT	ATT	T	I	0/1	0/0	0/0	0/0	0/1
000001F	320676-320679	GN104ID162_001081	TGGG	T	nonsynonymous	ACCCCA	ACA	TP	T	0/0	0/1	0/1	0/1	0/0
000001F	324261	GN104ID162_001083	A	T	nonsynonymous	GAC	GTC	D	V	0/1	0/0	0/0	0/1	0/1
000001F	325353	GN104ID162_001084	T	C	nonsynonymous	TAT	CAT	Y	H	0/0	0/0	0/0	0/0	0/0
000001F	325359	GN104ID162_001084	T	C	nonsynonymous	TTT	CTT	F	L	0/0	0/0	0/0	0/0	0/0
000001F	325362	GN104ID162_001084	T	C	nonsynonymous	TGC	CGC	C	R	0/0	0/0	0/0	0/0	0/0
000001F	325375	GN104ID162_001084	G	C	nonsynonymous	CGT	CCT	R	P	0/0	0/0	0/0	0/0	0/0
000001F	325383	GN104ID162_001084	A	G	nonsynonymous	ACG	GCG	T	A	0/0	0/0	0/0	0/0	0/0
000001F	325389	GN104ID162_001084	G	A	nonsynonymous	GGT	AGT	G	S	0/0	0/0	0/0	0/0	0/0
000001F	325393-325395	GN104ID162_001084	ACC	A	frameshift	AACCTG	AATG			0/0	0/0	0/0	0/0	0/0
000001F	325396	GN104ID162_001084	T	TTG	frameshift	CTG	CTTGG			0/0	0/0	0/0	0/0	0/0
000001F	325398	GN104ID162_001084	T	A	nonsynonymous	TCA	ACA	S	T	0/0	0/0	0/0	0/0	0/0
000001F	325399	GN104ID162_001084	C	A	nonsense	TCA	TAA	S	*	0/0	0/0	0/0	0/0	0/0
000001F	325406	GN104ID162_001084	A	AG	frameshift	AAA	AAAG			0/0	0/0	0/0	0/0	0/0
000001F	325407	GN104ID162_001084	T	G	nonsynonymous	TGT	GGT	C	G	0/0	0/0	0/0	0/0	0/0
000001F	325412	GN104ID162_001084	G	A	nonsense	TGG	TGA	W	*	0/0	0/0	0/0	0/0	0/0
000001F	325470	GN104ID162_001084	C	T	nonsynonymous	CGG	TGG	R	W	0/0	0/0	0/0	0/0	0/0
000001F	325525	GN104ID162_001084	C	T	nonsynonymous	CCA	CTA	P	L	0/0	0/0	0/0	0/0	0/0
000001F	325540	GN104ID162_001084	A	G	nonsynonymous	CAC	CGC	H	R	0/0	0/0	0/0	0/0	0/0
000001F	325544	GN104ID162_001084	A	T	nonsynonymous	TGA	TGT	*	C	0/0	0/0	0/0	0/0	0/0
000001F	348278	GN104ID162_001094	G	A	nonsynonymous	GGC	AGC	G	S	0/0	0/1	0/1	0/1	0/0
000001F	379436	GN104ID162_001105	T	C	nonsynonymous	GAC	GGC	D	G	0/1	0/0	0/0	0/0	0/1
000001F	379460	GN104ID162_001105	C	A	nonsynonymous	GGA	GTA	G	V	0/1	0/0	0/0	0/0	0/1
000001F	379680	GN104ID162_001105	T	G	nonsynonymous	ATG	CTG	M	L	0/1	0/1	0/1	0/1	0/1
000001F	475882	GN104ID162_001127	C	A	nonsense	GAA	TAA	E	*	1/1	1/1	1/1	1/1	1/1
000001F	475883	GN104ID162_001127	G	GC	frameshift	GGC	GGGC			1/1	1/1	1/1	1/1	1/1
000001F	477089	GN104ID162_001129	G	A	nonsynonymous	GTC	ATC	V	I	0/1	0/1	0/1	0/1	0/1
000001F	477140-477141	GN104ID162_001129	CA	C	frameshift	CAA	CA			1/1	1/1	1/1	1/1	1/1
000001F	477185-477186	GN104ID162_001129	AC	A	frameshift	ACC	AC			1/1	1/1	1/1	1/1	1/1
000001F	501173	GN104ID162_001137	C	A	nonsynonymous	TTG	TTT	L	F	0/1	0/1	0/1	0/1	0/1
000001F	501724	GN104ID162_001138	T	G	nonsynonymous	ACT	CCT	T	P	0/1	0/1	0/1	0/1	0/1
000001F	501772	GN104ID162_001138	G	GAAACA	frameshift	CTT	TGTTTCTT			0/0	0/1	0/1	0/0	0/0
000001F	501773	GN104ID162_001138	G	GTGTAGAGGTCATGAGGCTGAGTGCGGGTCATGACTTACTTGGACAGAGTGAGTCTCATT,GTGTAGAGGTCATGAGGCTGAGTGCGGGTCATGACTTACTTGGACAGAGTGAGTCT	frameshift	TGC	TGAATGAGACTCACTCTGTCCAAGTAAGTCATGACCCGCACTCAGCCTCATGACCTCTACAC			0/0	0/1	0/2	0/0	0/0
000001F	502019	GN104ID162_001138	G	A	nonsynonymous	TCA	TTA	S	L	0/1	0/0	0/0	0/0	0/1
000001F	503678	GN104ID162_001139	C	G	nonsynonymous	CGA	CCA	R	P	0/1	0/0	0/0	0/0	0/1
000001F	509289	GN104ID162_001142	C	A	nonsynonymous	ACG	AAG	T	K	0/0	0/1	0/1	0/1	0/0
000001F	633256	GN104ID162_001166	A	G	nonsynonymous	TGA	CGA	*	R	1/1	0/1	0/1	0/1	1/1
000001F	633462	GN104ID162_001166	A	G	nonsynonymous	TGG	CGG	W	R	0/1	0/1	0/1	0/1	0/1
000001F	633510	GN104ID162_001166	A	G	nonsynonymous	TGT	CGT	C	R	0/1	0/1	0/1	0/1	0/1
000001F	633654-633703	GN104ID162_001166	TGTCGCTGATAGCCGATGCAACATCGCTTTGGGCTGATGTTGAGTCGGGG	T	frameshift	CCCCCCGACTCAACATCAGCCCAAAGCGATGTTGCATCGGCTATCAGCGACACA	CCACA			0/0	0/1	0/1	0/1	0/0
000001F	682663-682665	GN104ID162_001178	TTA	T,TTATA	frameshift	ATAAAC	AAAC			0/0	0/1	0/1	0/2	0/0
000001F	819831	GN104ID162_001211	C	T	nonsynonymous	CCT	TCT	P	S	1/1	0/1	0/1	0/1	1/1
000001F	933238	GN104ID162_001244	T	C	nonsynonymous	AAT	GAT	N	D	0/0	0/1	0/1	0/1	0/0
000001F	1101835	GN104ID162_001291	A	G	nonsynonymous	TCG	CCG	S	P	0/1	0/0	0/0	0/0	0/1
000001F	1101877	GN104ID162_001291	T	C	nonsynonymous	ACG	GCG	T	A	1/1	0/1	0/1	0/1	1/1
000001F	1194141	GN104ID162_001310	C	T	nonsynonymous	GAG	AAG	E	K	0/1	0/0	0/0	0/0	0/1
000001F	1252373-1252374	GN104ID162_001320	AT	A	frameshift	ATA	TA			0/0	0/1	0/0	0/0	0/0
000001F	1252738	GN104ID162_001320	C	T	nonsynonymous	GCA	ACA	A	T	0/0	0/1	0/1	0/1	0/0
000001F	1254038	GN104ID162_001321	T	C	nonsynonymous	TAT	CAT	Y	H	0/0	0/1	0/1	0/1	0/0
000001F	1326092	GN104ID162_001341	T	C	nonsynonymous	AAG	AGG	K	R	0/0	0/0	0/0	0/0	0/0
000001F	1435730	GN104ID162_001368	C	CA	frameshift	TGA	TTGA			1/1	1/1	1/1	1/1	1/1
000001F	1435857	GN104ID162_001368	T	TC	frameshift	GAT	GGAT			1/1	1/1	1/1	1/1	1/1
000001F	1437540	GN104ID162_001370	C	G	nonsynonymous	AAC	AAG	N	K	0/0	0/0	0/0	0/0	0/1
000001F	1437547	GN104ID162_001370	G	A	nonsynonymous	GAA	AAA	E	K	0/0	0/0	0/0	0/0	0/1
000001F	1437697	GN104ID162_001370	G	C	nonsynonymous	GTG	CTG	V	L	0/1	0/0	0/0	0/0	0/1
000001F	1503498	GN104ID162_001385	C	CGGGTCTG	frameshift	CGC	CGGGTCTGGC			0/1	0/1	0/1	0/1	0/1
000001F	1673730	GN104ID162_001427	T	C	nonsynonymous	GTG	GCG	V	A	0/1	0/1	0/1	0/1	0/1
000001F	1674068	GN104ID162_001427	A	T	nonsynonymous	ATG	TTG	M	L	0/0	0/1	0/1	0/1	0/0
000001F	1674219	GN104ID162_001427	G	T	nonsynonymous	AGG	ATG	R	M	0/1	0/0	0/0	0/0	0/1
000001F	1674262	GN104ID162_001427	G	T	nonsynonymous	TTG	TTT	L	F	0/0	0/0	0/0	0/0	0/0
000001F	1674273	GN104ID162_001427	A	G	nonsynonymous	CAA	CGA	Q	R	1/1	0/1	0/1	0/1	1/1
000001F	1674380	GN104ID162_001427	G	A	nonsynonymous	GCC	ACC	A	T	0/1	0/0	0/0	0/0	0/1
000001F	1799949	GN104ID162_001472	T	G	nonsynonymous	AAA	CAA	K	Q	0/0	0/1	0/1	0/1	0/0
000001F	1834978	GN104ID162_001484	C	A	nonsynonymous	ACA	AAA	T	K	0/1	0/1	0/1	0/1	0/1
000001F	1835164	GN104ID162_001484	A	G	nonsynonymous	AAC	AGC	N	S	0/1	0/0	0/0	0/0	0/1
000001F	1835202	GN104ID162_001484	G	A	nonsynonymous	GGT	AGT	G	S	0/1	0/0	0/0	0/0	0/1
000001F	1835313	GN104ID162_001484	G	A	nonsynonymous	GCA	ACA	A	T	0/0	0/1	0/1	0/1	0/0
000001F	1835388	GN104ID162_001484	A	G	nonsynonymous	AAG	GAG	K	E	0/0	0/1	0/1	0/1	0/0
000001F	1859160	GN104ID162_001495	G	T	nonsynonymous	AAC	AAA	N	K	0/0	0/1	0/1	0/1	0/0
000001F	1859342	GN104ID162_001495	A	G	nonsynonymous	TGT	CGT	C	R	0/1	0/1	0/1	0/1	0/1
000001F	1866308	GN104ID162_001498	T	C	nonsynonymous	TCT	CCT	S	P	0/1	0/1	0/1	0/0	0/1
000001F	1866408	GN104ID162_001498	A	G	nonsynonymous	AAC	GAC	N	D	0/1	0/1	0/1	0/0	0/1
000001F	1922399	GN104ID162_001510	C	A	nonsynonymous	ACC	AAC	T	N	1/1	0/1	0/1	0/1	1/1
000001F	1992801	GN104ID162_001527	C	T	nonsynonymous	CCG	CTG	P	L	0/0	0/0	0/0	0/1	0/0
000001F	2192984	GN104ID162_001557	C	T	nonsynonymous	GCT	ACT	A	T	0/0	0/1	0/1	0/1	0/0
000001F	2236191	GN104ID162_001565	C	T	nonsynonymous	GAC	AAC	D	N	0/1	0/1	0/1	0/1	0/1
000001F	2236202	GN104ID162_001565	T	C	nonsynonymous	AAC	AGC	N	S	1/1	0/1	0/1	0/1	1/1
000001F	2236211	GN104ID162_001565	C	T	nonsynonymous	CGA	CAA	R	Q	0/1	0/0	0/0	0/0	0/1
000001F	2236218	GN104ID162_001565	C	A	nonsynonymous	GTC	TTC	V	F	0/1	0/1	0/1	0/1	0/1
000001F	2236221	GN104ID162_001565	T	C	nonsynonymous	AAA	GAA	K	E	0/1	0/1	0/1	0/1	0/1
000001F	2236295	GN104ID162_001565	C	T	nonsynonymous	GAC	AAC	D	N	0/1	0/1	0/1	0/1	0/1
000001F	2236300	GN104ID162_001565	C	T	nonsynonymous	CGA	CAA	R	Q	0/1	0/1	0/1	0/1	0/1
000001F	2236316	GN104ID162_001565	T	C	nonsynonymous	ACT	GCT	T	A	1/1	0/1	0/1	0/1	1/1
000001F	2236331	GN104ID162_001565	T	C	nonsynonymous	AAG	GAG	K	E	0/1	0/1	0/1	0/1	0/1
000001F	2236342	GN104ID162_001565	C	T	nonsynonymous	CGA	CAA	R	Q	0/0	0/1	0/1	0/1	0/0
000001F	2236346	GN104ID162_001565	T	C	nonsynonymous	AAC	GAC	N	D	0/1	0/0	0/0	0/0	0/1
000001F	2236431	GN104ID162_001565	C	T	nonsynonymous	GGA	AGA	G	R	0/1	0/1	0/1	0/1	0/1
000001F	2236437	GN104ID162_001565	T	A	nonsynonymous	ACA	TCA	T	S	0/1	0/1	0/1	0/1	0/1
000001F	2236446	GN104ID162_001565	C	T	nonsynonymous	GAG	AAG	E	K	0/1	0/1	0/1	0/1	0/1
000001F	2236460	GN104ID162_001565	G	A	nonsynonymous	TCG	TTG	S	L	0/1	0/1	0/1	0/1	0/1
000001F	2236588-2236604	GN104ID162_001565	CGCAGCTTTATTAGATT	C	frameshift	CAATCTAATAAAGCTGCG	CG			0/0	0/0	0/0	0/0	0/0
000001F	2237755	GN104ID162_001565	A	AATCG	frameshift	TGT	CGATTGT			0/1	0/1	0/1	0/1	0/1
000001F	2511775	GN104ID162_001606	G	A	nonsynonymous	CGC	CAC	R	H	0/1	0/1	0/1	0/1	0/1
000001F	2511804	GN104ID162_001606	C	T	nonsynonymous	CGC	TGC	R	C	0/1	0/1	0/1	0/1	0/1
000001F	2511808	GN104ID162_001606	A	G	nonsynonymous	CAA	CGA	Q	R	0/1	0/1	0/1	0/1	0/1
000001F	2511809	GN104ID162_001606	A	C	nonsynonymous	CAA	CAC	Q	H	0/1	0/1	0/1	0/1	0/1
000001F	2511834	GN104ID162_001606	G	A	nonsynonymous	GTC	ATC	V	I	0/1	0/1	0/1	0/1	0/1
000001F	2511856	GN104ID162_001606	G	A	nonsynonymous	CGC	CAC	R	H	0/1	0/1	0/1	0/1	0/1
000001F	2511897	GN104ID162_001606	G	A	nonsynonymous	GAC	AAC	D	N	0/1	0/1	0/1	0/1	0/1
000001F	2511907	GN104ID162_001606	T	G	nonsynonymous	TTT	TGT	F	C	0/1	0/1	0/1	0/1	0/1
000001F	2511908	GN104ID162_001606	T	G	nonsynonymous	TTT	TTG	F	L	0/1	0/1	0/1	0/1	0/1
000001F	2511934	GN104ID162_001606	G	A	nonsynonymous	GGC	GAC	G	D	0/1	0/1	0/1	0/1	0/1
000001F	2511936	GN104ID162_001606	G	A	nonsynonymous	GAG	AAG	E	K	0/1	0/1	0/1	0/1	0/1
000001F	2512073	GN104ID162_001606	C	CT	frameshift	CCA	CTCA			0/1	0/1	0/1	0/1	0/1
000001F	2512111	GN104ID162_001606	T	G	nonsynonymous	CAT	CAG	H	Q	0/1	0/1	0/1	0/1	0/1
000001F	2512124	GN104ID162_001606	T	C	nonsynonymous	TCG	CCG	S	P	0/1	0/1	0/1	0/1	0/1
000001F	2512130	GN104ID162_001606	T	C	nonsynonymous	TAC	CAC	Y	H	0/1	0/1	0/1	0/1	0/1
000001F	2512140	GN104ID162_001606	A	T	nonsynonymous	TAT	TTT	Y	F	0/1	0/1	0/1	0/1	0/1
000001F	2512151-2512153	GN104ID162_001606	ATC	A	frameshift	ATC	A			0/1	0/1	0/1	0/1	0/1
000001F	2512168	GN104ID162_001606	C	G	nonsynonymous	TTC	TTG	F	L	0/1	0/1	0/1	0/1	0/1
000001F	2512193	GN104ID162_001606	G	A	nonsynonymous	GAA	AAA	E	K	0/1	0/1	0/1	0/1	0/1
000001F	2512199	GN104ID162_001606	A	G	nonsynonymous	AAG	GAG	K	E	0/1	0/1	0/1	0/1	0/1
000001F	2593757-2593770	GN104ID162_001632	CGCTTCCTCTCTCT	C	frameshift	CCGCTTCCTCTCTCT	CC			0/0	0/0	0/0	0/1	0/0
000001F	2594156	GN104ID162_001632	C	T	nonsense	CGA	TGA	R	*	0/1	0/0	0/0	0/0	0/1
000001F	2594729	GN104ID162_001633	C	T	nonsynonymous	GTG	ATG	V	M	0/1	0/0	0/0	0/0	0/1
000001F	2595284	GN104ID162_001633	A	G	nonsynonymous	TAC	CAC	Y	H	0/0	0/0	0/0	0/0	0/0
000001F	2607100	GN104ID162_001641	C	T	nonsynonymous	GCG	ACG	A	T	0/1	0/0	0/0	0/0	0/1
000001F	2725508	GN104ID162_001667	A	G	nonsynonymous	AAT	GAT	N	D	0/1	0/0	0/0	0/0	0/1
000001F	2726093	GN104ID162_001667	A	G	nonsynonymous	CAT	CGT	H	R	0/0	0/1	0/1	0/1	0/0
000001F	2911009	GN104ID162_001698	C	A	nonsynonymous	GCG	TCG	A	S	1/1	0/0	0/0	0/1	1/1
000001F	2934682	GN104ID162_001704	C	CG	frameshift	CGG	CGGG			0/1	0/1	0/1	0/1	0/1
000001F	2934688	GN104ID162_001704	C	CG	frameshift	CGG	CGGG			1/1	1/1	1/1	1/1	1/1
000001F	2934886-2934887	GN104ID162_001704	AG	A	frameshift	AGG	AG			1/1	1/1	1/1	1/1	1/1
000001F	2934899	GN104ID162_001704	C	G	nonsynonymous	ACA	AGA	T	R	1/1	0/1	0/1	0/1	1/1
000001F	3238672	GN104ID162_001780	C	T	nonsynonymous	GGC	GAC	G	D	0/1	0/0	0/0	0/0	0/1
000001F	3395728	GN104ID162_001812	C	T	nonsynonymous	GGC	GAC	G	D	0/1	0/1	0/0	0/0	0/1
000001F	3395729	GN104ID162_001812	C	T	nonsynonymous	GGC	AGC	G	S	0/1	0/1	0/0	0/0	0/1
000001F	3395734	GN104ID162_001812	A	G	nonsynonymous	GTC	GCC	V	A	0/1	0/1	0/0	0/0	0/1
000001F	3395735	GN104ID162_001812	C	T	nonsynonymous	GTC	ATC	V	I	0/1	0/1	0/0	0/0	0/1
000001F	3395756	GN104ID162_001812	G	A	nonsynonymous	CTC	TTC	L	F	0/1	0/1	0/0	0/0	0/1
000001F	3395797	GN104ID162_001812	G	T	nonsynonymous	GCC	GAC	A	D	0/1	0/1	0/0	0/1	0/1
000001F	3395798	GN104ID162_001812	C	T	nonsynonymous	GCC	ACC	A	T	0/1	0/1	0/0	0/1	0/1
000001F	3395824	GN104ID162_001812	T	A	nonsynonymous	TAT	TTT	Y	F	0/1	0/1	0/1	0/1	0/1
000001F	3395864	GN104ID162_001812	G	C	nonsynonymous	CAA	GAA	Q	E	0/1	0/1	0/1	0/1	0/1
000001F	3395873	GN104ID162_001812	C	T	nonsynonymous	GAA	AAA	E	K	0/1	0/1	0/1	0/1	0/1
000001F	3395914	GN104ID162_001812	G	T	nonsynonymous	TCT	TAT	S	Y	0/1	0/1	0/1	0/1	0/1
000001F	3395915	GN104ID162_001812	A	T	nonsynonymous	TCT	ACT	S	T	0/1	0/1	0/1	0/1	0/1
000001F	3395958	GN104ID162_001812	T	G	nonsynonymous	GAA	GAC	E	D	0/0	0/1	0/0	0/0	0/1
000001F	3395975	GN104ID162_001812	A	T	nonsynonymous	TTG	ATG	L	M	0/0	0/1	0/0	0/0	0/1
000001F	3395984	GN104ID162_001812	C	T	nonsynonymous	GAC	AAC	D	N	0/0	0/1	0/0	0/0	0/1
000001F	3395990	GN104ID162_001812	A	T	nonsynonymous	TCG	ACG	S	T	0/0	0/1	0/0	0/0	0/1
000001F	3396004	GN104ID162_001812	A	T	nonsynonymous	GTG	GAG	V	E	0/0	0/1	0/0	0/0	0/1
000001F	3396007	GN104ID162_001812	C	A	nonsynonymous	AGC	ATC	S	I	0/0	0/1	0/0	0/0	0/1
000001F	3396008	GN104ID162_001812	T	C	nonsynonymous	AGC	GGC	S	G	0/0	0/1	0/0	0/0	0/1
000001F	3396011	GN104ID162_001812	G	A	nonsynonymous	CCC	TCC	P	S	0/0	0/1	0/0	0/0	0/1
000001F	3396020-3396021	GN104ID162_001812	TA	T	frameshift	GCTAAC	GCAAC			0/0	0/1	0/0	0/0	0/1
000001F	3396024	GN104ID162_001812	C	CG	frameshift	TCG	TCCG			0/0	0/1	0/0	0/0	0/1
000001F	3396047	GN104ID162_001812	T	G	nonsynonymous	ACC	CCC	T	P	0/0	0/1	0/0	0/0	0/0
000001F	3396049	GN104ID162_001812	T	G	nonsynonymous	AAA	ACA	K	T	0/0	0/1	0/0	0/0	0/0
000001F	3396050	GN104ID162_001812	T	A	nonsense	AAA	TAA	K	*	0/0	0/1	0/0	0/0	0/0
000001F	3396055	GN104ID162_001812	T	C	nonsynonymous	GAC	GGC	D	G	0/0	0/1	0/0	0/0	0/0
000001F	3396100	GN104ID162_001812	T	G	nonsynonymous	AAA	ACA	K	T	0/0	0/1	0/0	0/0	0/0
000001F	3396113	GN104ID162_001812	C	T	nonsynonymous	GTC	ATC	V	I	0/0	0/1	0/0	0/0	0/0
000001F	3554592	GN104ID162_001847	T	C	nonsynonymous	AAA	GAA	K	E	0/1	0/0	0/0	0/0	0/1
000001F	3554607	GN104ID162_001847	C	T	nonsynonymous	GAC	AAC	D	N	0/0	0/0	0/0	0/0	0/0
000001F	3882256	GN104ID162_001907	A	G	nonsynonymous	TAT	TGT	Y	C	0/1	0/0	0/0	0/0	0/1
000001F	3882599	GN104ID162_001907	A	G	nonsynonymous	TAT	TGT	Y	C	0/0	0/1	0/1	0/1	0/0
000001F	4062719	GN104ID162_001952	A	AT	frameshift	ATG	ATTG			1/1	1/1	1/1	1/1	1/1
000001F	4063717	GN104ID162_001953	C	CA	frameshift	TTC	TTCA			1/1	1/1	1/1	1/1	1/1
000001F	4085587	GN104ID162_001960	T	C	nonsynonymous	ATC	ACC	I	T	0/0	0/0	0/0	0/0	0/0
000001F	4114245	GN104ID162_001967	C	T	nonsense	CAG	TAG	Q	*	0/1	0/1	0/1	0/1	0/1
000001F	4114418	GN104ID162_001967	C	T	nonsynonymous	CCA	CTA	P	L	1/1	0/1	0/1	0/1	1/1
000001F	4127727	GN104ID162_001971	G	C	nonsynonymous	GAC	CAC	D	H	0/1	0/1	0/1	0/1	0/1
000002F	61798-61799	GN104ID162_002053	CG	C	frameshift	GCG	GC			./.	1/1	./.	1/1	./.
000002F	62008	GN104ID162_002053	A	AC	frameshift	CAC	CACC			./.	1/1	1/1	1/1	./.
000002F	167766	GN104ID162_002065	C	T	nonsynonymous	CGG	TGG	R	W	0/1	0/0	0/0	0/0	0/1
000002F	167783	GN104ID162_002065	T	A	nonsynonymous	TTT	TTA	F	L	1/1	0/1	0/1	1/1	1/1
000002F	167804	GN104ID162_002065	C	A	nonsynonymous	AAC	AAA	N	K	0/1	0/0	0/0	0/0	0/1
000002F	167814	GN104ID162_002065	G	A	nonsynonymous	GTT	ATT	V	I	0/1	0/1	0/1	0/1	0/1
000002F	167823	GN104ID162_002065	A	G	nonsynonymous	AAA	GAA	K	E	0/1	0/1	0/1	0/1	0/1
000002F	168066	GN104ID162_002065	T	A	nonsynonymous	TAC	AAC	Y	N	0/1	0/0	0/0	0/0	0/1
000002F	168096	GN104ID162_002065	G	A	nonsynonymous	GGT	AGT	G	S	0/0	0/0	0/0	0/0	0/1
000002F	168208	GN104ID162_002065	A	G	nonsynonymous	CAC	CGC	H	R	0/0	0/0	0/1	0/0	0/1
000002F	168251	GN104ID162_002065	C	G	nonsynonymous	TTC	TTG	F	L	0/1	0/1	0/1	0/1	0/1
000002F	447446	GN104ID162_002112	T	C	nonsynonymous	TGG	CGG	W	R	0/1	0/1	0/1	0/1	0/1
000002F	495746	GN104ID162_002128	G	C	nonsynonymous	ATC	ATG	I	M	0/1	0/0	0/0	0/0	0/1
000002F	512969	GN104ID162_002132	C	G	nonsynonymous	GAG	CAG	E	Q	0/0	0/1	0/1	0/1	0/0
000002F	513026	GN104ID162_002132	G	C	nonsynonymous	CAG	GAG	Q	E	0/1	0/0	0/0	0/0	0/1
000002F	513063	GN104ID162_002132	G	T	nonsynonymous	AAC	AAA	N	K	0/0	0/0	0/0	0/1	0/0
000002F	513290	GN104ID162_002132	G	A	nonsynonymous	CCT	TCT	P	S	1/1	0/1	0/1	0/1	1/1
000002F	513404	GN104ID162_002132	C	T	nonsynonymous	GGC	AGC	G	S	1/1	0/1	0/1	0/1	1/1
000002F	522004-522005	GN104ID162_002136	TA	T	frameshift	ATA	AT			0/1	0/0	0/0	0/0	0/1
000002F	528312	GN104ID162_002138	A	G	nonsynonymous	AAT	GAT	N	D	0/1	0/0	0/0	0/1	0/1
000002F	577104	GN104ID162_002151	C	T	nonsynonymous	GTA	ATA	V	I	0/0	0/1	0/1	0/1	0/0
000002F	585142	GN104ID162_002156	T	G	nonsynonymous	AAA	CAA	K	Q	0/0	0/1	0/1	0/1	0/0
000002F	586209	GN104ID162_002157	C	A	nonsynonymous	CAC	AAC	H	N	0/0	0/0	0/0	0/0	0/0
000002F	586219	GN104ID162_002157	A	C	nonsynonymous	GAG	GCG	E	A	0/1	0/0	0/0	0/1	0/1
000002F	586312	GN104ID162_002157	C	T	nonsynonymous	GCG	GTG	A	V	1/1	0/1	0/1	0/1	1/1
000002F	586329	GN104ID162_002157	C	T	nonsynonymous	CTT	TTT	L	F	0/0	0/0	0/0	0/0	0/0
000002F	671841	GN104ID162_002182	G	GTC	frameshift	ACA	AGACA			1/1	1/1	1/1	1/1	1/1
000002F	671876	GN104ID162_002182	G	GGT	frameshift	ACC	ACACC			1/1	1/1	1/1	1/1	1/1
000002F	671898-671924	GN104ID162_002182	CTGGTCATCGAGTGTACTCGCGATGAG	C	frameshift	CGCTCATCGCGAGTACACTCGATGACCAGC	CGGC			0/0	0/0	0/1	0/1	0/0
000002F	671899	GN104ID162_002182	T	C	nonsynonymous	AGC	GGC	S	G	0/0	0/1	0/0	0/0	0/0
000002F	671915	GN104ID162_002182	T	TGCC	nonsynonymous	CGA	CGGGCA	R	RA	1/1	1/1	0/1	0/1	1/1
000002F	671923	GN104ID162_002182	A	G	nonsynonymous	TCA	CCA	S	P	1/1	1/1	0/1	0/1	1/1
000002F	671927-671936	GN104ID162_002182	GCCGCGCCGA	G	nonsynonymous	GATCGGCGCGGC	GAC	DRRG	D	0/0	./.	0/1	0/1	0/0
000002F	671929	GN104ID162_002182	C	CT	frameshift	GGC	AGGC			1/1	1/1	0/1	0/1	1/1
000002F	671955	GN104ID162_002182	G	T	nonsynonymous	GCG	GAG	A	E	1/1	1/1	1/1	1/1	1/1
000002F	671985	GN104ID162_002182	A	AG	frameshift	CTC	CCTC			1/1	1/1	1/1	1/1	1/1
000002F	672036	GN104ID162_002182	C	CG	frameshift	CGG	CCGG			1/1	1/1	1/1	1/1	1/1
000002F	672062	GN104ID162_002182	G	GT	frameshift	AAC	AAAC			1/1	1/1	1/1	1/1	1/1
000002F	672170	GN104ID162_002182	A	AAT	frameshift	TTT	TTATT			1/1	1/1	1/1	1/1	1/1
000002F	672834	GN104ID162_002183	A	AG	frameshift	CTC	CCTC			1/1	1/1	1/1	1/1	1/1
000002F	673189	GN104ID162_002183	A	G	nonsynonymous	TAC	CAC	Y	H	0/1	0/0	0/0	0/0	0/1
000002F	682288	GN104ID162_002189	G	C	nonsynonymous	CAT	GAT	H	D	0/1	0/1	0/1	0/1	0/1
000002F	682291	GN104ID162_002189	C	CTTA	nonsynonymous	GAT	TAAGAT	D	*D	0/1	0/1	0/1	0/1	0/1
000002F	725655	GN104ID162_002196	G	GAAAT	frameshift	CTT	ATTTCTT			0/1	0/0	0/0	0/0	0/1
000002F	725820	GN104ID162_002196	T	C	nonsynonymous	AGG	GGG	R	G	0/1	0/0	0/0	0/0	0/1
000002F	899188	GN104ID162_002231	G	A	nonsynonymous	GGG	AGG	G	R	0/0	0/0	0/0	0/0	0/0
000002F	899427	GN104ID162_002231	C	T	nonsynonymous	TCG	TTG	S	L	0/0	0/0	0/0	0/0	0/0
000002F	899526	GN104ID162_002231	C	T	nonsynonymous	GCG	GTG	A	V	0/0	0/1	0/1	0/1	0/0
000002F	900638	GN104ID162_002232	T	G	nonsynonymous	TGC	GGC	C	G	0/1	0/0	0/0	0/0	0/1
000002F	901143	GN104ID162_002232	C	T	nonsynonymous	GCG	GTG	A	V	0/1	0/0	0/0	0/1	0/1
000002F	901319	GN104ID162_002232	A	C	nonsynonymous	CAC	CCC	H	P	0/1	0/1	0/1	0/1	0/1
000002F	952667	GN104ID162_002252	A	C	nonsynonymous	AAA	CAA	K	Q	0/1	0/1	0/1	0/1	0/1
000002F	952786	GN104ID162_002252	G	A	nonsynonymous	GCG	ACG	A	T	0/1	0/1	0/1	0/1	0/1
000002F	952789	GN104ID162_002252	T	C	nonsynonymous	TCC	CCC	S	P	0/1	0/1	0/1	0/1	0/1
000002F	1088020-1088021	GN104ID162_002286	AT	A	frameshift	AAT	AT			1/1	1/1	1/1	1/1	1/1
000002F	1187284	GN104ID162_002313	C	CA	frameshift	GGC	TGGC			0/0	0/1	0/1	0/1	0/0
000002F	1187285	GN104ID162_002313	G	GCCATC	frameshift	GCC	GCGATGGC			0/0	0/1	0/1	0/1	0/0
000002F	1249100	GN104ID162_002328	T	C	nonsynonymous	AAC	GAC	N	D	0/0	0/0	0/0	0/0	0/0
000002F	1258959	GN104ID162_002332	C	CTACA	frameshift	CTA	CTACATA			0/1	0/0	0/0	0/0	0/1
000002F	1299637-1299639	GN104ID162_002344	GGT	G	frameshift	GAGGTG	GAGG			0/0	0/1	0/1	0/1	0/0
000002F	1360088	GN104ID162_002354	A	C	nonsynonymous	TTC	GTC	F	V	0/1	0/1	0/1	0/1	0/1
000002F	1360245	GN104ID162_002354	T	TA	frameshift	TCA	TCTA			0/0	0/1	0/1	0/1	0/1
000002F	1360248	GN104ID162_002354	A	T	nonsynonymous	AAT	AAA	N	K	0/0	0/1	0/1	0/1	0/1
000002F	1360263-1360265	GN104ID162_002354	TTG	T	frameshift	CAA	A			0/0	0/1	0/1	0/1	0/1
000002F	1360273	GN104ID162_002354	T	C	nonsynonymous	CAA	CGA	Q	R	0/1	0/1	0/1	0/1	0/1
000002F	1360280	GN104ID162_002354	C	G	nonsynonymous	GTC	CTC	V	L	0/0	0/1	0/1	0/1	0/1
000002F	1360297	GN104ID162_002354	G	T	nonsynonymous	TCT	TAT	S	Y	0/1	0/1	0/1	0/1	0/1
000002F	1360301	GN104ID162_002354	T	A	nonsynonymous	ATT	TTT	I	F	0/1	0/1	0/1	0/1	0/1
000002F	1361263	GN104ID162_002354	A	T	nonsynonymous	TTG	ATG	L	M	0/1	0/1	0/1	0/1	0/1
000002F	1361284	GN104ID162_002354	G	A	nonsynonymous	CAT	TAT	H	Y	0/1	0/1	0/1	0/1	0/1
000002F	1361308	GN104ID162_002354	A	G	nonsynonymous	TGC	CGC	C	R	0/1	0/1	0/1	0/1	0/1
000002F	1386860	GN104ID162_002360	G	GTT	frameshift	GTT	GTTTT			0/0	0/1	0/1	0/1	0/0
000002F	1387001	GN104ID162_002360	A	C	nonsynonymous	AAC	CAC	N	H	0/1	0/1	0/1	0/1	0/1
000002F	1430972	GN104ID162_002370	C	CTG	frameshift	CTG	CTGTG			1/1	0/1	0/1	0/1	1/1
000002F	1481433	GN104ID162_002380	G	A	nonsynonymous	CCT	CTT	P	L	0/1	0/0	0/0	0/1	0/1
000002F	1481454	GN104ID162_002380	G	A	nonsynonymous	GCT	GTT	A	V	0/1	0/0	0/0	0/0	0/1
000002F	1488206	GN104ID162_002385	C	T	nonsynonymous	CCG	CTG	P	L	0/1	0/0	0/0	0/1	0/1
000002F	1574911	GN104ID162_002395	C	T	nonsynonymous	GGG	AGG	G	R	0/1	0/0	0/0	0/0	0/1
000002F	1601694	GN104ID162_002404	A	C	nonsynonymous	TCT	GCT	S	A	0/1	0/1	0/1	0/1	0/1
000002F	1630785	GN104ID162_002411	A	ACT	frameshift	TGT	AGTGT			0/1	0/1	0/1	0/1	0/1
000002F	1630853	GN104ID162_002411	G	T	nonsynonymous	TCT	TAT	S	Y	0/0	0/1	0/1	0/1	0/0
000002F	1630916	GN104ID162_002411	C	G	nonsynonymous	TGG	TCG	W	S	0/1	0/1	0/1	0/1	0/1
000002F	1635156	GN104ID162_002413	C	T	nonsense	TGG	TAG	W	*	0/1	0/0	0/0	0/0	0/1
000002F	1957563	GN104ID162_002483	C	T	nonsynonymous	AGC	AAC	S	N	1/1	0/0	0/0	0/0	1/1
000002F	2054632	GN104ID162_002502	A	C	nonsynonymous	AAG	ACG	K	T	1/1	0/1	0/1	0/1	1/1
000002F	2054690	GN104ID162_002502	C	A	nonsynonymous	GAC	GAA	D	E	0/1	0/0	0/0	0/0	0/1
000002F	2089538-2089539	GN104ID162_002505	CG	C	frameshift	CCCGGT	CCGGT			1/1	1/1	1/1	1/1	1/1
000002F	2089556	GN104ID162_002505	C	CG	frameshift	GAC	CGAC			1/1	1/1	1/1	1/1	1/1
000002F	2089595	GN104ID162_002505	T	G	nonsynonymous	AGC	CGC	S	R	1/1	1/1	1/1	1/1	1/1
000002F	2089637	GN104ID162_002505	A	AG	frameshift	TTA	CTTA			1/1	1/1	1/1	1/1	1/1
000002F	2199514	GN104ID162_002531	C	A	nonsynonymous	CCA	CAA	P	Q	0/1	0/1	0/1	0/1	0/1
000002F	2199526	GN104ID162_002531	A	C	nonsynonymous	CAA	CCA	Q	P	0/1	0/1	0/1	0/1	0/1
000002F	2266085	GN104ID162_002541	T	A	nonsynonymous	ATC	TTC	I	F	0/1	0/0	0/0	0/1	0/1
000002F	2328701	GN104ID162_002564	C	T	nonsynonymous	CGG	CAG	R	Q	0/0	0/0	0/0	0/0	0/0
000002F	2365473	GN104ID162_002575	C	T	nonsynonymous	CGT	CAT	R	H	0/0	0/1	0/1	0/1	0/0
000002F	2365774	GN104ID162_002575	C	T	nonsynonymous	GGA	GAA	G	E	1/1	0/1	0/1	0/1	1/1
000002F	2435492	GN104ID162_002588	C	T	nonsynonymous	GGA	GAA	G	E	0/0	0/0	0/0	0/0	0/0
000002F	2580822	GN104ID162_002617	C	T	nonsynonymous	GCG	GTG	A	V	0/1	0/0	0/0	0/0	0/1
000002F	2581015	GN104ID162_002617	G	A	nonsynonymous	GAC	AAC	D	N	0/1	0/0	0/0	0/0	0/1
000002F	2581390	GN104ID162_002617	T	C	nonsynonymous	TGA	CGA	*	R	0/1	0/0	0/0	0/0	0/1
000002F	2582165	GN104ID162_002618	G	A	nonsynonymous	CGA	CAA	R	Q	0/1	0/0	0/0	0/0	0/1
000002F	2582168	GN104ID162_002618	G	A	nonsynonymous	CGA	CAA	R	Q	0/1	0/1	0/1	0/1	0/1
000002F	2582212	GN104ID162_002618	T	C	nonsynonymous	TGC	CGC	C	R	0/1	0/1	0/1	0/1	0/1
000002F	2582384	GN104ID162_002618	C	T	nonsynonymous	TCG	TTG	S	L	0/1	0/0	0/0	0/0	0/1
000002F	2582509	GN104ID162_002618	A	C	nonsynonymous	ACT	CCT	T	P	0/1	0/0	0/0	0/0	0/1
000002F	2582542	GN104ID162_002618	C	T	nonsynonymous	CGG	TGG	R	W	0/1	0/0	0/0	0/0	0/1
000002F	2582557	GN104ID162_002618	A	G	nonsynonymous	AAT	GAT	N	D	1/1	0/1	0/1	0/1	1/1
000002F	2582741	GN104ID162_002618	T	G	nonsynonymous	TTC	GTC	F	V	0/1	0/1	0/1	0/1	0/1
000002F	2582801	GN104ID162_002618	C	G	nonsynonymous	CGC	GGC	R	G	0/1	0/0	0/0	0/0	0/1
000002F	2582963	GN104ID162_002618	A	G	nonsynonymous	AGT	GGT	S	G	0/1	0/1	0/1	0/1	0/1
000002F	2627145	GN104ID162_002631	C	G	nonsynonymous	GCG	GGG	A	G	0/1	0/1	0/1	0/1	0/1
000002F	2759604	GN104ID162_002660	C	CA	frameshift	CAA	CAAA			1/1	1/1	1/1	1/1	1/1
000002F	2760490	GN104ID162_002661	C	CA	frameshift	CAA	CAAA			1/1	1/1	1/1	1/1	1/1
000002F	2760534	GN104ID162_002661	T	TA	frameshift	TCT	TCTA			1/1	1/1	1/1	1/1	1/1
000002F	2760557	GN104ID162_002661	C	G	nonsynonymous	TCC	TGC	S	C	0/1	0/0	0/0	0/0	0/1
000002F	2763352	GN104ID162_002665	T	C	nonsynonymous	AAT	GAT	N	D	0/0	0/1	0/1	0/1	0/0
000002F	2763368-2763369	GN104ID162_002665	TG	T	frameshift	CCA	CA			1/1	1/1	1/1	1/1	1/1
000002F	2763394	GN104ID162_002665	G	GT	frameshift	CCG	ACCG			1/1	1/1	1/1	1/1	1/1
000002F	2763411	GN104ID162_002665	T	TC	frameshift	GAG	GGAG			1/1	1/1	1/1	1/1	1/1
000002F	2763563	GN104ID162_002665	G	GT	frameshift	TAC	TAAC			1/1	1/1	1/1	1/1	1/1
000002F	2763623-2763624	GN104ID162_002665	GT	G	frameshift	AAC	AC			1/1	1/1	1/1	1/1	1/1
000002F	2763634	GN104ID162_002665	G	GC	frameshift	CTT	GCTT			1/1	1/1	1/1	1/1	1/1
000002F	2763727	GN104ID162_002665	G	T	nonsynonymous	CAT	AAT	H	N	1/1	1/1	1/1	1/1	1/1
000002F	2763728	GN104ID162_002665	T	G	nonsynonymous	GAA	GAC	E	D	1/1	1/1	1/1	1/1	1/1
000002F	2763752	GN104ID162_002665	C	A	nonsynonymous	TGG	TGT	W	C	1/1	1/1	1/1	1/1	1/1
000002F	2763755	GN104ID162_002665	T	TG	frameshift	CCA	CCCA			1/1	1/1	1/1	1/1	1/1
000002F	2763782	GN104ID162_002665	T	TC	frameshift	GGA	GGGA			1/1	1/1	1/1	1/1	1/1
000002F	2763819-2763820	GN104ID162_002665	CG	C	frameshift	CGA	GA			1/1	1/1	1/1	1/1	1/1
000002F	2763822-2763824	GN104ID162_002665	CAT	C	frameshift	ATATGC	ATGC			1/1	1/1	1/1	1/1	1/1
000002F	2763832	GN104ID162_002665	C	CT	frameshift	GAC	AGAC			1/1	1/1	1/1	1/1	1/1
000002F	2763891	GN104ID162_002665	A	ACTAGC	frameshift	GTC	GGCTAGTC			0/1	0/1	0/1	0/1	0/1
000002F	2809465	GN104ID162_002678	A	C	nonsynonymous	TTT	TGT	F	C	0/1	0/0	0/0	0/0	0/1
000002F	2819302	GN104ID162_002683	A	G	nonsynonymous	TGA	CGA	*	R	0/0	0/0	0/0	0/0	0/0
000002F	2927297	GN104ID162_002702	G	C	nonsynonymous	GAG	GAC	E	D	0/1	0/0	0/0	0/0	0/1
000002F	2927509	GN104ID162_002702	T	G	nonsynonymous	GTG	GGG	V	G	0/1	0/1	0/1	0/1	0/1
000002F	2934193	GN104ID162_002706	G	A	nonsynonymous	CCA	TCA	P	S	0/0	0/0	0/1	0/1	0/0
000002F	3060421	GN104ID162_002735	G	GACCTTTTTGCTTCCTGTGCTTACCCAATCTAAT	nonsynonymous	GGC	GGATTAGATTGGGTAAGCACAGGAAGCAAAAAGGTC	G	GLDWVSTGSKKV	1/1	0/1	0/1	0/1	1/1
000002F	3060539	GN104ID162_002735	T	C	nonsynonymous	CAG	CGG	Q	R	0/1	0/0	0/0	0/0	0/1
000002F	3060568	GN104ID162_002735	T	C	nonsynonymous	ATA	ATG	I	M	0/0	0/1	0/1	0/1	0/0
000002F	3271305-3271306	GN104ID162_002792	TG	T	frameshift	ATG	AT			1/1	1/1	1/1	1/1	1/1
000002F	3271307-3271309	GN104ID162_002792	CGG	C	frameshift	CGG	C			1/1	1/1	1/1	1/1	1/1
000002F	3271312-3271316	GN104ID162_002792	AGGGG	A	frameshift	TTAGGGGAG	TTAAG			1/1	1/1	1/1	1/1	1/1
000002F	3271317-3271318	GN104ID162_002792	AG	A	frameshift	GAG	GA			1/1	1/1	1/1	1/1	1/1
000002F	3271324-3271328	GN104ID162_002792	AGAGG	A	frameshift	AAAGAGGCA	AAACA			1/1	1/1	1/1	1/1	1/1
000002F	3271338-3271339	GN104ID162_002792	AG	A	frameshift	CAG	CA			1/1	1/1	1/1	1/1	1/1
000002F	3271344-3271345	GN104ID162_002792	TG	T	frameshift	TTG	TT			1/1	1/1	1/1	1/1	1/1
000002F	3271348-3271350	GN104ID162_002792	CAA	C	frameshift	GACAAG	GACG			1/1	1/1	1/1	1/1	1/1
000002F	3271352	GN104ID162_002792	C	CT	frameshift	CTT	CTTT			1/1	1/1	1/1	1/1	1/1
000002F	3271369-3271370	GN104ID162_002792	CA	C	frameshift	ATCATT	ATCTT			1/1	1/1	1/1	1/1	1/1
000002F	3271397	GN104ID162_002792	G	T	nonsynonymous	GTT	TTT	V	F	1/1	1/1	1/1	1/1	1/1
000002F	3271400	GN104ID162_002792	T	G	nonsynonymous	TCT	GCT	S	A	1/1	1/1	1/1	1/1	1/1
000002F	3271403-3271404	GN104ID162_002792	GT	G	frameshift	GTT	GT			1/1	1/1	1/1	1/1	1/1
000002F	3271477	GN104ID162_002792	G	GT	frameshift	GCA	GTCA			1/1	1/1	1/1	1/1	1/1
000002F	3271478	GN104ID162_002792	C	CA	frameshift	GCA	GCAA			1/1	1/1	1/1	1/1	1/1
000002F	3271494	GN104ID162_002792	T	TA	frameshift	AGT	AGTA			1/1	1/1	1/1	1/1	1/1
000002F	3271612-3271613	GN104ID162_002792	CA	C	frameshift	CAA	CA			1/1	1/1	1/1	1/1	1/1
000002F	3271627-3271628	GN104ID162_002792	GT	G	frameshift	GTT	GT			1/1	1/1	1/1	1/1	1/1
000002F	3271639	GN104ID162_002792	G	T	nonsynonymous	GTA	TTA	V	L	1/1	1/1	1/1	1/1	1/1
000002F	3271645-3271646	GN104ID162_002792	CA	C	frameshift	CAA	CA			1/1	1/1	1/1	1/1	1/1
000002F	3294139	GN104ID162_002803	G	GGT	frameshift	ATC	ATACC			0/0	0/1	0/1	0/1	0/0
000002F	3294140	GN104ID162_002803	A	AT,T	frameshift	ATC	AATC			1/1	1/2	1/2	1/2	1/1
000002F	3381171	GN104ID162_002820	T	C	nonsynonymous	TGC	CGC	C	R	0/0	0/1	0/1	0/1	0/0
000002F	3381395	GN104ID162_002820	C	T	nonsynonymous	CTT	TTT	L	F	0/1	0/0	0/0	0/0	0/1
000002F	3536560	GN104ID162_002850	G	T	nonsense	TGC	TGA	C	*	0/0	0/1	0/1	0/1	0/0
000002F	3536836	GN104ID162_002850	T	A	nonsense	AAG	TAG	K	*	0/0	0/1	0/1	0/1	0/0
000002F	3561388	GN104ID162_002857	A	G	nonsynonymous	ACA	GCA	T	A	0/0	0/0	0/0	0/0	0/0
000002F	3561479	GN104ID162_002857	G	A	nonsynonymous	AGC	AAC	S	N	0/0	0/0	0/0	0/0	0/0
000002F	3561484	GN104ID162_002857	G	A	nonsynonymous	GAA	AAA	E	K	0/0	0/0	0/0	0/1	0/0
000002F	3561494	GN104ID162_002857	A	G	nonsynonymous	GAG	GGG	E	G	0/0	0/0	0/0	0/1	0/0
000002F	3561503	GN104ID162_002857	T	G	nonsynonymous	ATC	AGC	I	S	0/0	0/0	0/0	0/1	0/0
000002F	3561508	GN104ID162_002857	C	T	nonsynonymous	CGT	TGT	R	C	0/0	0/0	0/0	0/1	0/0
000002F	3561509	GN104ID162_002857	G	C	nonsynonymous	CGT	CCT	R	P	0/0	0/0	0/0	0/1	0/0
000002F	3561512	GN104ID162_002857	A	C	nonsynonymous	TAC	TCC	Y	S	0/0	0/0	0/0	0/1	0/0
000002F	3561513	GN104ID162_002857	C	A	nonsense	TAC	TAA	Y	*	0/0	0/0	0/0	0/1	0/0
000002F	3561587	GN104ID162_002857	G	A	nonsynonymous	CGA	CAA	R	Q	0/0	0/1	0/0	0/0	0/0
000002F	3561599	GN104ID162_002857	C	G	nonsynonymous	ACA	AGA	T	R	0/0	0/1	0/0	0/0	0/0
000002F	3561605	GN104ID162_002857	C	G	nonsynonymous	TCT	TGT	S	C	0/0	0/1	0/0	0/0	0/0
000002F	3561608	GN104ID162_002857	T	C	nonsynonymous	TTA	TCA	L	S	0/0	0/1	0/0	0/0	0/0
000002F	3561613	GN104ID162_002857	G	A	nonsynonymous	GGT	AGT	G	S	0/0	0/1	0/0	0/0	0/0
000002F	3561622	GN104ID162_002857	A	G	nonsynonymous	ATT	GTT	I	V	0/0	0/1	0/0	0/0	0/0
000002F	3561628	GN104ID162_002857	C	G	nonsynonymous	CGA	GGA	R	G	0/0	0/1	0/0	0/0	0/0
000002F	3561634	GN104ID162_002857	A	G	nonsynonymous	AGA	GGA	R	G	0/0	0/1	0/0	0/0	0/0
000002F	3561667	GN104ID162_002857	A	G	nonsynonymous	AAT	GAT	N	D	0/1	0/1	0/1	0/1	0/1
000002F	3561679	GN104ID162_002857	G	GGCCTCTCCTTTGACTCCT	nonsynonymous	GGC	GGCCTCTCCTTTGACTCCTGC	G	GLSFDSC	0/1	0/1	0/1	0/1	0/1
000002F	3561684	GN104ID162_002857	C	CGTTGATATTGGCGCCAACGTT,CGTTGATATTGGCGCCAAAGTT	nonsynonymous	ATC	ATCGTTGATATTGGCGCCAACGTT	I	IVDIGANV	0/1	0/2	0/2	0/2	0/1
000002F	3561692	GN104ID162_002857	G	C	nonsynonymous	CGC	CCC	R	P	0/1	0/0	0/0	0/0	0/1
000002F	3561697	GN104ID162_002857	T	C	nonsynonymous	TGC	CGC	C	R	0/1	0/1	0/1	0/1	0/1
000002F	3561703	GN104ID162_002857	G	A	nonsynonymous	GGA	AGA	G	R	0/1	0/1	0/1	0/1	0/1
000002F	3561707	GN104ID162_002857	C	G	nonsynonymous	CCC	CGC	P	R	0/1	0/1	0/1	0/1	0/1
000002F	3561723	GN104ID162_002857	G	C	nonsynonymous	AGG	AGC	R	S	0/1	0/1	0/1	0/1	0/1
000002F	3561733	GN104ID162_002857	G	A	nonsynonymous	GAT	AAT	D	N	0/0	0/1	0/1	0/1	0/0
000002F	3561737	GN104ID162_002857	T	C	nonsynonymous	GTT	GCT	V	A	0/1	0/1	0/1	0/1	0/1
000002F	3561743	GN104ID162_002857	C	T	nonsynonymous	TCC	TTC	S	F	0/0	0/1	0/1	0/1	0/0
000002F	3561754	GN104ID162_002857	T	G	nonsynonymous	TCC	GCC	S	A	0/1	0/1	0/1	0/1	0/1
000002F	3561757	GN104ID162_002857	T	A	nonsynonymous	TGC	AGC	C	S	0/1	0/1	0/1	0/1	0/1
000002F	3561799	GN104ID162_002857	G	C	nonsynonymous	GAC	CAC	D	H	0/1	0/1	0/1	0/1	0/1
000002F	3561805	GN104ID162_002857	T	C	nonsynonymous	TGC	CGC	C	R	0/1	0/1	0/1	0/1	0/1
000002F	3561808	GN104ID162_002857	G	A	nonsynonymous	GCC	ACC	A	T	0/1	0/1	0/1	0/1	0/1
000002F	3561811	GN104ID162_002857	C	A	nonsynonymous	CGC	AGC	R	S	0/1	0/1	0/1	0/1	0/1
000002F	3561829	GN104ID162_002857	G	A	nonsynonymous	GAG	AAG	E	K	0/1	0/1	0/1	0/1	0/1
000002F	3561832	GN104ID162_002857	A	G	nonsynonymous	ACC	GCC	T	A	0/1	0/1	0/1	0/1	0/1
000002F	3561844	GN104ID162_002857	T	G	nonsynonymous	TAA	GAA	*	E	0/1	0/1	0/1	0/1	0/1
000002F	3580263-3580264	GN104ID162_002864	GA	G	frameshift	GAA	GA			0/0	0/0	0/0	0/0	0/0
000002F	3590062	GN104ID162_002867	A	G	nonsynonymous	ATT	GTT	I	V	0/1	0/0	0/0	0/0	0/1
000002F	3590068	GN104ID162_002867	T	TTAG	nonsynonymous	TTG	TTAGTG	L	LV	0/1	0/0	0/0	0/0	0/1
000002F	3590071	GN104ID162_002867	A	T	nonsense	AAG	TAG	K	*	0/1	0/0	0/0	0/0	0/1
000002F	3590105	GN104ID162_002867	C	G	nonsynonymous	CCT	CGT	P	R	0/1	0/0	0/0	0/0	0/1
000002F	3590111	GN104ID162_002867	A	G	nonsynonymous	GAA	GGA	E	G	0/1	0/0	0/0	0/0	0/1
000002F	3590119-3590137	GN104ID162_002867	TCCTCTTTGAAGTTGAAGC	T	nonsynonymous	TCCTCTTTGAAGTTGAAGCAT	TAT	SSLKLKH	Y	0/1	0/0	0/0	0/0	0/1
000002F	3805165	GN104ID162_002912	A	G	nonsynonymous	TAT	TGT	Y	C	0/1	0/1	0/1	0/1	0/1
000002F	3805237	GN104ID162_002912	G	C	nonsynonymous	CGA	CCA	R	P	0/1	0/1	0/1	0/1	0/1
000002F	3805329	GN104ID162_002912	G	A	nonsynonymous	GCA	ACA	A	T	0/1	0/1	0/1	0/1	0/1
000002F	3805399	GN104ID162_002912	T	C	nonsynonymous	CTG	CCG	L	P	0/1	0/1	0/1	0/1	0/1
000002F	3805416	GN104ID162_002912	G	C	nonsynonymous	GTG	CTG	V	L	0/1	0/1	0/1	0/1	0/1
000002F	3805447	GN104ID162_002912	A	G	nonsynonymous	AAA	AGA	K	R	0/1	0/1	0/1	0/1	0/1
000002F	3805637	GN104ID162_002912	C	T	nonsense	CAG	TAG	Q	*	0/1	0/1	0/1	0/1	0/1
000002F	3940632-3940633	GN104ID162_002922	AC	A	frameshift	CAC	CA			1/1	1/1	1/1	1/1	1/1
000002F	3940648	GN104ID162_002922	G	GC	frameshift	TCG	TCGC			1/1	1/1	1/1	1/1	1/1
000002F	3940717	GN104ID162_002922	C	CG	frameshift	AAC	AACG			1/1	1/1	1/1	1/1	1/1
000002F	3941035	GN104ID162_002922	G	GT	frameshift	GTC	GTTC			1/1	1/1	1/1	1/1	1/1
000002F	3941039	GN104ID162_002922	G	C	nonsynonymous	GGA	GCA	G	A	0/1	0/0	0/0	0/0	0/1
000002F	3941484	GN104ID162_002923	T	A	nonsynonymous	ATT	AAT	I	N	1/1	1/1	1/1	1/1	1/1
000002F	3941598-3941599	GN104ID162_002923	AG	A	frameshift	GAG	GA			1/1	1/1	1/1	1/1	1/1
000002F	4121869	GN104ID162_002952	T	A	nonsynonymous	AAG	ATG	K	M	0/1	0/0	0/0	0/0	0/1
000002F	4240293	GN104ID162_002969	C	T	nonsynonymous	GAA	AAA	E	K	0/1	0/0	0/0	0/0	0/1
000002F	4253409	GN104ID162_002972	G	A	nonsynonymous	ATG	ATA	M	I	0/1	0/1	0/1	0/1	0/1
000002F	4253431	GN104ID162_002972	A	G	nonsynonymous	AAT	GAT	N	D	0/1	0/1	0/1	0/1	0/1
000002F	4253449	GN104ID162_002972	C	T	nonsense	CGA	TGA	R	*	0/1	0/1	0/1	0/1	0/1
000002F	4253453	GN104ID162_002972	T	C	nonsynonymous	TTG	TCG	L	S	0/1	0/1	0/1	0/1	0/1
000002F	4253474	GN104ID162_002972	T	C	nonsynonymous	TTG	TCG	L	S	0/1	0/1	0/1	0/1	0/1
000002F	4253531	GN104ID162_002972	T	G	nonsynonymous	TTT	TGT	F	C	0/1	0/1	0/1	0/1	0/1
000002F	4253549	GN104ID162_002972	T	C	nonsynonymous	GTG	GCG	V	A	0/1	0/1	0/1	0/1	0/1
000002F	4253605	GN104ID162_002972	G	C	nonsynonymous	GCA	CCA	A	P	0/1	0/1	0/1	0/1	0/1
000002F	4253611	GN104ID162_002972	A	G	nonsynonymous	ATT	GTT	I	V	0/1	0/1	0/1	0/1	0/1
000002F	4253617	GN104ID162_002972	G	A	nonsynonymous	GGT	AGT	G	S	0/1	0/1	0/1	0/1	0/1
000002F	4253632	GN104ID162_002972	A	G	nonsynonymous	ACT	GCT	T	A	0/1	0/1	0/1	0/1	0/1
000002F	4253638	GN104ID162_002972	A	C	nonsynonymous	ATT	CTT	I	L	0/1	0/1	0/1	0/1	0/1
000002F	4253657	GN104ID162_002972	C	T	nonsynonymous	GCG	GTG	A	V	0/1	0/1	0/1	0/1	0/1
000002F	4253674	GN104ID162_002972	A	G	nonsynonymous	ATT	GTT	I	V	0/1	0/1	0/1	0/1	0/1
000002F	4253720	GN104ID162_002972	T	C	nonsynonymous	TTG	TCG	L	S	0/1	0/1	0/1	0/1	0/1
000002F	4253725	GN104ID162_002972	A	C	nonsynonymous	ACG	CCG	T	P	0/1	0/1	0/1	0/1	0/1
000002F	4253737	GN104ID162_002972	A	G	nonsynonymous	AAT	GAT	N	D	0/1	0/1	0/1	0/1	0/1
000002F	4253749	GN104ID162_002972	A	G	nonsynonymous	AAA	GAA	K	E	0/1	0/1	0/1	0/1	0/1
000002F	4253767	GN104ID162_002972	C	T	nonsense	CAA	TAA	Q	*	0/1	0/1	0/1	0/1	0/1
000002F	4253768	GN104ID162_002972	A	G	nonsynonymous	CAA	CGA	Q	R	0/1	0/1	0/1	0/1	0/1
000002F	4253770	GN104ID162_002972	C	T	nonsynonymous	CTT	TTT	L	F	0/1	0/1	0/1	0/1	0/1
000002F	4253796	GN104ID162_002972	C	A	nonsynonymous	AAC	AAA	N	K	0/1	0/1	0/1	0/1	0/1
000002F	4253827	GN104ID162_002972	G	GCA	frameshift	GCA	GCACA			0/1	0/0	0/0	0/0	0/1
000002F	4253869	GN104ID162_002972	A	G	nonsynonymous	AAA	GAA	K	E	0/1	0/1	0/1	0/1	0/1
000002F	4253929	GN104ID162_002972	A	G	nonsynonymous	AAG	GAG	K	E	0/1	0/1	0/1	0/1	0/1
000002F	4253933	GN104ID162_002972	A	G	nonsynonymous	CAA	CGA	Q	R	0/1	0/1	0/1	0/1	0/1
000002F	4253948	GN104ID162_002972	A	G	nonsynonymous	CAC	CGC	H	R	0/1	0/1	0/1	0/1	0/1
000002F	4253951	GN104ID162_002972	A	G	nonsynonymous	CAC	CGC	H	R	0/1	0/1	0/1	0/1	0/1
000002F	4253956	GN104ID162_002972	G	A	nonsynonymous	GGT	AGT	G	S	0/1	0/1	0/1	0/1	0/1
000002F	4253963	GN104ID162_002972	A	G	nonsynonymous	CAT	CGT	H	R	0/1	0/1	0/1	0/1	0/1
000002F	4255457	GN104ID162_002973	A	G	nonsynonymous	TGC	CGC	C	R	0/1	0/1	0/1	0/1	0/1
000002F	4255495	GN104ID162_002973	A	G	nonsynonymous	CTG	CCG	L	P	0/1	0/1	0/1	0/1	0/1
000002F	4255507	GN104ID162_002973	C	G	nonsynonymous	TGC	TCC	C	S	0/1	0/1	0/1	0/1	0/1
000002F	4255666	GN104ID162_002973	T	C	nonsynonymous	CAA	CGA	Q	R	0/1	0/1	0/0	0/1	0/1
000002F	4255671	GN104ID162_002973	T	TC,TCGGG	frameshift	CAA	CAGA			0/0	0/0	0/0	0/0	0/2
000002F	4255672	GN104ID162_002973	T	C,TAGAAAAAATTTTCGG	nonsynonymous	CAA	CGA	Q	R	1/1	0/1	0/1	0/1	1/2
000002F	4255674	GN104ID162_002973	G	GGTAGAAAAAATT	nonsynonymous	TAC	TAAATTTTTTCTACC	Y	*IFST	0/0	0/1	0/0	0/0	0/0
000003F	158712	GN104ID162_003046	T	C	nonsynonymous	TGG	CGG	W	R	1/1	0/1	0/1	0/1	1/1
000003F	231309	GN104ID162_003065	G	A	nonsynonymous	CCC	CTC	P	L	0/1	0/1	0/1	0/1	0/1
000003F	231382	GN104ID162_003065	A	T	nonsynonymous	TCT	ACT	S	T	0/1	0/1	0/1	0/1	0/1
000003F	233084	GN104ID162_003067	C	A	nonsynonymous	GTC	TTC	V	F	0/1	0/1	0/1	0/1	0/1
000003F	233110	GN104ID162_003067	C	G	nonsynonymous	GGC	GCC	G	A	0/1	0/1	0/1	0/1	0/1
000003F	233114	GN104ID162_003067	T	C	nonsynonymous	AAC	GAC	N	D	0/1	0/1	0/1	0/1	0/1
000003F	273991	GN104ID162_003081	C	T	nonsynonymous	TCA	TTA	S	L	0/1	0/1	0/1	0/1	0/1
000003F	274057	GN104ID162_003081	G	C	nonsynonymous	TGC	TCC	C	S	0/1	0/1	0/1	0/1	0/1
000003F	274071	GN104ID162_003081	G	A	nonsynonymous	GCA	ACA	A	T	0/1	0/1	0/1	0/1	0/1
000003F	274080	GN104ID162_003081	G	A	nonsynonymous	GAA	AAA	E	K	0/1	0/1	0/1	0/1	0/1
000003F	274214	GN104ID162_003081	A	C	nonsynonymous	AAA	CAA	K	Q	0/1	0/1	0/1	0/1	0/1
000003F	274233	GN104ID162_003081	C	T	nonsynonymous	ACA	ATA	T	I	0/1	0/1	0/1	0/1	0/1
000003F	274267	GN104ID162_003081	A	T	nonsynonymous	CAA	CAT	Q	H	0/0	0/0	0/0	0/0	0/0
000003F	274399	GN104ID162_003081	G	A	nonsynonymous	GAG	AAG	E	K	0/1	0/1	0/1	0/1	0/1
000003F	274406	GN104ID162_003081	T	G	nonsynonymous	TTG	TGG	L	W	0/1	0/1	0/1	0/1	0/1
000003F	287440	GN104ID162_003086	C	T	nonsynonymous	TGC	TAC	C	Y	1/1	0/1	0/1	0/1	1/1
000003F	287703	GN104ID162_003086	C	G	nonsynonymous	GAA	CAA	E	Q	0/0	0/1	0/1	0/1	0/0
000003F	291756	GN104ID162_003089	T	A	nonsynonymous	ATG	AAG	M	K	0/0	0/1	0/1	0/1	0/0
000003F	291761	GN104ID162_003089	G	A	nonsynonymous	GAG	AAG	E	K	0/0	0/1	0/1	0/1	0/0
000003F	291938	GN104ID162_003089	T	C	nonsynonymous	TGC	CGC	C	R	1/1	0/1	0/1	0/1	1/1
000003F	292176	GN104ID162_003089	G	A	nonsynonymous	GAC	AAC	D	N	0/1	0/0	0/0	0/0	0/1
000003F	292209	GN104ID162_003089	G	A	nonsynonymous	GAT	AAT	D	N	0/0	0/0	0/0	0/0	0/0
000003F	771791	GN104ID162_003195	C	T	nonsynonymous	CCA	CTA	P	L	0/1	0/0	0/0	0/0	0/1
000003F	771852-771864	GN104ID162_003195	CGGGGGGGGGGGG	C	nonsynonymous	GGCGGGGGGGGGGGG	GGC	GGGGG	G	0/1	0/0	0/0	./.	0/0
000003F	771853	GN104ID162_003195	G	A,	nonsynonymous	GGG	AGG	G	R	0/2	1/1	0/1	0/1	./.
000003F	771865	GN104ID162_003195	G	A	nonsynonymous	GGG	AGG	G	R	0/1	0/0	0/0	0/0	0/0
000003F	771912	GN104ID162_003195	T	A	nonsynonymous	CAT	CAA	H	Q	0/0	0/1	0/1	0/1	0/0
000003F	825042	GN104ID162_003207	G	C	nonsynonymous	ACC	AGC	T	S	0/0	0/1	0/1	0/1	0/0
000003F	825437	GN104ID162_003207	A	G	nonsynonymous	TTG	TCG	L	S	0/1	0/1	0/1	0/1	0/1
000003F	825581	GN104ID162_003207	G	A	nonsynonymous	TCG	TTG	S	L	0/0	0/0	0/0	0/0	0/0
000003F	836576	GN104ID162_003212	C	T	nonsense	CAA	TAA	Q	*	0/1	0/1	0/1	0/1	0/1
000003F	913927	GN104ID162_003228	T	G	nonsynonymous	CAG	CCG	Q	P	0/1	0/1	0/1	0/1	0/1
000003F	1020030	GN104ID162_003263	C	A	nonsynonymous	CCG	CAG	P	Q	0/0	0/1	0/1	0/1	0/0
000003F	1020158	GN104ID162_003263	A	AGGCCAGATTCGTCT	frameshift	AAG	AGGCCAGATTCGTCTAG			0/0	0/1	0/0	0/0	0/0
000003F	1032258	GN104ID162_003269	A	G	nonsynonymous	AAA	GAA	K	E	0/1	0/1	0/1	0/1	0/1
000003F	1032268	GN104ID162_003269	G	A	nonsynonymous	CGA	CAA	R	Q	0/0	0/0	0/0	0/0	0/0
000003F	1032292	GN104ID162_003269	G	T	nonsynonymous	CGA	CTA	R	L	0/1	0/1	0/1	0/1	0/1
000003F	1032333	GN104ID162_003269	G	GCGACCCCTCTTCCTACTACACT	frameshift	GCG	GCGACCCCTCTTCCTACTACACTCG			0/0	0/0	0/0	0/0	0/0
000003F	1032338	GN104ID162_003269	C	CCCTCTTCCTACTACACTCGACCAACAAGACTTACCCCCTCAATTCCGTCCCCTCTTGTCACCTCTGATACAATGCAG	frameshift	ACC	ACCCCTCTTCCTACTACACTCGACCAACAAGACTTACCCCCTCAATTCCGTCCCCTCTTGTCACCTCTGATACAATGCAG			0/0	0/1	0/0	0/0	0/0
000003F	1032450-1032452	GN104ID162_003269	GAT	G	frameshift	GAT	G			0/0	0/1	0/1	0/1	0/0
000003F	1032524-1032562	GN104ID162_003269	GATACCGATGCAGTATCTGGGGCATCGGGGGGGATTTTT	G	frameshift	GCGATACCGATGCAGTATCTGGGGCATCGGGGGGGATTTTTT	GCGT			0/1	0/0	0/0	0/0	0/1
000003F	1032621-1032622	GN104ID162_003269	GA	G	frameshift	GAA	GA			0/1	0/0	0/0	0/0	0/1
000003F	1136620	GN104ID162_003298	A	C	nonsynonymous	TTT	TTG	F	L	0/1	0/0	0/0	0/0	0/1
000003F	1136932	GN104ID162_003298	T	C	nonsynonymous	ATA	ATG	I	M	0/0	0/1	0/1	0/1	0/0
000003F	1159113	GN104ID162_003306	T	C	nonsynonymous	TGA	TGG	*	W	0/0	0/1	0/1	0/1	0/0
000003F	1236443	GN104ID162_003328	T	C	nonsynonymous	AAC	AGC	N	S	0/0	0/0	0/0	0/1	0/0
000003F	1541277	GN104ID162_003406	C	T	nonsynonymous	CGA	CAA	R	Q	0/1	0/1	0/1	0/1	0/1
000003F	1541358	GN104ID162_003406	C	T	nonsense	TGG	TAG	W	*	0/1	0/0	0/0	0/0	0/1
000003F	1541359	GN104ID162_003406	A	G	nonsynonymous	TGG	CGG	W	R	0/1	0/1	0/1	0/1	0/1
000003F	1541382	GN104ID162_003406	G	A	nonsynonymous	GCG	GTG	A	V	0/1	0/1	0/1	0/1	0/1
000003F	1541591	GN104ID162_003406	C	T	nonsynonymous	GAC	AAC	D	N	0/1	0/0	0/0	0/1	0/1
000003F	1647981	GN104ID162_003426	T	A	nonsynonymous	CTT	CAT	L	H	0/0	0/1	0/1	0/1	0/0
000003F	1879088	GN104ID162_003468	T	C	nonsynonymous	AAA	AGA	K	R	0/0	0/0	0/0	0/0	0/0
000003F	1879109	GN104ID162_003468	C	T	nonsynonymous	GGC	GAC	G	D	0/0	0/0	0/0	0/0	0/0
000003F	1879217	GN104ID162_003468	T	C	nonsynonymous	GAC	GGC	D	G	0/1	0/0	0/0	0/0	0/1
000003F	2133741	GN104ID162_003507	T	C	nonsynonymous	AAG	GAG	K	E	1/1	0/1	0/1	0/1	1/1
000003F	2133830	GN104ID162_003507	C	T	nonsynonymous	CGA	CAA	R	Q	1/1	0/1	0/1	0/1	1/1
000003F	2133867	GN104ID162_003507	G	T	nonsynonymous	CCG	ACG	P	T	1/1	0/1	0/1	0/1	1/1
000003F	2133912	GN104ID162_003507	C	A	nonsynonymous	GGC	TGC	G	C	1/1	0/1	0/1	0/1	1/1
000003F	2133973	GN104ID162_003507	T	G	nonsynonymous	AAA	AAC	K	N	1/1	0/1	0/1	0/1	1/1
000003F	2134200	GN104ID162_003507	A	G	nonsynonymous	CTG	CCG	L	P	0/0	0/1	0/0	0/1	0/0
000003F	2134209	GN104ID162_003507	C	T	nonsynonymous	CGA	CAA	R	Q	0/0	0/1	0/0	0/1	0/0
000003F	2147593	GN104ID162_003509	T	C	nonsynonymous	TTA	TCA	L	S	./.	0/1	0/0	0/0	1/1
000003F	2148435	GN104ID162_003509	T	C	nonsynonymous	TCC	CCC	S	P	1/1	0/1	0/1	0/1	1/1
000003F	2148495	GN104ID162_003509	A	G	nonsynonymous	ATC	GTC	I	V	1/1	0/1	0/1	0/1	1/1
000003F	2148650-2148651	GN104ID162_003509	CG	C	frameshift	CGCGGG	CGCGG			0/0	0/1	0/1	0/1	0/0
000003F	2148690	GN104ID162_003509	C	A	nonsynonymous	CCA	ACA	P	T	1/1	0/1	0/1	0/1	1/1
000003F	2148696	GN104ID162_003509	A	G	nonsynonymous	ACT	GCT	T	A	0/1	0/0	0/0	0/1	0/0
000003F	2148838	GN104ID162_003509	A	G	nonsynonymous	CAA	CGA	Q	R	0/1	0/0	0/0	0/0	0/1
000003F	2148867	GN104ID162_003509	A	C	nonsynonymous	AAT	CAT	N	H	0/1	0/0	0/0	0/0	0/1
000003F	2364458	GN104ID162_003552	A	AGGGC	frameshift	TCA	GCCCTCA			0/1	0/0	0/0	0/0	0/1
000003F	2364556	GN104ID162_003552	C	T	nonsynonymous	CGG	CAG	R	Q	0/1	0/0	0/0	0/0	0/1
000003F	2364563	GN104ID162_003552	G	A	nonsynonymous	CGT	TGT	R	C	0/1	0/0	0/0	0/0	0/1
000003F	2364571	GN104ID162_003552	G	A	nonsynonymous	CCG	CTG	P	L	0/1	0/0	0/0	0/0	0/1
000003F	2364589	GN104ID162_003552	A	C	nonsynonymous	GTA	GGA	V	G	0/1	0/0	0/0	0/0	0/1
000003F	2364614	GN104ID162_003552	T	C	nonsynonymous	ATC	GTC	I	V	0/1	0/0	0/0	0/0	0/1
000003F	2364763	GN104ID162_003552	G	A	nonsynonymous	GCG	GTG	A	V	0/1	0/0	0/0	0/0	0/1
000003F	2364884	GN104ID162_003552	C	A	nonsynonymous	GCC	TCC	A	S	0/1	0/0	0/0	0/0	0/1
000003F	2364905	GN104ID162_003552	T	C	nonsynonymous	AAG	GAG	K	E	0/1	0/0	0/0	0/0	0/1
000003F	2364920	GN104ID162_003552	C	A	nonsynonymous	GAC	TAC	D	Y	0/1	0/0	0/0	0/0	0/1
000003F	2364925	GN104ID162_003552	A	G	nonsynonymous	ATT	ACT	I	T	0/1	0/0	0/0	0/0	0/1
000003F	2701864	GN104ID162_003621	G	GCGC	nonsynonymous	CGC	GCGCGC	R	AR	0/1	0/1	0/1	0/1	0/1
000003F	2785313	GN104ID162_003640	G	GA	frameshift	TTC	TTTC			0/0	0/0	0/0	0/0	0/0
000003F	3380342	GN104ID162_003747	C	T	nonsynonymous	GCC	ACC	A	T	0/0	0/0	0/0	0/1	0/0
000003F	3380423	GN104ID162_003747	T	C	nonsynonymous	ATA	GTA	I	V	0/0	0/0	0/0	0/1	0/0
000003F	3485715	GN104ID162_003767	G	T	nonsynonymous	CTC	ATC	L	I	0/0	0/0	0/0	0/0	0/1
000003F	3485745	GN104ID162_003767	C	G	nonsynonymous	GCA	CCA	A	P	0/0	0/0	0/0	0/0	0/1
000003F	3520651	GN104ID162_003772	C	T	nonsynonymous	CGA	CAA	R	Q	0/1	0/0	0/0	0/0	0/0
000003F	3520712	GN104ID162_003772	G	A	nonsynonymous	CGG	TGG	R	W	0/1	0/1	0/1	0/1	0/1
000003F	3520751	GN104ID162_003772	C	T	nonsynonymous	GAT	AAT	D	N	0/1	0/1	0/1	0/1	0/1
000003F	3520762	GN104ID162_003772	G	A	nonsynonymous	TCG	TTG	S	L	0/1	0/0	0/0	0/0	0/1
000003F	3521044	GN104ID162_003772	A	G	nonsynonymous	TTG	TCG	L	S	0/1	0/1	0/0	0/0	0/1
000003F	3521195	GN104ID162_003772	C	T	nonsynonymous	GAA	AAA	E	K	0/1	0/1	0/1	0/1	0/1
000003F	3643793	GN104ID162_003796	T	TGGACA	frameshift	CTG	CTGGACAG			0/0	0/1	0/1	0/1	0/0
000003F	3708101	GN104ID162_003811	C	T	nonsynonymous	GCC	ACC	A	T	0/1	0/0	0/0	0/0	0/1
000003F	3730818	GN104ID162_003817	C	A	nonsynonymous	CAG	AAG	Q	K	1/1	0/1	0/1	0/1	1/1
000003F	3903413-3903414	GN104ID162_003855	AT	A	frameshift	GTATTT	GTATT			0/0	0/0	0/0	0/0	0/0
000003F	3917601	GN104ID162_003858	T	G	nonsynonymous	ATG	CTG	M	L	0/0	0/0	0/0	0/1	0/0
000003F	3917776	GN104ID162_003858	C	T	nonsynonymous	TGC	TAC	C	Y	0/0	0/0	0/0	0/1	0/0
000003F	3918070	GN104ID162_003858	G	A	nonsynonymous	GCA	GTA	A	V	0/1	0/1	0/1	0/1	0/1
000003F	4040300	GN104ID162_003881	C	A	nonsynonymous	CTC	ATC	L	I	0/1	0/1	0/1	0/1	0/1
000003F	4040355	GN104ID162_003881	A	G	nonsynonymous	GAC	GGC	D	G	0/1	0/0	0/0	0/0	0/1
000003F	4040445	GN104ID162_003881	A	G	nonsynonymous	AAA	GAA	K	E	0/0	0/1	0/1	0/1	0/0
000003F	4040489	GN104ID162_003881	C	CTCTTACAAAGCCCGGCATCAACTGCTGT	frameshift	AAC	AACTCTTACAAAGCCCGGCATCAACTGCTGT			0/0	0/0	0/0	0/0	0/0
000003F	4040492	GN104ID162_003881	T	TTACAAAGCCCGGCATCAACTGCTGTTCTGATTGCCCGCCGGGC	frameshift	TCT	TCTTACAAAGCCCGGCATCAACTGCTGTTCTGATTGCCCGCCGGGC			0/0	0/0	0/1	0/0	0/0
000003F	4040493	GN104ID162_003881	G	T	nonsynonymous	GAT	TAT	D	Y	0/0	0/0	0/0	0/0	0/0
000003F	4040494	GN104ID162_003881	A	ACAAAGCCCGGCATCAAC	frameshift	GAT	GACAAAGCCCGGCATCAACT			0/0	0/0	0/0	0/0	0/0
000003F	4042688	GN104ID162_003881	A	G	nonsynonymous	CAG	CGG	Q	R	1/1	0/0	0/0	0/0	1/1
000003F	4042906	GN104ID162_003881	A	G	nonsynonymous	ACC	GCC	T	A	1/1	0/1	0/1	0/1	1/1
000003F	4151538	GN104ID162_003899	G	A	nonsynonymous	GAA	AAA	E	K	0/0	0/0	0/0	0/1	0/0
000003F	4255191	GN104ID162_003929	G	C	nonsynonymous	CCC	GCC	P	A	0/0	0/1	0/1	0/1	0/0
000004F	61412	GN104ID162_003960	C	T	nonsynonymous	GCG	GTG	A	V	0/1	0/1	0/1	0/1	0/1
000004F	167337	GN104ID162_003986	A	AACACGTGAAAACACGCC,AACACGTGAAAACACGCCTTATTACCGCCGCTGGAGCAACTTGAACCCAGTTCGATAAACCTATG	frameshift	ATT	AACACGTGAAAACACGCCTT			./.	0/0	0/0	0/0	./.
000004F	167339	GN104ID162_003986	T	TATTACCGCCGCTGGAGCAACTTGAACCCAGTTCGATAAACCTATGTTTGGTGGGATGCTC	nonsynonymous	ATT	ATTATTACCGCCGCTGGAGCAACTTGAACCCAGTTCGATAAACCTATGTTTGGTGGGATGCTC	I	IITAAGAT*TQFDKPMFGGML	./.	./.	0/0	0/0	./.
000004F	243479	GN104ID162_003998	G	A	nonsynonymous	CCA	CTA	P	L	0/1	0/0	0/0	0/0	0/1
000004F	244706	GN104ID162_003999	A	G	nonsynonymous	GTG	GCG	V	A	1/1	0/1	0/1	0/1	1/1
000004F	244860	GN104ID162_003999	C	T	nonsynonymous	GAA	AAA	E	K	0/1	0/0	0/0	0/0	0/1
000004F	245123	GN104ID162_003999	C	T	nonsynonymous	CGT	CAT	R	H	0/1	0/1	0/1	0/1	0/1
000004F	293379-293397	GN104ID162_004007	GTTCAGGCTTCGGTTTCGA	G	nonsynonymous	TCGAAACCGAAGCCTGAACCG	CCG	SKPKPEP	P	1/1	0/1	0/1	0/1	1/1
000004F	412602	GN104ID162_004028	C	T	nonsynonymous	CAC	TAC	H	Y	0/1	0/1	0/1	0/1	0/1
000004F	429952	GN104ID162_004034	C	T	nonsynonymous	CGG	TGG	R	W	0/1	0/1	0/1	0/1	0/1
000004F	430228	GN104ID162_004034	G	A	nonsynonymous	GGC	GAC	G	D	0/1	0/1	0/1	0/1	0/1
000004F	430416	GN104ID162_004034	G	A	nonsynonymous	GAG	AAG	E	K	0/1	0/1	0/1	0/1	0/1
000004F	430420	GN104ID162_004034	G	C	nonsynonymous	CGG	CCG	R	P	0/1	0/1	0/1	0/1	0/1
000004F	430486	GN104ID162_004034	T	C	nonsynonymous	TTG	TCG	L	S	0/1	0/1	0/1	0/1	0/1
000004F	430548	GN104ID162_004034	A	G	nonsynonymous	AAG	GAG	K	E	0/1	0/1	0/1	0/1	0/1
000004F	430566	GN104ID162_004034	G	A	nonsynonymous	GAT	AAT	D	N	0/1	0/1	0/1	0/1	0/1
000004F	806723	GN104ID162_004125	C	T	nonsynonymous	TCA	TTA	S	L	0/1	0/0	0/0	0/0	0/1
000004F	806891	GN104ID162_004125	T	C	nonsynonymous	ATG	ACG	M	T	0/0	0/1	0/1	0/1	0/0
000004F	812033	GN104ID162_004127	C	T	nonsynonymous	TCG	TTG	S	L	0/1	0/1	0/1	0/1	0/1
000004F	931426	GN104ID162_004149	G	A	nonsense	TGG	TGA	W	*	0/1	0/0	0/0	0/1	0/1
000004F	931493	GN104ID162_004149	G	A	nonsynonymous	GCG	ACG	A	T	0/0	0/1	0/1	0/1	0/0
000004F	931505	GN104ID162_004149	G	A	nonsynonymous	GCC	ACC	A	T	0/0	0/1	0/1	0/1	0/0
000004F	931820	GN104ID162_004149	A	G	nonsynonymous	AGC	GGC	S	G	0/0	0/1	0/1	0/1	0/0
000004F	932028	GN104ID162_004150	C	CGGCCACAGTTCAAA	frameshift	GGC	GTTTGAACTGTGGCCGC			0/0	0/1	0/1	0/1	0/0
000004F	932043	GN104ID162_004150	G	A	nonsynonymous	ACG	ATG	T	M	0/1	0/0	0/0	0/1	0/1
000004F	932052	GN104ID162_004150	C	G	nonsynonymous	TGT	TCT	C	S	0/0	0/1	0/1	0/1	0/0
000004F	932071	GN104ID162_004150	C	G	nonsynonymous	GTG	CTG	V	L	0/0	0/1	0/1	0/1	0/0
000004F	932082	GN104ID162_004150	A	G	nonsynonymous	CTA	CCA	L	P	0/0	0/1	0/1	0/1	0/0
000004F	932083	GN104ID162_004150	G	T	nonsynonymous	CTA	ATA	L	I	0/0	0/1	0/1	0/1	0/0
000004F	932086	GN104ID162_004150	C	A	nonsynonymous	GTT	TTT	V	F	0/0	0/1	0/1	0/1	0/0
000004F	932092	GN104ID162_004150	A	AT	frameshift	TTA	ATTA			0/0	0/1	0/1	0/1	0/0
000004F	932105-932106	GN104ID162_004150	AC	A	frameshift	GGT	GT			0/0	0/1	0/1	0/1	0/0
000004F	932112	GN104ID162_004150	A	C	nonsynonymous	CTC	CGC	L	R	0/0	0/1	0/1	0/1	0/0
000004F	932136-932138	GN104ID162_004150	GAC	G	frameshift	TTGTCT	TTCT			0/0	0/1	0/1	0/1	0/0
000004F	932140	GN104ID162_004150	A	AGC	frameshift	TTG	GCTTG			0/0	0/1	0/1	0/1	0/0
000004F	932150	GN104ID162_004150	C	G	nonsynonymous	TTG	TTC	L	F	0/0	0/1	0/1	0/1	0/0
000004F	932151	GN104ID162_004150	A	T	nonsense	TTG	TAG	L	*	0/0	0/1	0/1	0/1	0/0
000004F	932186	GN104ID162_004150	A	C	nonsynonymous	AAT	AAG	N	K	0/0	0/1	0/1	0/1	0/0
000004F	932188	GN104ID162_004150	T	C	nonsynonymous	AAT	GAT	N	D	0/0	0/1	0/1	0/1	0/0
000004F	932202	GN104ID162_004150	C	T	nonsynonymous	CGT	CAT	R	H	0/0	0/1	0/1	0/1	0/0
000004F	932218	GN104ID162_004150	A	G	nonsynonymous	TTC	CTC	F	L	0/0	0/1	0/1	0/1	0/0
000004F	932399	GN104ID162_004150	G	C	nonsynonymous	CTG	GTG	L	V	0/0	0/1	0/1	0/1	0/0
000004F	932426	GN104ID162_004150	T	C	nonsynonymous	ATG	GTG	M	V	0/0	0/1	0/1	0/1	0/0
000004F	1128278-1128279	GN104ID162_004193	GT	G	frameshift	GTGTTT	GTGTT			1/1	1/1	1/1	1/1	1/1
000004F	1128285	GN104ID162_004193	G	A	nonsynonymous	GAA	AAA	E	K	0/0	0/1	0/1	0/1	0/0
000004F	1128390-1128391	GN104ID162_004193	CA	C	frameshift	GCA	GC			1/1	1/1	1/1	1/1	1/1
000004F	1295222	GN104ID162_004224	C	T	nonsynonymous	TCG	TTG	S	L	0/1	0/0	0/0	0/0	0/1
000004F	1295275	GN104ID162_004224	G	A	nonsynonymous	GTG	ATG	V	M	0/0	0/0	0/0	0/0	0/0
000004F	1295751	GN104ID162_004224	T	C	nonsynonymous	GTT	GCT	V	A	0/1	0/1	0/1	0/1	0/1
000004F	1309377	GN104ID162_004230	G	C	nonsynonymous	GAT	CAT	D	H	0/1	0/1	0/1	0/1	0/1
000004F	1309393	GN104ID162_004230	C	T	nonsynonymous	TCT	TTT	S	F	0/1	0/1	0/1	0/1	0/1
000004F	1310413	GN104ID162_004230	A	AGTTGACATGCGGCAACTCTGAGGAAGCT	frameshift	CAT	CAGTTGACATGCGGCAACTCTGAGGAAGCTT			0/1	0/0	0/1	0/1	0/0
000004F	1310429	GN104ID162_004230	C	G	nonsense	TAC	TAG	Y	*	0/1	0/1	0/1	0/1	0/1
000004F	1310458	GN104ID162_004230	T	C	nonsynonymous	ATC	ACC	I	T	0/1	0/1	0/1	0/1	0/1
000004F	1310467	GN104ID162_004230	C	CA	frameshift	ACT	ACAT			0/1	0/1	0/1	0/1	0/1
000004F	1310482	GN104ID162_004230	G	A	nonsynonymous	AGA	AAA	R	K	0/1	0/1	0/1	0/1	0/1
000004F	1310496	GN104ID162_004230	A	G	nonsynonymous	AAG	GAG	K	E	0/1	0/0	0/0	0/0	0/1
000004F	1310498	GN104ID162_004230	G	T	nonsynonymous	AAG	AAT	K	N	0/1	0/1	0/1	0/1	0/1
000004F	1310532	GN104ID162_004230	A	T	nonsynonymous	ATG	TTG	M	L	0/1	0/1	0/1	0/1	0/1
000004F	1335565	GN104ID162_004238	C	T	nonsynonymous	GCC	ACC	A	T	0/1	0/0	0/0	0/0	0/1
000004F	1335603	GN104ID162_004238	G	C	nonsynonymous	GCC	GGC	A	G	0/1	0/0	0/0	0/0	0/1
000004F	1335763	GN104ID162_004238	C	G	nonsynonymous	GGT	CGT	G	R	0/1	0/0	0/0	0/0	0/1
000004F	1336045	GN104ID162_004238	A	G	nonsynonymous	ATT	ACT	I	T	0/1	0/0	0/0	0/0	0/1
000004F	1336187	GN104ID162_004238	A	T	nonsynonymous	TAC	AAC	Y	N	0/1	0/0	0/0	0/0	0/1
000004F	1336192	GN104ID162_004238	A	T	nonsynonymous	TTC	TAC	F	Y	0/1	0/0	0/0	0/0	0/1
000004F	1336224	GN104ID162_004238	G	C	nonsynonymous	ATC	ATG	I	M	0/1	0/0	0/0	0/0	0/1
000004F	1336414	GN104ID162_004238	G	C	nonsynonymous	TCC	TGC	S	C	0/1	0/0	0/0	0/0	0/1
000004F	1454863	GN104ID162_004264	T	C	nonsynonymous	TTG	TCG	L	S	1/1	0/1	0/1	0/1	1/1
000004F	1454971	GN104ID162_004264	G	T	nonsynonymous	AGA	ATA	R	I	0/1	0/0	0/0	0/1	0/1
000004F	1454973	GN104ID162_004264	G	C	nonsynonymous	GCC	CCC	A	P	0/1	0/0	0/0	0/1	0/1
000004F	1455045	GN104ID162_004264	A	G	nonsynonymous	ACT	GCT	T	A	0/1	0/0	0/0	0/1	0/1
000004F	1455063	GN104ID162_004264	G	A	nonsynonymous	GAA	AAA	E	K	0/1	0/0	0/0	0/1	0/1
000004F	1455072	GN104ID162_004264	G	A	nonsynonymous	GAC	AAC	D	N	0/0	0/0	0/0	0/1	0/0
000004F	1455200	GN104ID162_004264	C	CTCTG	frameshift	ATC	ATCTCTG			0/1	0/1	0/1	0/1	0/1
000004F	1456840	GN104ID162_004265	A	G	nonsynonymous	TCT	CCT	S	P	0/0	0/0	0/0	0/1	0/0
000004F	1456849	GN104ID162_004265	T	C	nonsynonymous	ACC	GCC	T	A	0/0	0/0	0/0	0/1	0/0
000004F	1533891	GN104ID162_004280	G	A	nonsynonymous	TCG	TTG	S	L	1/1	0/1	0/1	0/1	1/1
000004F	1533900	GN104ID162_004280	A	G	nonsynonymous	GTG	GCG	V	A	1/1	0/1	0/1	0/1	1/1
000004F	1533918	GN104ID162_004280	C	T	nonsynonymous	CGA	CAA	R	Q	1/1	0/1	0/1	0/1	1/1
000004F	1559433	GN104ID162_004285	G	C	nonsynonymous	ATG	ATC	M	I	0/1	0/1	0/1	0/1	0/1
000004F	1609861	GN104ID162_004300	G	A	nonsynonymous	GTT	ATT	V	I	0/1	0/0	0/0	0/0	0/1
000004F	1609911	GN104ID162_004300	C	CCCGCGAGGCACCGTTCGG	nonsynonymous	GTC	GTCCCGCGAGGCACCGTTCGG	V	VPRGTVR	0/1	0/0	0/0	0/1	0/1
000004F	1610355	GN104ID162_004300	G	C	nonsynonymous	TTG	TTC	L	F	0/1	0/0	0/0	0/1	0/1
000004F	1610403	GN104ID162_004300	A	C	nonsynonymous	AGA	AGC	R	S	0/1	0/0	0/0	0/0	0/1
000004F	1610409	GN104ID162_004300	C	A	nonsynonymous	AAC	AAA	N	K	0/1	0/0	0/0	0/0	0/1
000004F	1610546	GN104ID162_004300	C	G	nonsynonymous	CAG	GAG	Q	E	0/1	0/0	0/0	0/1	0/1
000004F	1612207	GN104ID162_004301	A	T	nonsynonymous	TTC	ATC	F	I	0/1	0/0	0/0	0/0	0/1
000004F	1612228-1612232	GN104ID162_004301	ATATG	A	frameshift	TACATATGC	TATGC			0/1	0/1	0/1	0/1	0/1
000004F	1668911	GN104ID162_004319	T	G	nonsynonymous	AAC	ACC	N	T	0/1	0/0	0/0	0/0	0/1
000004F	1684175	GN104ID162_004324	G	A	nonsynonymous	GAG	AAG	E	K	0/1	0/0	0/0	0/0	0/1
000004F	1919767	GN104ID162_004376	A	AG	frameshift	TGA	CTGA			1/1	1/1	1/1	1/1	1/1
000004F	1925564	GN104ID162_004379	G	GT	frameshift	GGG	GGGT			1/1	1/1	1/1	1/1	1/1
000004F	1925568	GN104ID162_004379	C	T	nonsense	CAA	TAA	Q	*	0/1	0/1	0/1	0/1	0/1
000004F	1984940	GN104ID162_004398	C	T	nonsynonymous	GGA	AGA	G	R	0/1	0/1	0/1	0/1	0/1
000004F	1985146	GN104ID162_004398	C	CGG,CG	frameshift	GTG	CCGTG			0/1	1/2	1/2	1/2	0/1
000004F	1985790	GN104ID162_004399	G	A	nonsynonymous	GGA	AGA	G	R	0/0	0/0	0/0	0/1	0/0
000004F	1985812	GN104ID162_004399	G	GGGCGGGTACCGGCGGTACCCGT	frameshift	AGG	AGGGCGGGTACCGGCGGTACCCGTG			0/0	0/0	0/0	0/0	0/1
000004F	2212641	GN104ID162_004452	T	C	nonsynonymous	GTC	GCC	V	A	0/1	0/0	0/0	0/1	0/1
000004F	2212718	GN104ID162_004452	C	T	nonsynonymous	CAC	TAC	H	Y	0/0	0/0	0/0	0/1	0/0
000004F	2375247-2375248	GN104ID162_004488	GT	G	frameshift	AAACGC	AACGC			1/1	1/1	1/1	1/1	1/1
000004F	2375268	GN104ID162_004488	G	A	nonsynonymous	CGG	TGG	R	W	0/1	0/0	0/0	0/0	0/1
000004F	2375366	GN104ID162_004488	C	T	nonsynonymous	GGA	GAA	G	E	0/1	0/0	0/0	0/0	0/1
000004F	2375384	GN104ID162_004488	G	A	nonsynonymous	TCG	TTG	S	L	0/0	0/1	0/1	0/1	0/0
000004F	2375436	GN104ID162_004488	T	C	nonsynonymous	AAC	GAC	N	D	0/1	0/1	0/1	0/1	0/1
000004F	2375439	GN104ID162_004488	C	T	nonsynonymous	GCC	ACC	A	T	0/1	0/1	0/1	0/1	0/1
000004F	2375441	GN104ID162_004488	G	A	nonsynonymous	GCA	GTA	A	V	0/0	0/0	0/0	0/0	0/0
000004F	2375568	GN104ID162_004488	T	C	nonsynonymous	AAA	GAA	K	E	0/1	0/0	0/1	0/0	0/1
000004F	2473964	GN104ID162_004499	T	C	nonsynonymous	GTT	GCT	V	A	0/1	0/1	0/1	0/1	0/1
000004F	2487750	GN104ID162_004504	C	T	nonsynonymous	ACG	ATG	T	M	0/1	0/0	0/0	0/0	0/1
000004F	2488132	GN104ID162_004504	A	G	nonsynonymous	AAG	GAG	K	E	1/1	0/0	0/0	0/0	1/1
000004F	2488156	GN104ID162_004504	G	C	nonsynonymous	GAG	CAG	E	Q	0/0	0/1	0/1	0/1	0/0
000004F	2488541	GN104ID162_004504	C	T	nonsynonymous	GCC	GTC	A	V	0/0	0/1	0/1	0/1	0/0
000004F	2488875	GN104ID162_004504	A	G	nonsynonymous	CAC	CGC	H	R	1/1	0/1	0/1	0/1	1/1
000004F	2489047	GN104ID162_004504	C	T	nonsynonymous	CCG	TCG	P	S	0/1	0/0	0/0	0/0	0/1
000004F	2552531-2552534	GN104ID162_004519	AGGG	A,AG	nonsynonymous	AGGGGG	AGG	RG	R	0/1	0/0	0/2	0/0	0/2
000004F	2552546-2552547	GN104ID162_004519	GT	G	frameshift	GTT	GT			0/0	0/0	0/0	0/0	0/0
000004F	2552547	GN104ID162_004519	T	G,	nonsynonymous	GTT	GGT	V	G	0/0	0/0	0/0	0/0	0/1
000004F	2552550	GN104ID162_004519	T	G	nonsynonymous	GTG	GGG	V	G	0/0	0/0	0/0	0/0	0/1
000004F	2554503	GN104ID162_004521	G	A	nonsynonymous	CTC	TTC	L	F	1/1	0/1	0/1	0/1	1/1
000004F	3074871	GN104ID162_004590	C	T	nonsynonymous	ACA	ATA	T	I	0/1	0/1	0/1	0/1	0/1
000004F	3074927	GN104ID162_004590	G	A	nonsynonymous	GAG	AAG	E	K	0/1	0/1	0/1	0/1	0/1
000004F	3075050	GN104ID162_004590	C	T	nonsense	CGA	TGA	R	*	0/1	0/0	0/0	0/0	0/1
000004F	3075243	GN104ID162_004590	A	G	nonsynonymous	CAA	CGA	Q	R	0/0	0/0	0/0	0/1	0/0
000004F	3076525	GN104ID162_004590	C	T	nonsynonymous	ACC	ATC	T	I	0/1	0/0	0/0	0/0	0/1
000004F	3076590	GN104ID162_004590	C	T	nonsynonymous	CGG	TGG	R	W	0/1	0/0	0/0	0/0	0/1
000004F	3076701	GN104ID162_004590	G	A	nonsynonymous	GGG	AGG	G	R	0/1	0/0	0/0	0/0	0/1
000004F	3194170	GN104ID162_004612	G	A	nonsynonymous	GAA	AAA	E	K	1/1	0/1	0/1	0/1	1/1
000004F	3194396	GN104ID162_004612	A	G	nonsynonymous	CAA	CGA	Q	R	1/1	0/1	0/1	0/1	1/1
000004F	3194585	GN104ID162_004612	C	T	nonsynonymous	TCG	TTG	S	L	0/0	0/1	0/1	0/1	0/0
000004F	3211870	GN104ID162_004617	T	TC	frameshift	CAT	CATC			1/1	1/1	1/1	1/1	1/1
000004F	3211929	GN104ID162_004617	A	C	nonsynonymous	CAT	CCT	H	P	1/1	1/1	1/1	1/1	1/1
000004F	3211938	GN104ID162_004617	C	T	nonsynonymous	CCT	CTT	P	L	0/1	0/0	0/0	0/0	0/1
000004F	3212170	GN104ID162_004617	T	C	nonsynonymous	CTG	CCG	L	P	0/1	0/0	0/0	0/0	0/1
000004F	3372481	GN104ID162_004662	G	A	nonsynonymous	GTT	ATT	V	I	1/1	0/1	0/1	0/1	1/1
000004F	3542534	GN104ID162_004691	C	A	nonsynonymous	CAC	AAC	H	N	0/0	0/0	0/0	0/0	0/0
000004F	3542535	GN104ID162_004691	A	ATGTG	frameshift	CAC	CATGTGC			0/0	0/0	0/0	0/0	0/0
000004F	3713651-3713653	GN104ID162_004724	CAA	C	frameshift	GCAAAA	GCAA			1/1	1/1	1/1	1/1	1/1
000004F	3851916	GN104ID162_004753	T	C	nonsynonymous	TTC	CTC	F	L	0/1	0/1	0/1	0/1	0/1
000004F	3851992	GN104ID162_004753	C	T	nonsynonymous	GCC	GTC	A	V	0/1	0/1	0/1	0/1	0/1
000004F	3851995-3851999	GN104ID162_004753	GCCGC	G	frameshift	TGCCGC	TG			0/1	0/1	0/1	0/1	0/1
000004F	3851999	GN104ID162_004753	C	CAA	frameshift	CGC	CGCAA			0/1	0/1	0/1	0/1	0/1
000004F	3852003	GN104ID162_004753	G	A	nonsynonymous	GGA	AGA	G	R	0/1	0/1	0/1	0/1	0/1
000004F	3852031	GN104ID162_004753	A	G	nonsynonymous	CAT	CGT	H	R	0/1	0/1	0/1	0/1	0/1
000004F	3852032	GN104ID162_004753	T	A	nonsynonymous	CAT	CAA	H	Q	0/1	0/1	0/1	0/1	0/1
000004F	3852114	GN104ID162_004753	T	C	nonsynonymous	TAA	CAA	*	Q	0/1	0/1	0/1	0/1	0/1
000004F	3862954	GN104ID162_004758	A	G	nonsynonymous	CAA	CGA	Q	R	0/1	0/0	0/0	0/0	0/1
000004F	3995460	GN104ID162_004788	C	G	nonsynonymous	ATC	ATG	I	M	0/0	0/0	0/0	0/0	0/0
000004F	3995474	GN104ID162_004788	C	T	nonsynonymous	GCT	GTT	A	V	0/1	0/1	0/1	0/1	0/1
000004F	3995525	GN104ID162_004788	G	GT	frameshift	GGG	GGTG			0/1	0/1	0/1	0/1	0/1
000004F	3995526	GN104ID162_004788	G	GGGATAC	nonsynonymous	GGG	GGGGGATAC	G	GGY	0/1	0/1	0/1	0/1	0/1
000004F	3995532	GN104ID162_004788	C	CACCTGT	nonsynonymous	TGC	TGCACCTGT	C	CTC	0/1	0/1	0/1	0/1	0/1
000004F	3995536	GN104ID162_004788	G	T	nonsense	GGA	TGA	G	*	0/1	0/1	0/1	0/1	0/1
000004F	3995560	GN104ID162_004788	G	C	nonsynonymous	GTT	CTT	V	L	0/1	0/1	0/1	0/1	0/1
000004F	3995565	GN104ID162_004788	A	T	nonsynonymous	CAA	CAT	Q	H	0/1	0/1	0/1	0/1	0/1
000004F	3995601	GN104ID162_004788	G	GA	frameshift	AAG	AAGA			0/1	0/1	0/1	0/1	0/1
000004F	3995610-3995611	GN104ID162_004788	AT	A	frameshift	AAATTA	AAATA			0/1	0/0	0/0	0/0	0/1
000004F	3995630	GN104ID162_004788	C	CAA	frameshift	ACA	ACAAA			0/1	0/1	0/1	0/1	0/1
000004F	3995634	GN104ID162_004788	A	ATACATGGATCTAGCCAACTCC	nonsynonymous	ACA	ACATACATGGATCTAGCCAACTCC	T	TYMDLANS	0/1	0/1	0/1	0/1	0/1
000004F	3995693	GN104ID162_004788	T	C	nonsynonymous	CTC	CCC	L	P	0/1	0/1	0/1	0/1	0/1
000004F	3995747	GN104ID162_004788	A	C	nonsynonymous	TAG	TCG	*	S	0/1	0/1	0/1	0/1	0/1
000004F	3996614	GN104ID162_004789	A	G	nonsynonymous	AAC	GAC	N	D	0/1	0/1	0/1	0/1	0/1
000004F	3996933-3996938	GN104ID162_004789	CATAGA	C,CGA	frameshift	TACATAGAT	TACT			1/2	0/1	0/1	0/1	1/2
000004F	3996938	GN104ID162_004789	A	ACC,C	frameshift	GAT	GACCT			1/2	0/1	0/1	0/1	1/2
000004F	3996946	GN104ID162_004789	G	A	nonsynonymous	GAA	AAA	E	K	0/0	0/1	0/1	0/1	0/0
000004F	3996949	GN104ID162_004789	G	A	nonsynonymous	GTG	ATG	V	M	1/1	0/1	0/1	0/1	1/1
000004F	3996950	GN104ID162_004789	T	A	nonsynonymous	GTG	GAG	V	E	1/1	0/1	0/1	0/1	1/1
000004F	3996955	GN104ID162_004789	G	C	nonsynonymous	GGC	CGC	G	R	1/1	0/1	0/1	0/1	1/1
000004F	4067082-4067085	GN104ID162_004808	AGCT	A	nonsynonymous	GCAGCT	GCT	AA	A	0/0	0/0	0/0	0/1	0/0
000004F	4067095	GN104ID162_004808	G	A	nonsynonymous	GCG	GTG	A	V	0/0	0/0	0/0	0/1	0/0
000004F	4067096	GN104ID162_004808	C	G	nonsynonymous	GCG	CCG	A	P	0/0	0/0	0/0	0/1	0/0
000004F	4067139	GN104ID162_004808	C	CCT	frameshift	GGG	GGAGG			1/1	1/1	1/1	1/1	1/1
000004F	4067167	GN104ID162_004808	A	AG	frameshift	CTC	CCTC			1/1	1/1	1/1	1/1	1/1
000004F	4067266-4067268	GN104ID162_004808	GCA	G	frameshift	TGC	C			1/1	1/1	1/1	1/1	1/1
000004F	4067454	GN104ID162_004808	T	G	nonsynonymous	GAG	GCG	E	A	1/1	0/1	0/1	0/1	1/1
000004F	4067475	GN104ID162_004808	G	T	nonsynonymous	GCG	GAG	A	E	1/1	0/1	0/1	0/1	1/1
000005F	96884	GN104ID162_004838	T	TGATAGCTGAC	frameshift	AGC	GTCAGCTATCAGC			./.	0/1	0/1	0/0	./.
000005F	96887	GN104ID162_004838	A	AGGCG	frameshift	TGC	CGCCTGC			./.	0/1	0/0	0/0	./.
000005F	97954	GN104ID162_004838	T	C	nonsynonymous	GAA	GGA	E	G	0/1	0/1	0/1	0/1	0/1
000005F	199986-200003	GN104ID162_004871	AAGATGGCTGAATCAGTT	A	frameshift	AAGATGGCTGAATCAGTT	A			0/0	0/0	0/0	0/1	0/0
000005F	200010	GN104ID162_004871	T	G	nonsynonymous	TAC	GAC	Y	D	0/0	0/0	0/0	0/1	0/0
000005F	200011-200021	GN104ID162_004871	ACTTCATAGTT	A	frameshift	TACTTCATAGTT	TA			0/0	0/0	0/0	0/1	0/0
000005F	200023-200025	GN104ID162_004871	ATG	A	frameshift	GATGAG	GAAG			0/0	0/0	0/0	0/0	0/0
000005F	202460	GN104ID162_004871	C	T	nonsynonymous	TCG	TTG	S	L	0/0	0/1	0/1	0/1	0/0
000005F	211160	GN104ID162_004874	C	A	nonsynonymous	GAG	GAT	E	D	0/1	0/1	0/1	0/1	0/1
000005F	211297	GN104ID162_004874	C	A	nonsynonymous	GTC	TTC	V	F	0/1	0/1	0/1	0/1	0/1
000005F	211317-211340	GN104ID162_004874	TCCGGAACCGGCGAGTACCCGGAC	T	frameshift	GGGTCCGGGTACTCGCCGGTTCCGGAT	GGAT			0/1	0/1	0/1	0/1	0/1
000005F	211365-211389	GN104ID162_004874	CCACCACCGCAGTGACCGCCGCATG	C	nonsynonymous	GCATGCGGCGGTCACTGCGGTGGTGGT	GGT	ACGGHCGGG	G	0/1	0/1	0/1	0/1	0/1
000005F	211397-211401	GN104ID162_004874	ACAGT	A	frameshift	GACTGT	GT			0/1	0/1	0/1	0/1	0/1
000005F	211455	GN104ID162_004874	C	CTAAAA	frameshift	TGT	TTTTTAGT			0/1	0/1	0/1	0/1	0/1
000005F	211458-211467	GN104ID162_004874	CCCACCGTGG	C	nonsynonymous	GCCACGGTGGGG	GGG	ATVG	G	0/1	0/1	0/1	0/1	0/1
000005F	277310	GN104ID162_004883	C	T	nonsense	CAA	TAA	Q	*	0/1	0/1	0/1	0/1	0/1
000005F	333261	GN104ID162_004900	G	T	nonsynonymous	ACT	AAT	T	N	0/0	0/1	0/1	0/1	0/0
000005F	333525	GN104ID162_004900	T	A	nonsynonymous	AAG	ATG	K	M	0/0	0/1	0/1	0/1	0/0
000005F	333877	GN104ID162_004901	A	ACTAGAAGC	frameshift	AAC	AACTAGAAGCC			0/0	0/1	0/1	0/1	0/0
000005F	433535	GN104ID162_004927	C	G	nonsynonymous	TGA	TCA	*	S	0/0	0/1	0/1	0/1	0/1
000005F	433549	GN104ID162_004927	G	GT	frameshift	AAC	AAAC			1/1	1/1	1/1	1/1	1/1
000005F	433556	GN104ID162_004927	T	C	nonsynonymous	CAA	CGA	Q	R	0/0	0/1	0/1	0/1	0/1
000005F	433565	GN104ID162_004927	G	T	nonsynonymous	GCT	GAT	A	D	0/0	0/1	0/1	0/1	0/1
000005F	433573	GN104ID162_004927	A	C	nonsynonymous	GAT	GAG	D	E	0/0	0/1	0/1	0/1	0/1
000005F	433584	GN104ID162_004927	T	C	nonsynonymous	ATC	GTC	I	V	0/0	0/1	0/1	0/1	0/1
000005F	433646	GN104ID162_004927	G	A	nonsynonymous	TCC	TTC	S	F	0/1	0/1	0/1	0/1	0/0
000005F	433656	GN104ID162_004927	T	C	nonsynonymous	AAT	GAT	N	D	0/1	0/1	0/1	0/1	0/0
000005F	433659	GN104ID162_004927	C	T	nonsynonymous	GAC	AAC	D	N	0/1	0/1	0/1	0/1	0/0
000005F	433662	GN104ID162_004927	C	G	nonsynonymous	GTC	CTC	V	L	0/1	0/1	0/1	0/1	0/0
000005F	433680	GN104ID162_004927	T	G	nonsynonymous	ATC	CTC	I	L	0/1	0/1	0/1	0/1	0/0
000005F	477067	GN104ID162_004936	A	G	nonsynonymous	TAT	CAT	Y	H	0/1	0/0	0/0	0/0	0/1
000005F	496933	GN104ID162_004940	G	GC	frameshift	GTG	GTGC			1/1	0/1	0/1	0/1	1/1
000005F	510579	GN104ID162_004945	C	T	nonsynonymous	TCG	TTG	S	L	1/1	0/1	0/1	0/1	1/1
000005F	672796	GN104ID162_004988	T	C	nonsynonymous	CTA	CCA	L	P	0/1	0/0	0/0	0/1	0/1
000005F	672825	GN104ID162_004988	A	G	nonsynonymous	AGG	GGG	R	G	0/0	0/1	0/1	0/1	0/0
000005F	673332	GN104ID162_004988	G	A	nonsynonymous	GGA	GAA	G	E	0/0	0/1	0/1	0/1	0/0
000005F	673397	GN104ID162_004988	A	G	nonsynonymous	AAC	GAC	N	D	0/1	0/1	0/1	0/1	0/1
000005F	673440	GN104ID162_004988	C	G	nonsense	TCA	TGA	S	*	0/0	0/1	0/1	0/1	0/0
000005F	673445-673446	GN104ID162_004988	GA	GAA,G	frameshift	GAA	GAAA			1/1	0/2	0/2	0/2	1/1
000005F	673459	GN104ID162_004988	T	A	nonsynonymous	AAT	AAA	N	K	0/0	0/1	0/1	0/1	0/0
000005F	749591	GN104ID162_005001	C	T	nonsynonymous	GAC	AAC	D	N	0/1	0/0	0/0	0/0	0/1
000005F	749594	GN104ID162_005001	C	T	nonsynonymous	GAC	AAC	D	N	0/1	0/0	0/0	0/0	0/1
000005F	749636	GN104ID162_005001	T	C	nonsynonymous	AAG	GAG	K	E	0/1	0/1	0/1	0/1	0/1
000005F	749677	GN104ID162_005001	G	A	nonsynonymous	TCA	TTA	S	L	0/1	0/0	0/0	0/0	0/1
000005F	749701	GN104ID162_005001	G	A	nonsynonymous	CCT	CTT	P	L	0/1	0/1	0/1	0/1	0/1
000005F	749706	GN104ID162_005001	G	T	nonsynonymous	GAC	GAA	D	E	0/1	0/0	0/0	0/0	0/1
000005F	749707	GN104ID162_005001	T	C	nonsynonymous	GAC	GGC	D	G	0/1	0/0	0/0	0/0	0/1
000005F	749795	GN104ID162_005001	T	C	nonsynonymous	ATA	GTA	I	V	0/1	0/1	0/1	0/1	0/1
000005F	749836	GN104ID162_005001	G	A	nonsynonymous	CCG	CTG	P	L	0/1	0/0	0/0	0/0	0/1
000005F	749867	GN104ID162_005001	G	A	nonsynonymous	CGT	TGT	R	C	0/0	0/1	0/1	0/1	0/0
000005F	749891	GN104ID162_005001	G	A	nonsynonymous	CGG	TGG	R	W	0/0	0/1	0/1	0/1	0/0
000005F	749923	GN104ID162_005001	G	A	nonsynonymous	TCG	TTG	S	L	0/1	0/0	0/0	0/0	0/1
000005F	749929	GN104ID162_005001	G	A	nonsynonymous	TCG	TTG	S	L	0/0	0/1	0/1	0/1	0/0
000005F	749945	GN104ID162_005001	C	T	nonsynonymous	GAA	AAA	E	K	0/0	0/1	0/1	0/1	0/0
000005F	749957	GN104ID162_005001	C	T	nonsynonymous	GAA	AAA	E	K	0/1	0/1	0/1	0/1	0/1
000005F	839759	GN104ID162_005015	C	A	nonsynonymous	TCT	TAT	S	Y	0/1	0/1	0/1	0/1	0/1
000005F	839804	GN104ID162_005015	T	C	nonsynonymous	TTC	TCC	F	S	0/0	0/0	0/0	0/1	0/0
000005F	840614	GN104ID162_005016	T	C	nonsynonymous	ATT	ACT	I	T	0/1	0/0	0/0	0/0	0/1
000005F	840840	GN104ID162_005016	C	A	nonsynonymous	CCT	CAT	P	H	0/0	0/1	0/1	0/1	0/0
000005F	846135	GN104ID162_005018	G	T	nonsynonymous	CCA	CAA	P	Q	1/1	0/1	0/1	0/1	1/1
000005F	846212-846213	GN104ID162_005018	AC	A	frameshift	GGT	GT			0/1	0/1	0/1	0/1	0/1
000005F	847260	GN104ID162_005018	C	A	nonsynonymous	AAG	AAT	K	N	1/1	0/1	0/1	0/1	1/1
000005F	1044189	GN104ID162_005062	T	G	nonsynonymous	TTT	TGT	F	C	1/1	0/1	0/1	0/1	1/1
000005F	1201038	GN104ID162_005086	T	C	nonsynonymous	AGT	GGT	S	G	0/1	0/1	0/1	0/1	0/1
000005F	1201112	GN104ID162_005086	C	T	nonsynonymous	TGC	TAC	C	Y	0/1	0/1	0/1	0/1	0/1
000005F	1201131-1201132	GN104ID162_005086	TG	T	frameshift	CCCAAT	CCAAT			0/0	0/0	0/0	0/0	0/0
000005F	1201290-1201302	GN104ID162_005086	ATTCCGCTGGGTG	A	nonsynonymous	CACCCAGCGGAATGG	TGG	HPAEW	W	0/1	0/1	0/1	0/1	0/1
000005F	1201413	GN104ID162_005086	C	T	nonsynonymous	GAT	AAT	D	N	0/1	0/1	0/1	0/1	0/1
000005F	1201414	GN104ID162_005086	C	T	nonsynonymous	ATG	ATA	M	I	0/1	0/1	0/1	0/1	0/1
000005F	1266726	GN104ID162_005105	G	A	nonsynonymous	CCA	CTA	P	L	1/1	0/1	0/1	0/1	1/1
000005F	1266731	GN104ID162_005105	T	G	nonsynonymous	AGA	AGC	R	S	0/1	0/1	0/1	0/1	0/1
000005F	1266951	GN104ID162_005105	C	T	nonsynonymous	GGA	AGA	G	R	0/0	0/0	0/0	0/0	0/0
000005F	1266954	GN104ID162_005105	C	T	nonsynonymous	GAC	AAC	D	N	0/1	0/1	0/1	0/1	0/1
000005F	1266957	GN104ID162_005105	C	T	nonsynonymous	GTC	ATC	V	I	0/1	0/0	0/0	0/0	0/1
000005F	1266975	GN104ID162_005105	G	A	nonsynonymous	CGT	TGT	R	C	0/1	0/1	0/1	0/1	0/1
000005F	1306089	GN104ID162_005113	G	A	nonsynonymous	CGG	TGG	R	W	0/1	0/0	0/0	0/0	0/1
000005F	1306326	GN104ID162_005113	C	T	nonsynonymous	GAC	AAC	D	N	0/1	0/0	0/0	0/0	0/1
000005F	1306353	GN104ID162_005113	C	T	nonsynonymous	GCC	ACC	A	T	0/1	0/1	0/1	0/1	0/1
000005F	1329304	GN104ID162_005122	A	G	nonsynonymous	ACA	GCA	T	A	0/1	0/1	0/1	0/1	0/1
000005F	1331971-1331972	GN104ID162_005125	TA	T	frameshift	AATAAA	AATAA			0/0	0/0	0/0	0/0	0/0
000005F	1343809	GN104ID162_005130	A	G	nonsynonymous	TTC	CTC	F	L	0/1	0/0	0/0	0/0	0/1
000005F	1396312	GN104ID162_005149	T	C	nonsynonymous	TGC	CGC	C	R	0/1	0/1	0/1	0/1	0/1
000005F	1396348	GN104ID162_005149	T	C	nonsynonymous	TGA	CGA	*	R	0/1	0/1	0/1	0/1	0/1
000005F	1411658	GN104ID162_005154	C	T	nonsense	CAG	TAG	Q	*	0/0	0/1	0/1	0/1	0/0
000005F	1455462	GN104ID162_005166	A	AT	frameshift	TCT	ATCT			1/1	1/1	1/1	1/1	1/1
000005F	1455486	GN104ID162_005166	G	GA	frameshift	CTT	TCTT			1/1	1/1	1/1	1/1	1/1
000005F	1455654-1455655	GN104ID162_005166	GT	G	frameshift	AAC	AC			1/1	1/1	1/1	1/1	1/1
000005F	1455936	GN104ID162_005166	T	TA	frameshift	GGA	GGTA			1/1	1/1	1/1	1/1	1/1
000005F	1556576	GN104ID162_005189	C	T	nonsynonymous	CCG	CTG	P	L	0/0	0/1	0/1	0/1	0/0
000005F	1590284	GN104ID162_005204	A	G	nonsynonymous	TTC	TCC	F	S	0/1	0/0	0/0	0/0	0/1
000005F	2134868	GN104ID162_005300	A	G	nonsynonymous	AAC	GAC	N	D	1/1	0/1	0/1	0/1	1/1
000005F	2139818	GN104ID162_005303	C	T	nonsynonymous	ATG	ATA	M	I	1/1	0/1	0/1	0/1	1/1
000005F	2243595	GN104ID162_005321	A	T	nonsynonymous	AAG	ATG	K	M	0/1	0/1	0/1	0/1	0/1
000005F	2243613	GN104ID162_005321	G	T,C	nonsynonymous	GGC	GTC	G	V	0/1	0/1	0/1	0/1	0/1
000005F	2488574	GN104ID162_005374	A	C	nonsynonymous	GTC	GGC	V	G	1/1	0/1	0/1	0/1	1/1
000005F	2488575	GN104ID162_005374	C	T	nonsynonymous	GTC	ATC	V	I	1/1	0/0	0/0	0/1	1/1
000005F	2491197	GN104ID162_005376	A	C	nonsynonymous	TTT	TGT	F	C	1/1	0/1	0/1	0/1	1/1
000005F	2491255	GN104ID162_005376	A	C	nonsynonymous	TTT	GTT	F	V	1/1	0/1	0/1	0/1	1/1
000005F	2491269-2491272	GN104ID162_005376	CCAG	C	nonsynonymous	GCTGGC	GGC	AG	G	1/1	0/1	0/1	0/1	1/1
000005F	2491276	GN104ID162_005376	T	C	nonsynonymous	ATA	GTA	I	V	1/1	0/1	0/1	0/1	1/1
000005F	2491282	GN104ID162_005376	G	A	nonsynonymous	CAT	TAT	H	Y	1/1	0/1	0/1	0/1	1/1
000005F	2491288	GN104ID162_005376	G	A	nonsynonymous	CGC	TGC	R	C	1/1	0/1	0/1	0/1	1/1
000005F	2491297	GN104ID162_005376	A	C	nonsynonymous	TTT	GTT	F	V	1/1	0/1	0/1	0/1	1/1
000005F	2491306	GN104ID162_005376	T	C	nonsynonymous	ACT	GCT	T	A	1/1	0/1	0/1	0/1	1/1
000005F	2491341	GN104ID162_005376	G	A	nonsynonymous	ACG	ATG	T	M	1/1	0/1	0/1	0/1	1/1
000005F	2491363	GN104ID162_005376	T	C	nonsynonymous	AGA	GGA	R	G	1/1	0/1	0/1	0/1	1/1
000005F	2491375	GN104ID162_005376	A	G	nonsynonymous	TGC	CGC	C	R	1/1	0/1	0/1	0/1	1/1
000005F	2491432	GN104ID162_005376	A	G	nonsynonymous	TAT	CAT	Y	H	1/1	0/1	0/1	0/1	1/1
000005F	2491450	GN104ID162_005376	C	T	nonsynonymous	GTT	ATT	V	I	1/1	0/1	0/1	0/1	1/1
000005F	2491492	GN104ID162_005376	C	T	nonsynonymous	GCA	ACA	A	T	1/1	0/1	0/1	0/1	1/1
000005F	2491544	GN104ID162_005376	A	C	nonsynonymous	ATT	ATG	I	M	1/1	0/1	0/1	0/1	1/1
000005F	2491557	GN104ID162_005376	C	T	nonsynonymous	GGG	GAG	G	E	1/1	0/1	0/1	0/1	1/1
000005F	2491575	GN104ID162_005376	C	A	nonsynonymous	AGT	ATT	S	I	1/1	0/1	0/1	0/1	1/1
000005F	2491611	GN104ID162_005376	C	T	nonsynonymous	AGC	AAC	S	N	1/1	0/1	0/1	0/1	1/1
000005F	2491748	GN104ID162_005376	T	G	nonsynonymous	CAC	CCC	H	P	1/1	0/1	0/1	0/1	1/1
000005F	2491809	GN104ID162_005376	G	T	nonsynonymous	CAA	AAA	Q	K	1/1	0/1	0/1	0/1	1/1
000005F	2739402	GN104ID162_005417	G	A	nonsynonymous	TCT	TTT	S	F	0/0	0/0	0/0	0/0	0/0
000005F	2792179	GN104ID162_005428	C	T	nonsynonymous	GGC	AGC	G	S	0/1	0/1	0/1	0/1	0/1
000005F	2792730	GN104ID162_005428	A	G	nonsynonymous	CTA	CCA	L	P	0/1	0/1	0/1	0/1	0/1
000005F	2959033	GN104ID162_005458	A	G	nonsynonymous	AAG	GAG	K	E	0/0	0/0	0/0	0/0	0/0
000005F	2959036	GN104ID162_005458	A	G	nonsynonymous	ATC	GTC	I	V	0/0	0/0	0/0	0/0	0/0
000005F	2959043	GN104ID162_005458	A	T	nonsynonymous	GAG	GTG	E	V	0/0	0/0	0/0	0/0	0/0
000005F	2959054	GN104ID162_005458	T	C	nonsynonymous	TCA	CCA	S	P	0/0	0/0	0/0	0/0	0/0
000005F	2959091	GN104ID162_005458	A	T	nonsynonymous	TAC	TTC	Y	F	0/0	0/0	0/0	0/0	0/0
000005F	2959100	GN104ID162_005458	A	ATG	frameshift	AAA	AATGA			0/0	0/0	0/0	0/0	0/0
000005F	2959102	GN104ID162_005458	G	T	nonsense	GAA	TAA	E	*	0/0	0/0	0/0	0/0	0/0
000005F	2959105-2959107	GN104ID162_005458	GAT	G	frameshift	GAT	G			0/0	0/0	0/0	0/0	0/0
000005F	2959117	GN104ID162_005458	A	G	nonsynonymous	AAT	GAT	N	D	0/0	0/0	0/0	0/0	0/0
000005F	2959118	GN104ID162_005458	A	T	nonsynonymous	AAT	ATT	N	I	0/0	0/0	0/0	0/0	0/0
000005F	2960853	GN104ID162_005460	A	C	nonsynonymous	ATA	CTA	I	L	0/0	0/0	0/0	0/0	0/0
000005F	2960871	GN104ID162_005460	C	G	nonsynonymous	CTC	GTC	L	V	0/0	0/0	0/0	0/0	0/0
000005F	2960880	GN104ID162_005460	G	A	nonsynonymous	GAA	AAA	E	K	0/0	0/0	0/0	0/0	0/0
000005F	2960893	GN104ID162_005460	G	T	nonsynonymous	TGC	TTC	C	F	0/0	0/0	0/0	0/0	0/0
000005F	2960920	GN104ID162_005460	T	A	nonsynonymous	TTT	TAT	F	Y	0/0	0/0	0/0	0/0	0/0
000005F	2960934	GN104ID162_005460	T	C	nonsynonymous	TAT	CAT	Y	H	0/0	0/1	0/1	0/1	0/0
000005F	2960944	GN104ID162_005460	A	C	nonsynonymous	CAA	CCA	Q	P	0/1	0/1	0/1	0/1	0/1
000005F	2960967	GN104ID162_005460	G	C	nonsynonymous	GCA	CCA	A	P	0/1	0/1	0/1	0/1	0/1
000005F	2961077	GN104ID162_005460	C	T	nonsynonymous	TCG	TTG	S	L	0/1	0/1	0/1	0/1	0/1
000005F	2961082	GN104ID162_005460	A	G	nonsynonymous	AGC	GGC	S	G	0/1	0/1	0/1	0/1	0/1
000005F	2961092	GN104ID162_005460	A	G	nonsynonymous	AAC	AGC	N	S	0/1	0/1	0/1	0/1	0/1
000005F	2961109	GN104ID162_005460	G	T	nonsynonymous	GAT	TAT	D	Y	0/0	0/0	0/0	0/0	0/0
000005F	2961114	GN104ID162_005460	G	T	nonsynonymous	AAG	AAT	K	N	0/0	0/0	0/0	0/0	0/0
000005F	2961154	GN104ID162_005460	G	A	nonsynonymous	GGA	AGA	G	R	0/0	0/0	0/0	0/0	0/0
000005F	2961163	GN104ID162_005460	G	A	nonsynonymous	GAG	AAG	E	K	0/0	0/0	0/0	0/0	0/0
000005F	2961170	GN104ID162_005460	A	G	nonsynonymous	CAA	CGA	Q	R	0/0	0/0	0/0	0/0	0/0
000005F	2961306	GN104ID162_005460	C	A	nonsynonymous	CCC	ACC	P	T	0/1	0/1	0/1	0/1	0/1
000005F	2961311	GN104ID162_005460	G	C	nonsynonymous	AAG	AAC	K	N	0/1	0/1	0/1	0/1	0/1
000005F	2961314	GN104ID162_005460	A	T	nonsynonymous	AAA	AAT	K	N	0/0	0/0	0/0	0/0	0/0
000005F	2961350	GN104ID162_005460	C	A	nonsynonymous	GAC	GAA	D	E	0/1	0/1	0/1	0/1	0/1
000005F	2961352	GN104ID162_005460	C	T	nonsynonymous	ACA	ATA	T	I	0/1	0/0	0/0	0/0	0/1
000005F	2987045	GN104ID162_005462	T	C	nonsynonymous	TTG	TCG	L	S	0/0	0/0	0/0	0/0	0/0
000005F	2987057	GN104ID162_005462	C	A	nonsynonymous	ACA	AAA	T	K	0/1	0/1	0/1	0/1	0/1
000005F	2987074-2987077	GN104ID162_005462	GCTA	G	nonsynonymous	GCTAAG	GAG	AK	E	0/0	0/0	0/0	0/0	0/0
000005F	2987087-2987090	GN104ID162_005462	AGGG	A,AG	nonsynonymous	GAGGGC	GAC	EG	D	0/1	0/1	0/1	0/1	0/1
000005F	2987090	GN104ID162_005462	G	T,	nonsynonymous	GGC	GTC	G	V	0/2	0/2	0/2	0/2	0/2
000005F	2987091	GN104ID162_005462	C	CCCA,CCA	nonsynonymous	GGC	GGCCCA	G	GP	0/1	0/1	0/1	0/1	0/1
000005F	2987099	GN104ID162_005462	A	C	nonsynonymous	AAG	ACG	K	T	0/1	0/1	0/1	0/1	0/1
000005F	2987110	GN104ID162_005462	C	A	nonsynonymous	CCT	ACT	P	T	0/1	0/1	0/1	0/1	0/1
000005F	2987123	GN104ID162_005462	A	G	nonsynonymous	AAG	AGG	K	R	0/0	0/0	0/0	0/0	0/0
000005F	2987152	GN104ID162_005462	A	C	nonsynonymous	AAA	CAA	K	Q	0/0	0/0	0/0	0/0	0/0
000005F	2987167	GN104ID162_005462	C	A	nonsynonymous	CCA	ACA	P	T	0/0	0/0	0/0	0/0	0/0
000005F	2987168	GN104ID162_005462	C	T	nonsynonymous	CCA	CTA	P	L	0/0	0/0	0/0	0/0	0/0
000005F	2987261	GN104ID162_005462	G	T	nonsynonymous	GGC	GTC	G	V	0/1	0/1	0/1	0/1	0/1
000005F	2987266	GN104ID162_005462	T	C	nonsynonymous	TTC	CTC	F	L	0/1	0/1	0/1	0/1	0/1
000005F	2987267	GN104ID162_005462	T	A	nonsynonymous	TTC	TAC	F	Y	0/1	0/1	0/1	0/1	0/1
000005F	2987293	GN104ID162_005462	A	G	nonsynonymous	ACA	GCA	T	A	0/1	0/1	0/1	0/1	0/1
000005F	2987299	GN104ID162_005462	A	T	nonsynonymous	AGT	TGT	S	C	0/1	0/1	0/1	0/1	0/1
000005F	2987300	GN104ID162_005462	G	A	nonsynonymous	AGT	AAT	S	N	0/1	0/1	0/1	0/1	0/1
000005F	2987305	GN104ID162_005462	G	C	nonsynonymous	GGT	CGT	G	R	0/1	0/1	0/1	0/1	0/1
000005F	2987306	GN104ID162_005462	G	A	nonsynonymous	GGT	GAT	G	D	0/1	0/1	0/1	0/1	0/1
000005F	2987311	GN104ID162_005462	G	A	nonsynonymous	GAT	AAT	D	N	0/0	0/0	0/0	0/0	0/0
000005F	2987316	GN104ID162_005462	T	A	nonsynonymous	AAT	AAA	N	K	0/1	0/1	0/1	0/1	0/1
000005F	2987318	GN104ID162_005462	C	A	nonsynonymous	CCA	CAA	P	Q	0/1	0/1	0/1	0/1	0/1
000005F	2987339	GN104ID162_005462	T	C	nonsynonymous	TTT	TCT	F	S	0/1	0/1	0/1	0/1	0/1
000005F	2987351	GN104ID162_005462	G	A	nonsynonymous	CGA	CAA	R	Q	0/1	0/1	0/1	0/1	0/1
000005F	2987363	GN104ID162_005462	G	T	nonsynonymous	CGA	CTA	R	L	0/1	0/1	0/1	0/1	0/1
000005F	2987503-2987506	GN104ID162_005462	TGGA	T	nonsynonymous	GCTGGA	GCT	AG	A	0/0	0/0	0/0	0/0	0/0
000005F	2987510	GN104ID162_005462	G	GAGA	nonsynonymous	GCA	GAGACA	A	ET	0/0	0/0	0/0	0/0	0/0
000005F	2987529	GN104ID162_005462	A	C	nonsynonymous	AAA	ACA	K	T	0/1	0/1	0/1	0/1	0/1
000005F	2987555	GN104ID162_005462	A	C	nonsynonymous	AAA	CAA	K	Q	0/1	0/1	0/1	0/1	0/1
000005F	2987567	GN104ID162_005462	G	A	nonsynonymous	GCC	ACC	A	T	0/1	0/1	0/1	0/1	0/1
000005F	3000713	GN104ID162_005467	G	A	nonsynonymous	CGT	TGT	R	C	0/1	0/1	0/1	0/1	0/1
000005F	3000832	GN104ID162_005467	A	G	nonsynonymous	CTG	CCG	L	P	0/1	0/1	0/1	0/1	0/1
000005F	3000932	GN104ID162_005467	G	T	nonsynonymous	CAT	AAT	H	N	0/0	0/1	0/0	0/1	0/1
000005F	3000945	GN104ID162_005467	G	C	nonsynonymous	TTC	TTG	F	L	0/0	0/1	0/1	0/0	0/1
000005F	3001335	GN104ID162_005467	T	C	nonsynonymous	CAA	CGA	Q	R	0/1	0/1	0/1	0/1	0/1
000005F	3092901-3092902	GN104ID162_005475	GA	G	frameshift	CCTCAC	CCCAC			1/1	1/1	1/1	1/1	1/1
000005F	3093076	GN104ID162_005475	G	GA	frameshift	TTC	TTTC			1/1	1/1	1/1	1/1	1/1
000005F	3093478	GN104ID162_005475	T	TC	frameshift	AAA	GAAA			1/1	1/1	1/1	1/1	1/1
000005F	3093824	GN104ID162_005476	T	TA	frameshift	TTA	TTTA			1/1	1/1	1/1	1/1	1/1
000005F	3093947	GN104ID162_005476	A	AT	frameshift	AAT	AAAT			1/1	1/1	1/1	1/1	1/1
000006F	50111	GN104ID162_005544	A	C	nonsynonymous	TAC	GAC	Y	D	0/1	0/0	0/0	0/0	0/1
000006F	50312	GN104ID162_005544	C	T	nonsynonymous	GAA	AAA	E	K	0/1	0/0	0/0	0/0	0/1
000006F	50342	GN104ID162_005544	A	G	nonsynonymous	TAT	CAT	Y	H	0/0	0/0	0/0	0/0	0/0
000006F	50359	GN104ID162_005544	T	C	nonsynonymous	GAA	GGA	E	G	0/1	0/0	0/0	0/0	0/1
000006F	50646	GN104ID162_005544	C	A	nonsynonymous	GTC	TTC	V	F	0/1	0/0	0/0	0/0	0/1
000006F	197697-197698	GN104ID162_005579	GT	G	frameshift	AAACTC	AACTC			1/1	1/1	1/1	1/1	1/1
000006F	584532	GN104ID162_005635	T	TAC	frameshift	GTA	GTGTA			0/0	0/1	0/1	0/1	0/0
000006F	622329	GN104ID162_005643	A	G	nonsynonymous	TAT	CAT	Y	H	0/0	0/0	0/0	0/0	0/0
000006F	742738	GN104ID162_005662	G	A	nonsynonymous	TGT	TAT	C	Y	0/0	0/1	0/1	0/1	0/0
000006F	761818	GN104ID162_005665	T	C	nonsynonymous	TCA	CCA	S	P	0/0	0/0	0/0	0/1	0/0
000006F	763317-763324	GN104ID162_005666	TGCGTGCA	T	frameshift	CTTGCACGCACC	CTACC			1/1	0/1	0/1	0/1	1/1
000006F	1031270	GN104ID162_005707	G	A	nonsynonymous	GGA	GAA	G	E	1/1	0/1	0/1	0/1	1/1
000006F	1031422	GN104ID162_005707	A	T	nonsynonymous	AAT	TAT	N	Y	1/1	0/1	0/1	0/1	1/1
000006F	1031456	GN104ID162_005707	A	C	nonsynonymous	CAC	CCC	H	P	0/1	0/0	0/0	0/0	0/1
000006F	1097821	GN104ID162_005718	G	GGTTGATAATGGGGTGGGTGAATTTTACAAAGAAATTTTTTACGGGGCCTTGTACCTTGTAAAAAACACTTTGTAAAATTCAATATCCCC	frameshift	TGG	TGGTTGATAATGGGGTGGGTGAATTTTACAAAGAAATTTTTTACGGGGCCTTGTACCTTGTAAAAAACACTTTGTAAAATTCAATATCCCCG			0/0	0/1	0/0	0/0	0/0
000006F	1097830	GN104ID162_005718	T	TGGGGTGGGTGAATTTTACAAAGTGTTTTTTACAAGGTACAAGGC	frameshift	ATC	ATGGGGTGGGTGAATTTTACAAAGTGTTTTTTACAAGGTACAAGGCC			0/0	0/0	0/0	0/1	0/0
000006F	1104379	GN104ID162_005720	T	C	nonsynonymous	AAT	AGT	N	S	0/1	0/0	0/0	0/0	0/1
000006F	1265085	GN104ID162_005751	C	T	nonsynonymous	GGA	AGA	G	R	0/0	0/0	0/0	0/1	0/0
000006F	1265209	GN104ID162_005751	T	C	nonsynonymous	GAC	GGC	D	G	0/1	0/0	0/0	0/0	0/1
000006F	1319445	GN104ID162_005758	A	G	nonsynonymous	GTA	GCA	V	A	0/1	0/0	0/0	0/0	0/1
000006F	1545564	GN104ID162_005794	A	G	nonsynonymous	GTT	GCT	V	A	0/1	0/1	0/1	0/1	0/1
000006F	1561358	GN104ID162_005797	T	C	nonsynonymous	TTC	TCC	F	S	0/1	0/1	0/1	0/1	0/1
000006F	1561956	GN104ID162_005798	A	G	nonsynonymous	TTA	TCA	L	S	0/1	0/1	0/1	0/1	0/1
000006F	1890120	GN104ID162_005874	C	T	nonsynonymous	CCA	CTA	P	L	0/1	0/1	0/1	0/1	0/1
000006F	1890152	GN104ID162_005874	C	T	nonsense	CAA	TAA	Q	*	0/1	0/1	0/1	0/1	0/1
000006F	1972687	GN104ID162_005891	A	G	nonsynonymous	ATG	ACG	M	T	0/1	0/0	0/0	0/0	0/1
000006F	1972701	GN104ID162_005891	G	GT	frameshift	AAC	AAAC			1/1	1/1	1/1	1/1	1/1
000006F	2062326	GN104ID162_005907	T	C	nonsynonymous	ATT	ACT	I	T	1/1	0/1	0/1	0/1	1/1
000006F	2178844	GN104ID162_005934	T	C	nonsynonymous	TTG	TCG	L	S	0/1	0/1	0/1	0/1	0/1
000006F	2178874	GN104ID162_005934	G	A	nonsynonymous	CGA	CAA	R	Q	0/1	0/0	0/0	0/0	0/1
000006F	2178900	GN104ID162_005934	G	A	nonsynonymous	GAA	AAA	E	K	1/1	0/0	0/0	0/0	1/1
000006F	2179798-2179799	GN104ID162_005934	GA	G	frameshift	GAA	GA			1/1	1/1	1/1	1/1	1/1
000006F	2225770	GN104ID162_005943	C	T	nonsynonymous	CGG	TGG	R	W	0/0	0/0	0/0	0/0	0/0
000006F	2317184	GN104ID162_005970	C	T	nonsynonymous	GCC	GTC	A	V	0/1	0/0	0/0	0/1	0/1
000006F	2317198	GN104ID162_005970	C	T	nonsynonymous	CTT	TTT	L	F	0/1	0/0	0/0	0/1	0/1
000006F	2317201	GN104ID162_005970	A	G	nonsynonymous	ACC	GCC	T	A	0/1	0/0	0/0	0/1	0/1
000006F	2318047	GN104ID162_005970	G	A	nonsynonymous	ATG	ATA	M	I	0/1	0/0	0/0	0/1	0/1
000006F	2318096	GN104ID162_005970	T	G	nonsynonymous	TCC	GCC	S	A	0/1	0/0	0/0	0/1	0/1
000006F	2318150	GN104ID162_005970	A	C	nonsynonymous	ATG	CTG	M	L	0/1	0/0	0/0	0/1	0/1
000006F	2318313	GN104ID162_005970	A	G	nonsynonymous	AAT	GAT	N	D	0/1	0/0	0/0	0/1	0/1
000006F	2326009	GN104ID162_005972	G	T	nonsynonymous	TCC	TAC	S	Y	0/1	0/0	0/0	0/1	0/1
000006F	2326118	GN104ID162_005972	C	T	nonsynonymous	GCC	ACC	A	T	0/1	0/0	0/0	0/1	0/1
000006F	2359343	GN104ID162_005979	C	G	nonsynonymous	TGA	TCA	*	S	0/1	0/0	0/0	0/1	0/1
000006F	2359687	GN104ID162_005979	A	T	nonsynonymous	ATT	AAT	I	N	0/1	0/0	0/0	0/1	0/1
000006F	2359882	GN104ID162_005979	T	C	nonsynonymous	CAA	CGA	Q	R	0/1	0/1	0/1	0/1	0/1
000006F	2359883	GN104ID162_005979	G	T	nonsynonymous	CAA	AAA	Q	K	0/1	0/0	0/0	0/1	0/1
000006F	2360032	GN104ID162_005979	A	C	nonsynonymous	GAT	GAG	D	E	0/1	0/0	0/0	0/1	0/1
000006F	2360078	GN104ID162_005979	T	G	nonsynonymous	AAT	ACT	N	T	0/1	0/0	0/0	0/1	0/1
000006F	2360192	GN104ID162_005979	A	C	nonsynonymous	ATG	AGG	M	R	0/1	0/0	0/0	0/1	0/1
000006F	2360201	GN104ID162_005979	T	C	nonsynonymous	GAA	GGA	E	G	0/1	0/0	0/0	0/1	0/1
000006F	2360330	GN104ID162_005979	A	T	nonsynonymous	CTT	CAT	L	H	0/1	0/0	0/0	0/1	0/1
000006F	2360571	GN104ID162_005979	T	C	nonsynonymous	GAG	GGG	E	G	0/1	0/0	0/0	0/1	0/1
000006F	2360601	GN104ID162_005979	A	G	nonsynonymous	TTG	TCG	L	S	0/1	0/0	0/0	0/1	0/1
000006F	2406597	GN104ID162_005987	G	A	nonsynonymous	GAT	AAT	D	N	0/1	0/1	0/1	0/1	0/1
000006F	2406819	GN104ID162_005987	G	C	nonsynonymous	ATG	ATC	M	I	0/1	0/1	0/1	0/1	0/1
000006F	2406988	GN104ID162_005987	A	T	nonsynonymous	TAT	TTT	Y	F	0/1	0/1	0/1	0/1	0/1
000006F	2407069	GN104ID162_005987	T	C	nonsynonymous	ATG	ACG	M	T	0/1	0/1	0/1	0/1	0/1
000006F	2407119	GN104ID162_005987	C	A	nonsynonymous	CAA	AAA	Q	K	0/1	0/1	0/1	0/1	0/1
000006F	2407154	GN104ID162_005987	G	A	nonsynonymous	ATG	ATA	M	I	1/1	0/1	0/1	0/1	1/1
000006F	2407394	GN104ID162_005987	A	G	nonsynonymous	AAA	GAA	K	E	0/0	0/0	0/0	0/0	0/0
000006F	2407436	GN104ID162_005987	G	A	nonsynonymous	GAG	AAG	E	K	0/0	0/1	0/1	0/0	0/0
000006F	2408148	GN104ID162_005987	T	A	nonsynonymous	ATA	AAA	I	K	1/1	0/1	0/1	0/1	1/1
000006F	2549615	GN104ID162_006017	A	G	nonsynonymous	CAA	CGA	Q	R	1/1	0/0	0/0	0/0	1/1
000006F	2613201	GN104ID162_006028	G	T	nonsynonymous	TGG	TGT	W	C	0/1	0/0	0/0	0/0	0/1
000006F	2613324	GN104ID162_006028	A	G	nonsynonymous	AAA	AGA	K	R	0/1	0/1	0/1	0/1	0/1
000006F	2625119	GN104ID162_006033	G	C	nonsynonymous	GAG	GAC	E	D	0/1	0/0	0/0	0/0	0/1
000006F	2632782	GN104ID162_006035	G	A	nonsynonymous	GGC	GAC	G	D	0/1	0/0	0/0	0/1	0/1
000006F	2632787	GN104ID162_006035	G	A	nonsynonymous	GTC	ATC	V	I	0/1	0/0	0/0	0/1	0/1
000006F	2632802	GN104ID162_006035	C	T	nonsynonymous	CTT	TTT	L	F	0/1	0/0	0/0	0/1	0/1
000006F	2632811	GN104ID162_006035	C	T	nonsynonymous	CTT	TTT	L	F	0/1	0/1	0/0	0/1	0/1
000006F	2632818	GN104ID162_006035	A	G	nonsynonymous	AAG	AGG	K	R	0/1	0/1	0/0	0/1	0/1
000006F	2632840	GN104ID162_006035	G	A	nonsynonymous	ATG	ATA	M	I	0/0	0/1	0/1	0/1	0/0
000006F	2632848	GN104ID162_006035	C	A	nonsynonymous	ACG	AAG	T	K	0/1	0/0	0/0	0/1	0/1
000006F	2632872	GN104ID162_006035	C	A	nonsynonymous	ACG	AAG	T	K	0/1	0/1	0/0	0/1	0/1
000006F	2632895	GN104ID162_006035	A	C	nonsynonymous	ATG	CTG	M	L	0/1	0/1	0/0	0/1	0/1
000006F	2632927	GN104ID162_006035	G	T	nonsynonymous	AAG	AAT	K	N	0/1	0/0	0/0	0/1	0/1
000006F	2632943	GN104ID162_006035	C	T	nonsense	CAG	TAG	Q	*	0/1	0/0	0/0	0/0	0/1
000006F	2632944	GN104ID162_006035	A	C	nonsynonymous	CAG	CCG	Q	P	0/1	0/0	0/0	0/0	0/1
000006F	2632945	GN104ID162_006035	G	T	nonsynonymous	CAG	CAT	Q	H	0/1	0/0	0/0	0/0	0/1
000006F	2632961	GN104ID162_006035	T	TC	frameshift	TTG	TCTG			0/1	0/0	0/0	0/0	0/1
000006F	2632963	GN104ID162_006035	G	C	nonsynonymous	TTG	TTC	L	F	0/1	0/0	0/0	0/0	0/1
000006F	2632965-2632966	GN104ID162_006035	TA	T	frameshift	TTA	TT			0/1	0/0	0/0	0/0	0/1
000006F	2643312	GN104ID162_006037	T	G	nonsynonymous	TTG	TGG	L	W	0/1	0/1	0/1	0/1	0/1
000006F	2643327	GN104ID162_006037	G	A	nonsynonymous	TGT	TAT	C	Y	0/1	0/0	0/0	0/1	0/1
000006F	2643802	GN104ID162_006037	C	T	nonsynonymous	CCA	TCA	P	S	0/1	0/1	0/1	0/1	0/1
000006F	2644064	GN104ID162_006037	G	C	nonsynonymous	GGC	GCC	G	A	0/0	0/0	0/0	0/1	0/0
000006F	2644286	GN104ID162_006037	G	C	nonsynonymous	GAC	CAC	D	H	0/1	0/0	0/0	0/0	0/1
000006F	2644323	GN104ID162_006037	C	A	nonsynonymous	CCT	CAT	P	H	0/1	0/1	0/1	0/1	0/1
000006F	2644325	GN104ID162_006037	G	T	nonsynonymous	GCC	TCC	A	S	0/1	0/1	0/1	0/1	0/1
000006F	2663532	GN104ID162_006040	C	A	nonsynonymous	TTG	TTT	L	F	0/0	0/0	0/0	0/0	0/0
000006F	2663611	GN104ID162_006040	G	T	nonsynonymous	CCC	CAC	P	H	0/0	0/1	0/1	0/1	0/0
000006F	2664104	GN104ID162_006040	T	C	nonsynonymous	GAC	GGC	D	G	0/1	0/0	0/0	0/0	0/1
000006F	2670564	GN104ID162_006043	G	C	nonsynonymous	CAC	GAC	H	D	0/1	0/1	0/1	0/1	0/1
000006F	2694652	GN104ID162_006048	G	C	nonsynonymous	GAC	CAC	D	H	0/0	0/1	0/1	0/1	0/0
000006F	2857671	GN104ID162_006075	T	A	nonsynonymous	ATT	TTT	I	F	0/0	0/1	0/1	0/1	0/0
000006F	2858081	GN104ID162_006075	G	T	nonsense	TGC	TGA	C	*	0/0	0/1	0/1	0/1	0/0
000006F	2899198-2899199	GN104ID162_006087	CT	C	frameshift	GCT	GC			0/1	0/1	0/1	0/1	0/1
000006F	2899624	GN104ID162_006087	A	C	nonsynonymous	ATA	CTA	I	L	0/1	0/0	0/0	0/0	0/1
000006F	2991578	GN104ID162_006109	T	G	nonsynonymous	ATT	CTT	I	L	0/0	0/1	0/1	0/1	0/0
000006F	3008750	GN104ID162_006115	G	GAAAGGGAAGGAAGGAGATGGAAATATCCGTCAAGTCAGTCTGAATCCAGGGATGATC,GA	nonsynonymous	GTG	GTGAAAGGGAAGGAAGGAGATGGAAATATCCGTCAAGTCAGTCTGAATCCAGGGATGATC	V	VKGKEGDGNIRQVSLNPGMI	0/0	0/1	0/1	0/0	0/0
000006F	3008753	GN104ID162_006115	G	GGGAAGGAAGGAGATGGAAATATC	frameshift	AAG	AAGGGAAGGAAGGAGATGGAAATATC			0/0	0/0	0/0	0/0	0/0
000006F	3008754	GN104ID162_006115	C	CACCCTAGTCTTCAATACAATATGAGACGAGA,CACCCTAGTCTTCAATACAATATGA	frameshift	CGA	CACCCTAGTCTTCAATACAATATGAGACGAGAGA			0/0	0/1	0/2	0/0	0/0
000006F	3008755	GN104ID162_006115	G	GTCAAGTCAGTCTGAATCCAGGGATGATCAAGCACCCTAGTCTTCAATACAATATGAGACGAGAGAA	nonsynonymous	CGA	CGTCAAGTCAGTCTGAATCCAGGGATGATCAAGCACCCTAGTCTTCAATACAATATGAGACGAGAGAAA	R	RQVSLNPGMIKHPSLQYNMRREK	0/0	0/0	0/0	0/0	0/0
000006F	3009466	GN104ID162_006115	G	A	nonsynonymous	GTC	ATC	V	I	0/0	0/0	0/0	0/0	0/1
000006F	3009473	GN104ID162_006115	G	A	nonsynonymous	CGA	CAA	R	Q	0/0	0/0	0/0	0/0	0/1
000006F	3009509-3009524	GN104ID162_006115	GGATTCAACACCCTAA	G	nonsynonymous	AGGATTCAACACCCTAAT	AGT	RIQHPN	S	0/1	0/0	0/1	0/1	0/1
000006F	3009538	GN104ID162_006115	T	A	nonsynonymous	TTT	ATT	F	I	0/1	0/0	0/1	0/1	0/1
000006F	3009540	GN104ID162_006115	T	G	nonsynonymous	TTT	TTG	F	L	0/1	0/0	0/1	0/1	0/1
000006F	3009633	GN104ID162_006115	A	G	nonsynonymous	GAT	GGT	D	G	0/0	0/0	0/0	0/0	0/0
000006F	3009635	GN104ID162_006115	C	A	nonsynonymous	CAC	AAC	H	N	0/1	0/1	0/1	0/1	0/1
000006F	3009636	GN104ID162_006115	A	T	nonsynonymous	CAC	CTC	H	L	0/1	0/1	0/1	0/1	0/1
000006F	3009666	GN104ID162_006115	G	T	nonsynonymous	TGG	TTG	W	L	0/1	0/1	0/1	0/1	0/1
000006F	3009709	GN104ID162_006115	T	G	nonsynonymous	TGT	TGG	C	W	0/1	0/1	0/1	0/0	0/1
000006F	3009834	GN104ID162_006115	A	C	nonsynonymous	AAA	ACA	K	T	0/1	0/1	0/1	0/0	0/1
000006F	3009839	GN104ID162_006115	A	T	nonsynonymous	ATG	TTG	M	L	0/1	0/1	0/1	0/0	0/1
000006F	3009851	GN104ID162_006115	A	G	nonsynonymous	ACA	GCA	T	A	0/1	0/1	0/1	0/1	0/1
000006F	3009855	GN104ID162_006115	C	T	nonsynonymous	TCC	TTC	S	F	0/1	0/1	0/1	0/1	0/1
000006F	3009971	GN104ID162_006115	G	T	nonsynonymous	CAG	CAT	Q	H	0/1	0/1	0/1	0/1	0/1
000006F	3010001-3010002	GN104ID162_006115	CA	C	frameshift	GTCAAA	GTCAA			0/1	0/1	0/1	0/1	0/1
000006F	3029346	GN104ID162_006121	T	G	nonsynonymous	CTG	CGG	L	R	0/1	0/1	0/1	0/1	0/1
000006F	3029348	GN104ID162_006121	G	A	nonsynonymous	GTC	ATC	V	I	0/1	0/1	0/1	0/1	0/1
000006F	3029541-3029543	GN104ID162_006121	ATG	A	frameshift	AATGTG	AATG			0/1	0/1	0/1	0/1	0/1
000006F	3029607	GN104ID162_006121	G	A	nonsynonymous	CGA	CAA	R	Q	0/1	0/1	0/1	0/1	0/1
000006F	3057857	GN104ID162_006131	C	T	nonsynonymous	TCA	TTA	S	L	1/1	0/1	0/1	0/1	1/1
000006F	3057886	GN104ID162_006131	T	A	nonsynonymous	TTT	ATT	F	I	1/1	0/1	0/1	0/1	1/1
000006F	3057887	GN104ID162_006131	T	A	nonsynonymous	TTT	TAT	F	Y	0/1	0/0	0/0	0/0	0/1
000006F	3057890	GN104ID162_006131	T	G	nonsynonymous	TTT	TGT	F	C	0/1	0/1	0/1	0/1	0/1
000006F	3063770-3063778	GN104ID162_006135	AACCCGTCT	A	frameshift	CGAGACGGGTTA	CGTA			0/0	0/1	0/1	0/1	0/0
000006F	3063954	GN104ID162_006135	G	C	nonsynonymous	CGG	GGG	R	G	1/1	0/1	0/1	0/1	1/1
000006F	3063955	GN104ID162_006135	A	AG	frameshift	CCT	CCCT			0/1	0/0	0/0	0/0	0/1
000006F	3064785	GN104ID162_006135	A	AAGGCTGGCACCCGGGTGTTCGGGCGGGGGGTCAGCCTCATCCCGAACCCCAGATCCGAAAC,AAGGCTGGCACCCGGGTGTTCGGGCGGGGGGTCAGCCTCATCCCGAAC,AAGGCTGGCACCCGGGTGTTCGGGCGGGGGGTCAGCCTCATCCCGAACC	frameshift	TAT	GTTTCGGATCTGGGGTTCGGGATGAGGCTGACCCCCCGCCCGAACACCCGGGTGCCAGCCTTAT			0/0	0/1	0/0	0/1	0/0
000006F	3137218	GN104ID162_006154	C	G	nonsynonymous	CGG	GGG	R	G	0/1	0/1	0/1	0/1	0/1
000006F	3137248	GN104ID162_006154	G	A	nonsynonymous	GCG	ACG	A	T	0/0	0/0	0/0	0/0	0/0
000006F	3187025	GN104ID162_006161	A	G	nonsynonymous	AAC	AGC	N	S	1/1	0/1	0/1	0/1	1/1
000006F	3366182-3366184	GN104ID162_006206	ACG	A	frameshift	CGCGTG	CGTG			1/1	0/1	0/1	0/1	1/1
000006F	3415198-3415199	GN104ID162_006225	GA	G	frameshift	AGA	AG			1/1	1/1	1/1	1/1	1/1
000006F	3423132	GN104ID162_006231	T	C	nonsynonymous	AGA	GGA	R	G	0/1	0/0	0/0	0/0	0/1
000008F	560931	GN104ID162_006358	C	G	nonsynonymous	TTG	TTC	L	F	0/1	0/1	0/1	0/1	0/1
000008F	598893	GN104ID162_006365	G	T	nonsense	GAA	TAA	E	*	1/1	0/1	0/1	0/1	1/1
000008F	598911	GN104ID162_006365	T	C	nonsynonymous	TTT	CTT	F	L	1/1	0/1	0/1	0/1	1/1
000008F	623804	GN104ID162_006374	G	A	nonsynonymous	GAA	AAA	E	K	0/0	0/1	0/1	0/1	0/0
000008F	777958	GN104ID162_006413	A	T	nonsynonymous	AGC	TGC	S	C	0/1	0/1	0/1	0/1	0/1
000008F	940387	GN104ID162_006446	C	T	nonsynonymous	CCG	CTG	P	L	0/1	0/1	0/1	0/1	0/1
000008F	940739	GN104ID162_006446	A	T	nonsynonymous	CAG	CTG	Q	L	0/1	0/0	0/0	0/0	0/1
000008F	940744	GN104ID162_006446	T	C	nonsynonymous	TAG	CAG	*	Q	1/1	0/1	0/1	0/1	1/1
000008F	965033	GN104ID162_006454	C	T	nonsynonymous	GGA	GAA	G	E	0/1	0/1	0/1	0/1	0/1
000008F	965079	GN104ID162_006454	C	T	nonsynonymous	GAA	AAA	E	K	0/1	0/1	0/1	0/1	0/1
000008F	1106222-1106223	GN104ID162_006492	AG	A	frameshift	CCT	CT			1/1	1/1	1/1	1/1	1/1
000008F	1106947-1106950	GN104ID162_006492	ATGG	A	nonsynonymous	TCCATC	TTC	SI	F	1/1	1/1	1/1	1/1	1/1
000008F	1127716	GN104ID162_006501	C	T	nonsynonymous	GAA	AAA	E	K	0/0	0/0	0/0	0/0	0/0
000008F	1128146	GN104ID162_006501	C	T	nonsynonymous	GTC	ATC	V	I	0/0	0/0	0/0	0/0	0/0
000008F	1128197	GN104ID162_006501	C	T	nonsynonymous	GAT	AAT	D	N	0/1	0/1	0/1	0/1	0/1
000008F	1164043-1164044	GN104ID162_006505	CA	C	frameshift	TGCAAC	TGCAC			1/1	1/1	1/1	1/1	1/1
000008F	1164481	GN104ID162_006506	G	A	nonsynonymous	GAA	AAA	E	K	0/1	0/1	0/1	0/1	0/1
000008F	1223941	GN104ID162_006520	A	G	nonsynonymous	ATG	GTG	M	V	0/0	0/0	0/0	0/0	0/0
000008F	1237926	GN104ID162_006524	C	T	nonsynonymous	CGG	TGG	R	W	1/1	0/0	0/0	0/0	1/1
000008F	1238031	GN104ID162_006524	G	A	nonsynonymous	GCC	ACC	A	T	0/0	0/0	0/0	0/0	0/0
000008F	1238040	GN104ID162_006524	A	G	nonsynonymous	AAA	GAA	K	E	0/0	0/0	0/0	0/0	0/0
000008F	1460565	GN104ID162_006569	A	T	nonsynonymous	TTG	ATG	L	M	0/1	0/1	0/1	0/1	0/1
000008F	1460571	GN104ID162_006569	T	C	nonsynonymous	ATT	GTT	I	V	0/1	0/0	0/0	0/0	0/1
000008F	1483616	GN104ID162_006575	A	AT	frameshift	TTA	TTAT			0/1	0/0	0/0	0/0	0/1
000008F	1513200	GN104ID162_006580	G	C	nonsynonymous	ACT	AGT	T	S	0/0	0/1	0/1	0/1	0/0
000008F	1574197	GN104ID162_006591	G	A	nonsynonymous	ATG	ATA	M	I	1/1	0/0	0/0	0/0	1/1
000008F	1586568	GN104ID162_006595	G	A	nonsynonymous	ACC	ATC	T	I	0/1	0/0	0/0	0/0	0/1
000008F	1586763	GN104ID162_006595	A	G	nonsynonymous	GTA	GCA	V	A	0/0	0/1	0/1	0/1	0/0
000008F	1642569	GN104ID162_006608	T	TAG	frameshift	CTA	CTAGA			1/1	1/1	1/1	1/1	1/1
000008F	1642785	GN104ID162_006608	A	G	nonsynonymous	ACA	GCA	T	A	0/1	0/1	0/1	0/1	0/1
000008F	1643062	GN104ID162_006608	G	A	nonsynonymous	CGC	CAC	R	H	0/1	0/0	0/0	0/0	0/1
000008F	1643142	GN104ID162_006608	C	CA	frameshift	CAA	CAAA			1/1	1/1	1/1	1/1	1/1
000008F	1643164	GN104ID162_006608	A	G	nonsynonymous	CAC	CGC	H	R	0/0	0/0	0/0	0/0	0/0
000008F	1644130	GN104ID162_006609	C	T	nonsynonymous	CCC	TCC	P	S	0/1	0/0	0/0	0/0	0/1
000008F	1833361	GN104ID162_006647	C	T	nonsynonymous	TCA	TTA	S	L	0/0	0/0	0/0	0/0	0/0
000008F	1833394	GN104ID162_006647	G	A	nonsynonymous	GGC	GAC	G	D	0/1	0/0	0/0	0/0	0/1
000008F	1866761	GN104ID162_006655	G	C	nonsynonymous	GAC	CAC	D	H	0/0	0/1	0/1	0/1	0/0
000008F	1933714	GN104ID162_006669	C	T	nonsynonymous	CCA	CTA	P	L	0/1	0/1	0/1	0/1	0/1
000008F	2003961	GN104ID162_006684	G	A	nonsynonymous	TCG	TTG	S	L	0/1	0/0	0/0	0/0	0/1
000008F	2006035	GN104ID162_006684	T	C	nonsynonymous	ACC	GCC	T	A	0/1	0/0	0/0	0/1	0/1
000008F	2006122	GN104ID162_006684	G	A	nonsynonymous	CGT	TGT	R	C	0/0	0/0	0/0	0/1	0/0
000008F	2006127	GN104ID162_006684	G	A	nonsynonymous	CCG	CTG	P	L	0/1	0/0	0/0	0/1	0/1
000008F	2006577	GN104ID162_006685	A	T	nonsense	AAG	TAG	K	*	0/1	0/1	0/1	0/1	0/1
000008F	2006760	GN104ID162_006685	A	G	nonsynonymous	CAA	CGA	Q	R	0/1	0/0	0/0	0/1	0/1
000008F	2006777	GN104ID162_006685	T	C	nonsynonymous	TGT	CGT	C	R	0/1	0/0	0/0	0/1	0/1
000008F	2007358	GN104ID162_006685	A	G	nonsynonymous	CAA	CGA	Q	R	0/1	0/0	0/0	0/1	0/1
000008F	2007657	GN104ID162_006685	G	A	nonsynonymous	CGA	CAA	R	Q	0/1	0/0	0/0	0/0	0/1
000008F	2007684-2007685	GN104ID162_006685	CG	C,CGG	frameshift	TCG	TC			0/1	0/1	0/1	0/1	0/1
000008F	2145052	GN104ID162_006720	A	G	nonsynonymous	AAC	AGC	N	S	0/0	0/1	0/1	0/1	0/0
000008F	2290020	GN104ID162_006750	C	A	nonsynonymous	GTC	TTC	V	F	0/0	0/1	0/1	0/1	0/0
000008F	2342729	GN104ID162_006764	T	C	nonsynonymous	AAA	GAA	K	E	1/1	0/1	0/1	0/1	1/1
000008F	2349671	GN104ID162_006766	C	T	nonsynonymous	GCT	ACT	A	T	0/1	0/0	0/0	0/0	0/1
000008F	2406055	GN104ID162_006778	C	T	nonsynonymous	GGA	AGA	G	R	0/0	0/1	0/1	0/1	0/0
000008F	2557450	GN104ID162_006813	T	TA	frameshift	TAA	TAAA			0/1	0/1	0/1	0/1	0/1
000008F	2571919	GN104ID162_006820	C	T	nonsynonymous	GCA	GTA	A	V	0/1	0/0	0/0	0/0	0/1
000008F	2660720	GN104ID162_006850	C	G	nonsynonymous	GCA	GGA	A	G	0/1	0/0	0/0	0/1	0/1
000008F	2752868	GN104ID162_006867	A	G	nonsynonymous	TTG	TCG	L	S	0/1	0/0	0/0	0/1	0/1
000008F	2753005	GN104ID162_006867	G	A	nonsynonymous	CGC	TGC	R	C	0/1	0/0	0/0	0/1	0/1
000008F	2753079	GN104ID162_006867	T	G	nonsynonymous	GAA	GCA	E	A	0/1	0/0	0/0	0/1	0/1
000008F	2753198	GN104ID162_006867	G	T	nonsynonymous	CTT	ATT	L	I	0/0	0/0	0/0	0/0	0/1
000008F	2753207	GN104ID162_006867	G	A	nonsynonymous	CGT	TGT	R	C	0/1	0/0	0/0	0/0	0/1
000008F	2753230	GN104ID162_006867	C	T	nonsynonymous	CGT	CAT	R	H	0/1	0/0	0/0	0/0	0/1
000008F	2753243	GN104ID162_006867	T	C	nonsynonymous	AAA	GAA	K	E	0/1	0/0	0/0	0/0	0/1
000008F	2753264	GN104ID162_006867	T	C	nonsynonymous	AAC	GAC	N	D	0/1	0/0	0/0	0/0	0/1
000008F	2753273	GN104ID162_006867	T	C	nonsynonymous	ATT	GTT	I	V	0/1	0/0	0/0	0/0	0/1
000008F	2753297	GN104ID162_006867	C	T	nonsynonymous	GAA	AAA	E	K	0/1	0/0	0/0	0/0	0/1
000008F	2753726	GN104ID162_006867	C	A	nonsynonymous	GAT	TAT	D	Y	0/1	0/0	0/0	0/1	0/1
000008F	2938191	GN104ID162_006909	G	GA	frameshift	GGA	GGAA			1/1	1/1	1/1	1/1	1/1
000008F	2938358	GN104ID162_006909	A	AC	frameshift	ACC	ACCC			1/1	1/1	1/1	1/1	1/1
000008F	2948966	GN104ID162_006914	A	AC	frameshift	TTG	GTTG			0/1	0/1	0/1	0/1	0/1
000008F	2948967	GN104ID162_006914	A	AG,G	frameshift	TCT	TCCT			1/2	0/1	0/1	0/1	1/2
000008F	2949270	GN104ID162_006914	C	T	nonsynonymous	CGC	CAC	R	H	0/1	0/0	0/0	0/0	0/1
000008F	2949292	GN104ID162_006914	C	A	nonsynonymous	GGC	TGC	G	C	0/1	0/0	0/0	0/0	0/1
000008F	2949314	GN104ID162_006914	G	T	nonsense	TAC	TAA	Y	*	0/1	0/0	0/0	0/0	0/1
000008F	2993943	GN104ID162_006927	G	A	nonsynonymous	CCC	CTC	P	L	0/0	0/1	0/1	0/1	0/0
000008F	2994446	GN104ID162_006928	T	G	nonsynonymous	ACC	CCC	T	P	0/1	0/0	0/0	0/1	0/0
000008F	2994461	GN104ID162_006928	T	C	nonsynonymous	AAG	GAG	K	E	0/1	0/0	0/0	0/1	0/0
000009F	2734	GN104ID162_006952	A	T	nonsynonymous	TTC	TAC	F	Y	0/0	0/1	0/0	0/1	0/0
000009F	2939	GN104ID162_006952	A	G	nonsynonymous	GTG	GCG	V	A	0/0	0/0	0/1	0/0	0/0
000009F	2940	GN104ID162_006952	C	A	nonsynonymous	GTG	TTG	V	L	0/0	0/0	0/1	0/0	0/0
000009F	2961	GN104ID162_006952	C	T	nonsynonymous	GAA	AAA	E	K	0/0	0/0	0/0	0/0	0/0
000009F	2966	GN104ID162_006952	G	A	nonsynonymous	TCA	TTA	S	L	0/0	0/0	0/1	0/1	0/0
000009F	2979	GN104ID162_006952	T	C	nonsynonymous	ATC	GTC	I	V	0/0	0/0	0/1	0/1	0/0
000009F	2982	GN104ID162_006952	A	C	nonsynonymous	TTC	GTC	F	V	0/0	0/0	0/1	0/1	0/0
000009F	3149	GN104ID162_006952	T	A	nonsynonymous	CAA	CAT	Q	H	0/0	0/1	0/1	0/1	0/0
000009F	3162	GN104ID162_006952	A	G	nonsynonymous	ATA	ACA	I	T	0/0	0/1	0/1	0/1	0/0
000009F	3211	GN104ID162_006952	G	A	nonsynonymous	CCC	TCC	P	S	0/0	0/1	0/1	0/1	0/0
000009F	3216	GN104ID162_006952	A	ATGTATGTT	frameshift	CTG	CAACATACATG			0/0	0/1	0/1	0/1	0/0
000009F	3233	GN104ID162_006952	T	A	nonsynonymous	CAA	CAT	Q	H	0/0	0/1	0/1	0/1	0/0
000009F	3255	GN104ID162_006952	T	C	nonsynonymous	AAC	AGC	N	S	0/0	0/1	0/1	0/1	0/0
000009F	3258	GN104ID162_006952	G	A	nonsynonymous	GCG	GTG	A	V	0/0	0/1	0/1	0/1	0/0
000009F	3262	GN104ID162_006952	G	A	nonsynonymous	CGG	TGG	R	W	0/0	0/1	0/1	0/1	0/0
000009F	3270-3271	GN104ID162_006952	CG	C	frameshift	CGG	GG			0/0	0/0	0/0	0/0	0/0
000009F	3272-3286	GN104ID162_006952	AACCGACGTGTGTGT	A	frameshift	ACACACACGTCGGTT	T			0/0	0/1	0/1	0/1	0/0
000009F	3273-3286	GN104ID162_006952	ACCGACGTGTGTGT	A,	frameshift	ACACACACGTCGGTT	TT			0/0	0/2	0/2	0/2	0/0
000009F	3307	GN104ID162_006952	G	A	nonsynonymous	CGG	TGG	R	W	0/0	0/1	0/1	0/1	0/0
000009F	3311-3313	GN104ID162_006952	GAC	G	frameshift	GTC	C			0/0	0/1	0/1	0/1	0/0
000009F	3318	GN104ID162_006952	C	G	nonsynonymous	TGG	TCG	W	S	0/0	0/1	0/1	0/1	0/0
000009F	3321	GN104ID162_006952	C	T	nonsynonymous	GGG	GAG	G	E	0/0	0/1	0/1	0/1	0/0
000009F	3323-3325	GN104ID162_006952	ACC	A	frameshift	GGT	T			0/0	0/1	0/1	0/1	0/0
000009F	3327	GN104ID162_006952	C	CCCTTT	frameshift	TGT	TAAAGGGT			0/0	0/1	0/1	0/1	0/0
000009F	5746	GN104ID162_006954	T	C	nonsynonymous	GTT	GCT	V	A	0/1	0/0	0/0	0/0	0/1
000009F	5850	GN104ID162_006954	G	A	nonsynonymous	GAC	AAC	D	N	0/1	0/0	0/0	0/0	0/1
000009F	5852	GN104ID162_006954	C	A	nonsynonymous	GAC	GAA	D	E	0/1	0/1	0/1	0/1	0/1
000009F	6011	GN104ID162_006954	C	T	nonsynonymous	CGT	TGT	R	C	0/1	0/0	0/0	0/0	0/1
000009F	6111	GN104ID162_006954	A	G	nonsynonymous	AAG	GAG	K	E	0/1	0/1	0/0	0/1	0/1
000009F	6130	GN104ID162_006954	C	T	nonsynonymous	ACA	ATA	T	I	0/1	0/0	0/0	0/0	0/1
000009F	6136	GN104ID162_006954	C	G	nonsynonymous	ACC	AGC	T	S	0/0	0/1	0/0	0/1	0/0
000009F	6153	GN104ID162_006954	A	G	nonsynonymous	ATT	GTT	I	V	0/1	0/1	0/0	0/0	0/1
000009F	6156-6163	GN104ID162_006954	CCCTCTCT	C	frameshift	CCCTCTCTC	CC			0/1	0/1	0/0	0/0	0/1
000009F	6174	GN104ID162_006954	A	T	nonsynonymous	ACC	TCC	T	S	0/1	0/1	0/0	0/0	0/1
000009F	6177-6179	GN104ID162_006954	CAT	C	frameshift	CAT	C			0/0	0/1	0/0	0/0	0/0
000009F	6186-6187	GN104ID162_006954	CT	C	frameshift	CTC	CC			0/0	0/1	0/0	0/0	0/0
000009F	6189-6190	GN104ID162_006954	CA	C	frameshift	CAT	CT			0/0	0/1	0/0	0/0	0/0
000009F	6190	GN104ID162_006954	A	C,	nonsynonymous	CAT	CCT	H	P	0/0	0/2	0/0	0/0	0/0
000009F	6207	GN104ID162_006954	T	A	nonsynonymous	TAA	AAA	*	K	0/0	0/1	0/0	0/0	0/1
000009F	18226	GN104ID162_006960	G	C	nonsynonymous	CGA	CCA	R	P	0/1	0/0	0/0	0/0	0/1
000009F	18244	GN104ID162_006960	G	A	nonsynonymous	AGG	AAG	R	K	0/1	0/0	0/0	0/0	0/1
000009F	18646	GN104ID162_006960	C	CA,CG	frameshift	GCC	GCCA			1/2	1/2	1/2	1/1	1/2
000009F	19079	GN104ID162_006960	G	GC	frameshift	GCC	GCCC			1/1	0/1	0/1	0/1	1/1
000009F	19080	GN104ID162_006960	C	CT	frameshift	GCC	GCTC			./.	0/1	0/1	0/1	./.
000009F	22519	GN104ID162_006963	C	T	nonsynonymous	GCG	GTG	A	V	0/0	0/1	0/1	0/0	0/0
000009F	22665	GN104ID162_006963	A	T	nonsynonymous	AGG	TGG	R	W	0/0	0/1	0/1	0/0	0/0
000009F	26437	GN104ID162_006966	C	CA	frameshift	CAA	CAAA			1/1	1/1	1/1	1/1	1/1
000009F	26979	GN104ID162_006966	A	AT	frameshift	ATT	ATTT			1/1	1/1	1/1	1/1	1/1
000009F	27293	GN104ID162_006966	G	A	nonsynonymous	GGT	AGT	G	S	0/0	0/1	0/1	0/1	0/0
000009F	27356	GN104ID162_006966	T	C	nonsynonymous	TCG	CCG	S	P	0/0	0/1	0/1	0/1	0/0
000009F	65849	GN104ID162_006972	A	G	nonsynonymous	TGT	CGT	C	R	0/1	0/0	0/0	0/0	0/1
000009F	66038	GN104ID162_006972	A	G	nonsynonymous	TGT	CGT	C	R	0/0	0/1	0/1	0/0	0/0
000009F	66228	GN104ID162_006972	T	C	nonsynonymous	CAG	CGG	Q	R	0/0	0/1	0/1	0/0	0/0
000009F	66273	GN104ID162_006972	A	C	nonsynonymous	GTG	GGG	V	G	0/0	0/1	0/1	0/0	0/0
000009F	276799	GN104ID162_007004	A	G	nonsynonymous	ACG	GCG	T	A	0/1	0/1	0/1	0/1	0/1
000009F	276877	GN104ID162_007004	T	C	nonsynonymous	TAT	CAT	Y	H	0/0	0/1	0/1	0/1	0/0
000009F	277487	GN104ID162_007004	T	C	nonsynonymous	TCC	CCC	S	P	0/1	0/0	0/0	0/0	0/1
000009F	277493	GN104ID162_007004	C	T	nonsynonymous	CGT	TGT	R	C	0/1	0/0	0/0	0/0	0/1
000009F	277602	GN104ID162_007004	G	A	nonsynonymous	CGA	CAA	R	Q	0/0	0/0	0/0	0/0	0/0
000009F	277640	GN104ID162_007004	T	C	nonsynonymous	TGT	CGT	C	R	0/1	0/0	0/0	0/0	0/1
000009F	277681	GN104ID162_007004	G	GT	frameshift	CCG	CCGT			0/0	0/1	0/0	0/0	0/0
000009F	277683	GN104ID162_007004	G	GTGGTGGCCCATTTGGTTGACAGCTAGTCAGAAGCAGTTCCCTCGCCACCAGCAAGATCAGCTC	nonsynonymous	TGT	TGTGGTGGCCCATTTGGTTGACAGCTAGTCAGAAGCAGTTCCCTCGCCACCAGCAAGATCAGCTCT	C	CGGPFG*QLVRSSSLATSKISS	0/0	0/1	0/0	0/0	0/0
000009F	277701	GN104ID162_007004	T	G	nonsynonymous	GTC	GGC	V	G	0/1	0/0	0/0	0/0	0/1
000009F	393683	GN104ID162_007024	G	C	nonsynonymous	AAG	AAC	K	N	0/1	0/0	0/0	0/0	0/1
000009F	393851	GN104ID162_007024	G	T	nonsynonymous	AAG	AAT	K	N	0/1	0/1	0/1	0/1	0/1
000009F	394159	GN104ID162_007024	C	A	nonsynonymous	ACC	AAC	T	N	0/0	0/1	0/1	0/1	0/1
000009F	394206-394212	GN104ID162_007024	GCCTGGA	G	nonsynonymous	GCCTGGACC	GCC	AWT	A	0/1	0/1	0/1	0/1	0/1
000009F	394409	GN104ID162_007024	A	G	nonsynonymous	CAA	CGA	Q	R	0/1	0/1	0/1	0/0	0/1
000009F	396511	GN104ID162_007025	C	T	nonsynonymous	CGG	TGG	R	W	0/1	0/1	0/1	0/1	0/1
000009F	396575	GN104ID162_007025	T	C	nonsynonymous	TTG	TCG	L	S	0/1	0/1	0/1	0/1	0/1
000009F	396593	GN104ID162_007025	C	T	nonsynonymous	GCG	GTG	A	V	0/0	0/1	0/1	0/1	0/0
000009F	396601	GN104ID162_007025	T	C	nonsynonymous	TGA	CGA	*	R	0/1	0/1	0/1	0/1	0/1
000009F	541194	GN104ID162_007056	C	T	nonsynonymous	GAC	AAC	D	N	0/1	0/1	0/1	0/0	0/1
000009F	541224	GN104ID162_007056	C	A	nonsynonymous	GGC	TGC	G	C	0/1	0/1	0/1	0/1	0/1
000009F	541245	GN104ID162_007056	T	G	nonsynonymous	AGC	CGC	S	R	0/1	0/1	0/1	0/1	0/1
000009F	558489	GN104ID162_007062	C	T	nonsynonymous	GAA	AAA	E	K	0/0	0/0	0/0	0/0	0/0
000009F	558692	GN104ID162_007062	G	A	nonsynonymous	TCG	TTG	S	L	0/1	0/1	0/1	0/0	0/1
000009F	669269	GN104ID162_007087	T	G	nonsynonymous	TTG	GTG	L	V	1/1	0/1	0/1	0/1	1/1
000009F	669701	GN104ID162_007087	A	G	nonsynonymous	ATC	GTC	I	V	1/1	0/1	0/1	0/1	1/1
000009F	670781	GN104ID162_007087	A	G	nonsynonymous	ACA	GCA	T	A	0/0	0/0	0/0	0/1	0/0
000009F	670820	GN104ID162_007087	A	G	nonsynonymous	AGC	GGC	S	G	0/1	0/0	0/0	0/1	0/1
000009F	671031	GN104ID162_007087	C	T	nonsynonymous	CAT	TAT	H	Y	0/1	0/0	0/0	0/1	0/1
000009F	733235	GN104ID162_007104	A	G	nonsynonymous	CAA	CGA	Q	R	1/1	0/1	0/1	0/1	1/1
000009F	733242	GN104ID162_007104	G	C	nonsynonymous	TTG	TTC	L	F	1/1	0/1	0/1	0/1	1/1
000009F	733246	GN104ID162_007104	G	A	nonsynonymous	GTA	ATA	V	I	1/1	0/1	0/1	0/1	1/1
000009F	733264	GN104ID162_007104	T	C	nonsynonymous	TGT	CGT	C	R	1/1	0/1	0/0	0/1	1/1
000009F	878951	GN104ID162_007141	A	G	nonsynonymous	ACT	GCT	T	A	0/0	0/1	0/1	0/1	0/0
000009F	920353	GN104ID162_007152	G	A	nonsynonymous	TCT	TTT	S	F	0/0	0/1	0/1	0/0	0/0
000009F	924731	GN104ID162_007153	G	A	nonsynonymous	GGA	AGA	G	R	0/1	0/0	0/0	0/0	0/1
000009F	924759	GN104ID162_007153	T	G	nonsynonymous	CTC	CGC	L	R	1/1	0/1	0/1	0/1	1/1
000009F	924821	GN104ID162_007153	C	T	nonsense	CGA	TGA	R	*	0/1	0/0	0/0	0/0	0/1
000009F	924822	GN104ID162_007153	G	A	nonsynonymous	CGA	CAA	R	Q	0/1	0/0	0/0	0/0	0/1
000009F	924833	GN104ID162_007153	G	A	nonsynonymous	GAC	AAC	D	N	1/1	0/0	0/0	0/0	1/1
000009F	924882	GN104ID162_007153	T	C	nonsynonymous	TTG	TCG	L	S	1/1	0/1	0/1	0/0	1/1
000009F	932474	GN104ID162_007156	T	C	nonsynonymous	CAA	CGA	Q	R	0/1	0/0	0/0	0/0	0/0
000009F	932543	GN104ID162_007156	C	T	nonsynonymous	AGT	AAT	S	N	0/1	0/0	0/0	0/0	0/0
000009F	932574	GN104ID162_007156	A	G	nonsynonymous	TGT	CGT	C	R	0/1	0/1	0/1	0/1	0/1
000009F	932715	GN104ID162_007156	T	G	nonsynonymous	ACT	CCT	T	P	0/1	0/0	0/0	0/0	0/1
000009F	932811	GN104ID162_007156	C	T	nonsynonymous	GAA	AAA	E	K	0/1	0/0	0/0	0/0	0/1
000009F	932813	GN104ID162_007156	T	G	nonsynonymous	AAC	ACC	N	T	0/1	0/0	0/0	0/0	0/1
000009F	932816	GN104ID162_007156	G	A	nonsynonymous	ACC	ATC	T	I	0/1	0/1	0/1	0/1	0/1
000009F	932881	GN104ID162_007156	A	T	nonsynonymous	GAT	GAA	D	E	0/1	0/0	0/0	0/0	0/1
000009F	951548	GN104ID162_007159	C	A	nonsynonymous	GCC	GAC	A	D	0/1	0/0	0/0	0/0	0/1
000009F	951692	GN104ID162_007159	C	T	nonsynonymous	CCA	TCA	P	S	0/0	0/0	0/0	0/1	0/0
000009F	1073769	GN104ID162_007182	A	C	nonsynonymous	AAT	AAG	N	K	0/0	0/1	0/1	0/1	0/0
000009F	1073773	GN104ID162_007182	A	C	nonsynonymous	GTG	GGG	V	G	0/0	0/1	0/1	0/1	0/0
000009F	1073837	GN104ID162_007182	T	TCTCGGAGAAAGAGATAACTCAGGAGCAATCTTGGGACCCGGGTCGACCGCTACCCCC	nonsynonymous	ATA	GGGGGTAGCGGTCGACCCGGGTCCCAAGATTGCTCCTGAGTTATCTCTTTCTCCGAGATA	I	GGSGRPGSQDCS*VISFSEI	0/0	0/1	0/0	0/0	0/0
000009F	1073842	GN104ID162_007182	G	GAGAAAGAGATAAC	frameshift	ACC	AGTTATCTCTTTCTCC			0/0	0/0	0/0	0/0	0/0
000009F	1073844	GN104ID162_007182	C	CAGGAG	frameshift	TGG	TGCTCCTG			0/0	0/0	0/0	0/0	0/0
000009F	1073846	GN104ID162_007182	A	AATCTTGGGACCCGGGTCGACCGCTACCCCC	nonsynonymous	TGG	GGGGGTAGCGGTCGACCCGGGTCCCAAGATTGG	W	GGSGRPGSQDW	0/0	0/0	0/0	0/0	0/0
000009F	1074057-1074059	GN104ID162_007182	CCG	C	frameshift	TTCGGG	TTGG			0/1	0/0	0/0	0/0	0/1
000009F	1215398	GN104ID162_007212	G	A	nonsynonymous	CGG	TGG	R	W	0/1	0/0	0/0	0/0	0/1
000009F	1215689	GN104ID162_007212	T	C	nonsynonymous	ATT	GTT	I	V	0/1	0/0	0/0	0/1	0/1
000009F	1215794	GN104ID162_007212	C	T	nonsynonymous	GCG	ACG	A	T	0/1	0/0	0/0	0/0	0/1
000009F	1215821	GN104ID162_007212	T	C	nonsynonymous	ATC	GTC	I	V	0/1	0/0	0/0	0/1	0/1
000009F	1405238	GN104ID162_007234	C	T	nonsynonymous	GCT	ACT	A	T	0/1	0/1	0/1	0/1	0/1
000009F	1432103	GN104ID162_007243	C	A	nonsynonymous	TTG	TTT	L	F	0/0	0/1	0/1	0/0	0/0
000009F	1556577	GN104ID162_007277	A	T	nonsynonymous	GAA	GAT	E	D	0/1	0/1	0/1	0/1	0/1
000009F	1729680	GN104ID162_007312	A	C	nonsynonymous	AAA	CAA	K	Q	0/1	0/1	0/1	0/1	0/1
000009F	1729944	GN104ID162_007312	A	G	nonsynonymous	CAA	CGA	Q	R	0/1	0/1	0/1	0/1	0/1
000009F	1730182	GN104ID162_007312	G	A	nonsynonymous	GCT	ACT	A	T	0/1	0/1	0/1	0/1	0/1
000009F	1730327	GN104ID162_007312	T	C	nonsynonymous	TCT	CCT	S	P	0/1	0/1	0/1	0/0	0/1
000009F	1730424	GN104ID162_007312	A	G	nonsynonymous	AAC	GAC	N	D	0/0	0/1	0/0	0/0	0/0
000009F	1935026	GN104ID162_007350	A	G	nonsynonymous	ATA	ATG	I	M	0/1	0/0	0/0	0/0	0/1
000009F	1935065	GN104ID162_007350	A	T	nonsynonymous	AAA	AAT	K	N	0/1	0/0	0/0	0/0	0/1
000009F	1959509	GN104ID162_007353	A	C	nonsynonymous	ATT	CTT	I	L	0/0	0/0	0/0	0/1	0/0
000009F	1961292	GN104ID162_007354	A	AG	frameshift	CTG	CCTG			1/1	1/1	1/1	1/1	1/1
000009F	1961805-1961806	GN104ID162_007354	AC	A	frameshift	GTG	TG			1/1	1/1	1/1	1/1	1/1
000009F	1961814-1961815	GN104ID162_007354	AC	A	frameshift	GTA	TA			1/1	1/1	1/1	1/1	1/1
000009F	1962091	GN104ID162_007354	T	C	nonsynonymous	GAA	GGA	E	G	1/1	0/1	0/1	0/1	1/1
000009F	1962277	GN104ID162_007355	G	GC	frameshift	CAA	GCAA			1/1	1/1	1/1	1/1	1/1
000009F	1962668	GN104ID162_007355	G	GT	frameshift	AAC	AAAC			1/1	1/1	1/1	1/1	1/1
000009F	1962711	GN104ID162_007355	G	GT	frameshift	CCA	CACA			1/1	1/1	1/1	1/1	1/1
000009F	1962800	GN104ID162_007355	G	GC	frameshift	AGC	AGGC			1/1	1/1	1/1	1/1	1/1
000009F	1963081-1963082	GN104ID162_007355	AT	A	frameshift	AAT	AT			1/1	1/1	1/1	1/1	1/1
000009F	1963699-1963700	GN104ID162_007356	TG	T	frameshift	CCCACA	CCACA			1/1	1/1	1/1	1/1	1/1
000009F	1963782	GN104ID162_007356	A	AC	frameshift	GTG	GGTG			1/1	1/1	1/1	1/1	1/1
000009F	1963828	GN104ID162_007356	G	GA	frameshift	CCT	TCCT			1/1	1/1	1/1	1/1	1/1
000009F	2318241	GN104ID162_007436	G	A	nonsynonymous	CCC	CTC	P	L	0/1	0/1	0/1	0/1	0/1
000009F	2318309	GN104ID162_007436	G	GAAT	nonsynonymous	ATC	ATATTC	I	IF	0/1	0/1	0/1	0/1	0/1
000009F	2576054	GN104ID162_007480	C	A	nonsynonymous	GTC	TTC	V	F	0/1	0/1	0/1	0/1	0/1
000009F	2576069	GN104ID162_007480	C	G	nonsynonymous	GGA	CGA	G	R	0/1	0/1	0/1	0/1	0/1
000009F	2576138	GN104ID162_007480	T	A	nonsynonymous	ACT	TCT	T	S	0/1	0/1	0/1	0/1	0/1
000009F	2576142	GN104ID162_007480	C	G	nonsynonymous	ATG	ATC	M	I	0/1	0/1	0/1	0/1	0/1
000009F	2576162	GN104ID162_007480	C	T	nonsynonymous	GCC	ACC	A	T	0/1	0/1	0/0	0/1	0/1
000009F	2826444-2826445	GN104ID162_007525	TC	T	frameshift	GTC	GT			1/1	1/1	1/1	1/1	1/1
000009F	2826479-2826480	GN104ID162_007525	CA	C	frameshift	CAA	CA			1/1	1/1	1/1	1/1	1/1
000009F	2828323	GN104ID162_007527	T	TG	frameshift	CCA	CCCA			1/1	1/1	1/1	1/1	1/1
000009F	2828474	GN104ID162_007527	C	CA	frameshift	GTG	GTTG			1/1	1/1	1/1	1/1	1/1
000009F	2917270	GN104ID162_007540	A	G	nonsynonymous	GAT	GGT	D	G	1/1	0/1	0/1	0/1	1/1
000009F	3035586	GN104ID162_007561	A	G	nonsynonymous	ATG	GTG	M	V	0/0	0/1	0/1	0/1	0/0
000009F	3036246	GN104ID162_007562	G	A	nonsynonymous	GGA	AGA	G	R	0/1	0/0	0/0	0/0	0/1
000009F	3082055-3082057	GN104ID162_007577	CCT	C	frameshift	CCCCTC	CCCC			0/0	0/0	0/0	0/0	0/1
000009F	3082056-3082057	GN104ID162_007577	CT	C	frameshift	CTC	CC			0/0	0/0	0/0	0/0	0/0
000009F	3082057-3082059	GN104ID162_007577	TCC	CCC,TC,T	nonsynonymous	CTCCCC	CCCCCC	LP	PP	0/1	0/1	0/1	0/1	0/0
000009F	3082065	GN104ID162_007577	C	A	nonsynonymous	CCA	ACA	P	T	0/0	0/0	0/0	0/0	0/0
000009F	3082066-3082067	GN104ID162_007577	CA	AA,CAA,C,CAAA	nonsynonymous	CCA	CAA	P	Q	0/0	0/1	0/1	0/1	3/4
000009F	3083587	GN104ID162_007577	G	A	nonsynonymous	GCA	ACA	A	T	0/0	0/0	0/0	0/1	0/0
000010F	52860	GN104ID162_007603	C	T	nonsynonymous	GCG	GTG	A	V	1/1	0/1	0/1	0/1	1/1
000010F	52871	GN104ID162_007603	A	G	nonsynonymous	ATT	GTT	I	V	0/1	0/0	0/0	0/0	0/1
000010F	53376	GN104ID162_007603	C	T	nonsense	CAA	TAA	Q	*	1/1	0/1	0/1	0/1	1/1
000010F	228169	GN104ID162_007651	T	A	nonsynonymous	AAT	AAA	N	K	0/0	0/1	0/1	0/1	0/0
000010F	229556	GN104ID162_007652	G	T	nonsynonymous	AGG	AGT	R	S	0/1	0/0	0/0	0/0	0/1
000010F	230977	GN104ID162_007654	T	C	nonsynonymous	TGT	CGT	C	R	0/1	0/1	0/1	0/1	0/1
000010F	237373	GN104ID162_007657	C	CAAAT	frameshift	ACC	ACCAAAT			0/1	0/1	0/1	0/1	0/1
000010F	237383-237384	GN104ID162_007657	GT	G	frameshift	GTT	GT			0/1	0/1	0/1	0/1	0/1
000010F	237386	GN104ID162_007657	C	CAT	frameshift	CAA	CATAA			0/1	0/1	0/1	0/1	0/1
000010F	237416	GN104ID162_007657	T	C	nonsynonymous	TAC	CAC	Y	H	0/1	0/1	0/1	0/1	0/1
000010F	237674	GN104ID162_007657	C	T	nonsynonymous	CCG	TCG	P	S	0/1	0/1	0/1	0/1	0/1
000010F	237681	GN104ID162_007657	T	C	nonsynonymous	TTT	TCT	F	S	0/1	0/1	0/1	0/1	0/1
000010F	238016	GN104ID162_007657	C	T	nonsynonymous	TCG	TTG	S	L	0/0	0/0	0/0	0/0	0/0
000010F	362235	GN104ID162_007682	C	T	nonsynonymous	GGT	AGT	G	S	0/0	0/0	0/0	0/0	0/0
000010F	531346	GN104ID162_007709	G	T	nonsynonymous	GCA	TCA	A	S	1/1	0/1	0/1	0/1	1/1
000010F	628469-628472	GN104ID162_007728	AGCT	A	nonsynonymous	AGCTAC	TAC	SY	Y	0/1	0/1	0/1	0/1	0/1
000010F	628654	GN104ID162_007728	G	T	nonsynonymous	CTA	ATA	L	I	0/1	0/1	0/1	0/1	0/1
000010F	645200	GN104ID162_007733	G	GT	frameshift	CAA	ACAA			1/1	1/1	1/1	1/1	1/1
000010F	645729	GN104ID162_007733	A	AT	frameshift	CTT	CTAT			1/1	1/1	1/1	1/1	1/1
000010F	645730	GN104ID162_007733	A	C	nonsynonymous	CTT	CGT	L	R	1/1	1/1	1/1	1/1	1/1
000010F	758035	GN104ID162_007763	A	C	nonsynonymous	AAT	CAT	N	H	0/0	0/0	0/0	0/0	0/0
000010F	795373	GN104ID162_007771	A	G	nonsynonymous	TAA	CAA	*	Q	1/1	0/1	0/1	0/1	1/1
000010F	796175	GN104ID162_007771	C	T	nonsynonymous	GGG	GAG	G	E	0/1	0/0	0/0	0/0	0/1
000010F	796393	GN104ID162_007771	A	AAGAGC	frameshift	TTA	TGCTCTTA			0/0	0/0	0/0	0/0	0/0
000010F	796394	GN104ID162_007771	A	AGAGCATCTCCAACGGACTCGCTAAAGCGTGACTCGCGACCCCAATTTAGCGAGTCGGGCGAGT,AGAGCATCTCCAACGGACTCGCTAAAGCGTGACTCGCGACCCCAATTTAGCGAG	nonsynonymous	TTA	ACTCGCCCGACTCGCTAAATTGGGGTCGCGAGTCACGCTTTAGCGAGTCCGTTGGAGATGCTCTTA	L	TRPTR*IGVASHALASPLEMLL	0/0	0/0	0/0	0/0	0/0
000010F	796395	GN104ID162_007771	T	TCTCCAACGGACTC	frameshift	GCA	GCGAGTCCGTTGGAGA			0/0	0/0	0/0	0/0	0/0
000010F	796397	GN104ID162_007771	C	CTAAAGCGTGACTCGCGACCCCAATTTAG	frameshift	GCA	CTAAATTGGGGTCGCGAGTCACGCTTTAGCA			0/0	0/0	0/0	0/0	0/0
000010F	895531	GN104ID162_007792	T	G	nonsynonymous	TTG	TGG	L	W	1/1	0/1	0/1	0/1	1/1
000010F	1127850	GN104ID162_007849	A	G	nonsynonymous	GTC	GCC	V	A	1/1	0/1	0/1	0/1	1/1
000010F	1221027	GN104ID162_007870	A	T	nonsynonymous	CTC	CAC	L	H	0/1	0/0	0/0	0/0	0/1
000010F	1221076	GN104ID162_007870	C	T	nonsynonymous	GCA	ACA	A	T	0/1	0/1	0/1	0/1	0/1
000010F	1221627	GN104ID162_007870	C	G	nonsynonymous	CGT	CCT	R	P	0/1	0/0	0/0	0/0	0/1
000010F	1275020	GN104ID162_007881	G	C	nonsynonymous	AAG	AAC	K	N	0/1	0/0	0/0	0/0	0/1
000010F	1275243	GN104ID162_007881	C	T	nonsynonymous	CCC	TCC	P	S	0/0	0/1	0/1	0/1	0/0
000010F	1649746	GN104ID162_007960	A	C	nonsynonymous	ATT	ATG	I	M	1/1	0/1	0/1	0/1	1/1
000010F	1650215	GN104ID162_007960	C	T	nonsynonymous	TGT	TAT	C	Y	0/0	0/1	0/1	0/1	0/0
000010F	1650266	GN104ID162_007960	T	C	nonsynonymous	CAG	CGG	Q	R	0/1	0/0	0/0	0/0	0/1
000010F	1651492	GN104ID162_007961	T	G	nonsynonymous	AAT	AAG	N	K	0/1	0/0	0/0	0/0	0/1
000010F	1651610	GN104ID162_007961	T	G	nonsynonymous	TTT	GTT	F	V	1/1	0/1	0/1	0/1	1/1
000010F	1651885	GN104ID162_007961	G	A	nonsynonymous	CGC	CAC	R	H	0/1	0/1	0/1	0/1	0/1
000010F	1733743	GN104ID162_007972	T	A	nonsense	AAG	TAG	K	*	0/1	0/1	0/1	0/1	0/1
000010F	1733745	GN104ID162_007972	C	G	nonsynonymous	AGC	ACC	S	T	0/1	0/1	0/1	0/1	0/1
000010F	1766791	GN104ID162_007982	G	GT	frameshift	CCC	CACC			0/1	0/0	0/0	0/0	0/1
000010F	1766792	GN104ID162_007982	G	T	nonsynonymous	CCC	ACC	P	T	0/1	0/0	0/0	0/1	0/1
000010F	1767050	GN104ID162_007982	C	CTCCAAGCTTCTTCCTCT	frameshift	GAC	AGAGGAAGAAGCTTGGAGAC			0/1	0/1	0/1	0/1	0/1
000010F	1856772	GN104ID162_008010	G	A	nonsynonymous	GCA	GTA	A	V	1/1	0/1	0/1	0/1	1/1
000010F	1898460-1898461	GN104ID162_008023	CA	C	frameshift	TGT	GT			1/1	1/1	1/1	1/1	1/1
000010F	1898676-1898677	GN104ID162_008023	GT	G	frameshift	ACT	CT			1/1	1/1	1/1	1/1	1/1
000010F	1898885	GN104ID162_008023	C	CT	frameshift	AAG	AAAG			1/1	1/1	1/1	1/1	1/1
000010F	1898935-1898936	GN104ID162_008023	GT	G	frameshift	AAACCC	AACCC			1/1	1/1	1/1	1/1	1/1
000010F	1899037	GN104ID162_008023	C	CG	frameshift	GAA	CGAA			1/1	1/1	1/1	1/1	1/1
000010F	1899480	GN104ID162_008024	C	CT	frameshift	AGG	AAGG			1/1	1/1	1/1	1/1	1/1
000010F	1940861-1940862	GN104ID162_008035	CG	C	frameshift	GCG	GC			0/0	0/1	0/1	0/1	0/0
000010F	1941657	GN104ID162_008035	A	T	nonsynonymous	GAC	GTC	D	V	0/1	0/0	0/0	0/0	0/1
000010F	2027225	GN104ID162_008054	A	G	nonsynonymous	GAA	GGA	E	G	0/1	0/1	0/1	0/1	0/1
000010F	2167062	GN104ID162_008077	A	G	nonsynonymous	TAG	TGG	*	W	1/1	0/1	0/1	0/1	1/1
000010F	2216287	GN104ID162_008085	G	T	nonsynonymous	CCA	ACA	P	T	0/1	0/1	0/1	0/1	0/1
000010F	2263210	GN104ID162_008097	C	CA	frameshift	TGC	TTGC			1/1	1/1	1/1	1/1	1/1
000010F	2263214	GN104ID162_008097	C	CA	frameshift	GGC	TGGC			1/1	1/1	1/1	1/1	1/1
000010F	2263265	GN104ID162_008097	T	TA	frameshift	ACT	TACT			1/1	1/1	1/1	1/1	1/1
000010F	2263371	GN104ID162_008097	A	AG	frameshift	CCT	CCCT			1/1	1/1	1/1	1/1	1/1
000010F	2471336	GN104ID162_008132	A	G	nonsynonymous	GAC	GGC	D	G	0/1	0/0	0/0	0/0	0/1
000010F	2536777	GN104ID162_008141	T	C	nonsynonymous	TGG	CGG	W	R	0/1	0/0	0/0	0/0	0/1
000010F	2537035	GN104ID162_008141	G	A	nonsynonymous	GAT	AAT	D	N	0/1	0/0	0/0	0/0	0/1
000010F	2537042	GN104ID162_008141	G	A	nonsynonymous	CGA	CAA	R	Q	0/1	0/1	0/1	0/1	0/1
000010F	2537081	GN104ID162_008141	T	C	nonsynonymous	ATG	ACG	M	T	0/1	0/0	0/0	0/0	0/1
000010F	2537234	GN104ID162_008141	T	C	nonsynonymous	CTG	CCG	L	P	0/1	0/0	0/0	0/0	0/1
000010F	2537377	GN104ID162_008141	C	T	nonsynonymous	CAC	TAC	H	Y	0/1	0/0	0/0	0/1	0/1
000010F	2543918	GN104ID162_008142	C	T	nonsynonymous	GCA	ACA	A	T	0/1	0/0	0/0	0/0	0/1
000010F	2546092-2546096	GN104ID162_008144	GATTT	G	frameshift	GATTTG	GG			0/1	0/1	0/1	0/1	0/1
000010F	2546113	GN104ID162_008144	A	T	nonsynonymous	ACC	TCC	T	S	0/1	0/1	0/1	0/1	0/1
000010F	2547235	GN104ID162_008145	G	T	nonsynonymous	ACC	AAC	T	N	0/0	0/0	0/0	0/1	0/0
000010F	2600784	GN104ID162_008154	G	C	nonsynonymous	GGC	GCC	G	A	1/1	0/1	0/1	0/1	1/1
000010F	2601231-2601232	GN104ID162_008154	AG	A	frameshift	GAG	GA			1/1	1/1	1/1	1/1	1/1
000010F	2635561	GN104ID162_008159	G	GTGA	nonsynonymous	GAC	GATCAC	D	DH	0/1	0/0	0/0	0/0	0/1
000010F	2644202	GN104ID162_008161	C	CG	frameshift	CTC	CTCG			1/1	1/1	1/1	1/1	1/1
000010F	2689981	GN104ID162_008169	A	C	nonsynonymous	AAA	AAC	K	N	0/1	0/0	0/0	0/0	0/1
000010F	2689983	GN104ID162_008169	T	TTG	frameshift	CTT	CTTGT			0/1	0/0	0/0	0/0	0/1
000010F	2690565	GN104ID162_008170	T	G	nonsynonymous	TGC	GGC	C	G	0/1	0/1	0/1	0/1	0/1
000010F	2690623	GN104ID162_008170	G	A	nonsynonymous	CGC	CAC	R	H	0/1	0/1	0/1	0/1	0/1
000010F	2756071	GN104ID162_008186	C	CGTTCTCG	frameshift	GCG	GCGTTCTCGG			0/1	0/1	0/1	0/1	0/1
000010F	2950737	GN104ID162_008225	A	G	nonsynonymous	AAA	GAA	K	E	0/1	0/1	0/1	0/1	0/1
000011F	393675	GN104ID162_008283	A	G	nonsynonymous	AAT	GAT	N	D	1/1	0/1	0/1	0/1	1/1
000011F	393700	GN104ID162_008283	C	G	nonsense	TCA	TGA	S	*	1/1	0/1	0/1	0/1	1/1
000011F	393714	GN104ID162_008283	C	T	nonsense	CAA	TAA	Q	*	1/1	0/1	0/1	0/1	1/1
000011F	393720	GN104ID162_008283	T	G	nonsynonymous	TAC	GAC	Y	D	1/1	0/1	0/1	0/1	1/1
000011F	393877-393878	GN104ID162_008283	TC	T	frameshift	CTC	CT			0/1	0/1	0/1	0/1	0/1
000011F	393879	GN104ID162_008283	A	G	nonsynonymous	ACG	GCG	T	A	0/1	0/1	0/1	0/1	0/1
000011F	393942	GN104ID162_008283	G	C	nonsynonymous	ATG	ATC	M	I	0/1	0/1	0/1	0/1	0/1
000011F	394003	GN104ID162_008283	C	T	nonsynonymous	CTC	TTC	L	F	0/1	0/1	0/1	0/1	0/1
000011F	394015	GN104ID162_008283	G	C	nonsynonymous	GTT	CTT	V	L	0/1	0/1	0/1	0/1	0/1
000011F	394272	GN104ID162_008283	G	A	nonsynonymous	CGA	CAA	R	Q	0/1	0/1	0/1	0/1	0/1
000011F	395028	GN104ID162_008283	G	A	nonsynonymous	GAC	AAC	D	N	0/0	0/0	0/0	0/1	0/0
000011F	395067	GN104ID162_008283	G	A	nonsynonymous	GAA	AAA	E	K	0/1	0/1	0/1	0/1	0/1
000011F	435721	GN104ID162_008288	G	A	nonsynonymous	CCA	TCA	P	S	0/1	0/1	0/1	0/1	0/1
000011F	435747	GN104ID162_008288	C	T	nonsynonymous	CGA	CAA	R	Q	0/1	0/1	0/1	0/1	0/1
000011F	435765	GN104ID162_008288	C	T	nonsynonymous	CGC	CAC	R	H	0/1	0/0	0/0	0/0	0/1
000011F	435771	GN104ID162_008288	C	T	nonsynonymous	CGC	CAC	R	H	0/1	0/1	0/1	0/1	0/1
000011F	435786	GN104ID162_008288	C	A	nonsynonymous	GGG	GTG	G	V	0/1	0/1	0/1	0/1	0/1
000011F	435790	GN104ID162_008288	C	T	nonsynonymous	GGG	AGG	G	R	0/1	0/1	0/1	0/1	0/1
000011F	435816	GN104ID162_008288	G	T	nonsynonymous	TCT	TAT	S	Y	0/1	0/1	0/1	0/1	0/1
000011F	435846-435897	GN104ID162_008288	TCGATCTCCACCGTCGTCACATGACCACAGCTCAGACACCTGAAGAAGGCTA	T	nonsynonymous	CTAGCCTTCTTCAGGTGTCTGAGCTGTGGTCATGTGACGACGGTGGAGATCGAC	CAC	LAFFRCLSCGHVTTVEID	H	0/1	0/1	0/1	0/1	0/1
000011F	435904-435914	GN104ID162_008288	TGTCCGGGATC	T	frameshift	GTGATCCCGGACATG	GTATG			0/1	0/1	0/1	0/1	0/1
000011F	435920-435922	GN104ID162_008288	GTT	G	frameshift	AAC	C			0/1	0/1	0/1	0/1	0/1
000011F	435923	GN104ID162_008288	G	GCA	frameshift	GCC	GCTGC			0/1	0/1	0/1	0/1	0/1
000011F	435942	GN104ID162_008288	T	G	nonsynonymous	AAA	ACA	K	T	0/1	0/1	0/1	0/1	0/1
000011F	583591	GN104ID162_008317	G	A	nonsynonymous	CGA	CAA	R	Q	0/1	0/0	0/0	0/0	0/1
000011F	584170	GN104ID162_008317	A	AT	frameshift	AGG	ATGG			1/1	1/1	1/1	1/1	1/1
000011F	584177	GN104ID162_008317	A	AT	frameshift	AAT	AATT			1/1	1/1	1/1	1/1	1/1
000011F	584363-584364	GN104ID162_008318	CA	C	frameshift	TCA	TC			1/1	1/1	1/1	1/1	1/1
000011F	584459-584460	GN104ID162_008318	TC	T	frameshift	GTC	GT			1/1	1/1	1/1	1/1	1/1
000011F	584989	GN104ID162_008318	A	AC	frameshift	CAT	CACT			1/1	1/1	1/1	1/1	1/1
000011F	585094	GN104ID162_008318	A	AT	frameshift	AGA	AGAT			1/1	1/1	1/1	1/1	1/1
000011F	585133-585134	GN104ID162_008318	CA	C	frameshift	AGCAAA	AGCAA			1/1	1/1	1/1	1/1	1/1
000011F	585225	GN104ID162_008318	G	GT	frameshift	TGT	TGTT			1/1	1/1	1/1	1/1	1/1
000011F	585248	GN104ID162_008318	G	A	nonsynonymous	GTC	ATC	V	I	0/1	./.	./.	./.	0/1
000011F	585250	GN104ID162_008318	C	CT	frameshift	GTC	GTCT			1/1	1/1	1/1	1/1	1/1
000011F	586110	GN104ID162_008319	C	CA	frameshift	TCA	TCAA			1/1	1/1	1/1	1/1	1/1
000011F	587000	GN104ID162_008320	G	GA	frameshift	GAA	GAAA			1/1	1/1	1/1	1/1	1/1
000011F	592025	GN104ID162_008324	C	G	nonsynonymous	CAG	GAG	Q	E	0/1	0/0	0/0	0/0	0/1
000011F	592422	GN104ID162_008324	C	T	nonsynonymous	GCC	GTC	A	V	0/1	0/0	0/0	0/0	0/1
000011F	762624	GN104ID162_008361	G	A	nonsense	CGA	TGA	R	*	./.	0/0	0/0	0/1	./.
000011F	777476	GN104ID162_008366	G	T	nonsynonymous	GAC	GAA	D	E	0/1	0/0	0/0	0/0	0/0
000011F	777694	GN104ID162_008366	C	A	nonsynonymous	GCA	TCA	A	S	0/1	0/0	0/0	0/0	0/0
000011F	937463	GN104ID162_008396	T	C	nonsynonymous	AAC	GAC	N	D	0/1	0/0	0/0	0/0	0/1
000011F	937553	GN104ID162_008396	C	A	nonsynonymous	GTG	TTG	V	L	0/1	0/0	0/0	0/0	0/1
000011F	937554	GN104ID162_008396	T	G	nonsynonymous	AAA	AAC	K	N	0/0	0/1	0/1	0/1	0/0
000011F	937756	GN104ID162_008396	T	C	nonsynonymous	TAC	TGC	Y	C	0/0	0/1	0/1	0/1	0/0
000011F	937883	GN104ID162_008396	C	T	nonsynonymous	GAT	AAT	D	N	0/1	0/0	0/0	0/0	0/1
000011F	937997	GN104ID162_008396	G	A	nonsynonymous	CGC	TGC	R	C	0/1	0/0	0/0	0/0	0/0
000011F	937998	GN104ID162_008396	G	T	nonsynonymous	GAC	GAA	D	E	0/1	0/0	0/0	0/0	0/0
000011F	938536	GN104ID162_008397	C	A	nonsynonymous	GGA	GTA	G	V	0/0	0/1	0/1	0/1	0/0
000011F	938552	GN104ID162_008397	C	T	nonsynonymous	GTG	ATG	V	M	0/1	0/0	0/0	0/0	0/1
000011F	938708	GN104ID162_008397	A	G	nonsynonymous	TAT	CAT	Y	H	0/1	0/0	0/0	0/0	0/1
000011F	939002	GN104ID162_008397	C	T	nonsynonymous	GGC	AGC	G	S	0/0	0/1	0/1	0/1	0/0
000011F	1067671	GN104ID162_008424	T	C	nonsynonymous	CAA	CGA	Q	R	0/0	0/0	0/0	0/0	0/0
000011F	1067743	GN104ID162_008424	A	G	nonsynonymous	CTG	CCG	L	P	0/0	0/0	0/0	0/0	0/1
000011F	1067749	GN104ID162_008424	C	T	nonsynonymous	TGC	TAC	C	Y	0/0	0/0	0/0	0/0	0/1
000011F	1068079	GN104ID162_008424	A	G	nonsynonymous	TGC	CGC	C	R	1/1	0/1	0/1	0/1	1/1
000011F	1144190	GN104ID162_008438	C	T	nonsynonymous	TCA	TTA	S	L	1/1	0/1	0/1	0/1	1/1
000011F	1144305	GN104ID162_008438	A	T	nonsynonymous	CAA	CAT	Q	H	1/1	0/1	0/1	0/1	1/1
000011F	1144306	GN104ID162_008438	T	C	nonsynonymous	TCC	CCC	S	P	1/1	0/1	0/1	0/1	1/1
000011F	1144337	GN104ID162_008438	C	T	nonsynonymous	ACA	ATA	T	I	1/1	0/1	0/1	0/1	1/1
000011F	1144382	GN104ID162_008438	C	A	nonsense	TCA	TAA	S	*	1/1	0/1	0/1	0/1	1/1
000011F	1192290	GN104ID162_008449	C	G	nonsynonymous	CAG	GAG	Q	E	0/1	0/1	0/1	0/1	0/1
000011F	1192531-1192533	GN104ID162_008449	ACC	A,AC	frameshift	GACCCC	GACC			1/2	0/2	0/2	0/2	1/2
000011F	1471315	GN104ID162_008518	C	T	nonsynonymous	CTT	TTT	L	F	0/1	0/1	0/1	0/1	0/1
000011F	1471441	GN104ID162_008518	A	G	nonsynonymous	AGA	GGA	R	G	0/1	0/1	0/1	0/1	0/1
000011F	1471442	GN104ID162_008518	G	C	nonsynonymous	AGA	ACA	R	T	0/1	0/1	0/1	0/1	0/1
000011F	1471455	GN104ID162_008518	C	A	nonsynonymous	CAC	CAA	H	Q	0/1	0/1	0/1	0/1	0/1
000011F	1471465	GN104ID162_008518	G	T	nonsynonymous	GCC	TCC	A	S	0/1	0/1	0/1	0/1	0/1
000011F	1471528	GN104ID162_008518	G	A	nonsynonymous	GGC	AGC	G	S	0/1	0/1	0/1	0/1	0/1
000011F	1471529	GN104ID162_008518	G	A	nonsynonymous	GGC	GAC	G	D	0/1	0/1	0/1	0/1	0/1
000011F	1471535	GN104ID162_008518	A	G	nonsynonymous	GAG	GGG	E	G	0/1	0/1	0/1	0/1	0/1
000011F	1471576	GN104ID162_008518	C	A	nonsynonymous	CAA	AAA	Q	K	0/1	0/1	0/1	0/1	0/1
000011F	1471594	GN104ID162_008518	A	G	nonsynonymous	AAG	GAG	K	E	0/1	0/1	0/1	0/1	0/1
000011F	1471621	GN104ID162_008518	G	A	nonsynonymous	GAA	AAA	E	K	0/1	0/1	0/1	0/1	0/1
000011F	1471726	GN104ID162_008518	C	A	nonsynonymous	CAG	AAG	Q	K	0/1	0/1	0/1	0/1	0/1
000011F	1471736	GN104ID162_008518	T	A	nonsynonymous	CTC	CAC	L	H	0/1	0/1	0/1	0/1	0/1
000011F	1471765	GN104ID162_008518	G	A	nonsynonymous	GAG	AAG	E	K	0/0	0/1	0/1	0/1	0/0
000011F	1471781	GN104ID162_008518	A	C	nonsynonymous	AAT	ACT	N	T	0/1	0/1	0/1	0/1	0/1
000011F	1471912	GN104ID162_008518	G	A	nonsynonymous	GAG	AAG	E	K	0/1	0/1	0/1	0/1	0/1
000011F	1511035	GN104ID162_008526	A	AGC	frameshift	GAG	GAGCG			1/1	1/1	1/1	1/1	1/1
000011F	1512117-1512118	GN104ID162_008526	AT	A	frameshift	CGATTG	CGATG			1/1	1/1	1/1	1/1	1/1
000011F	1621988	GN104ID162_008555	A	G	nonsynonymous	AAG	GAG	K	E	0/1	0/1	0/1	0/1	0/1
000011F	1622115	GN104ID162_008555	A	G	nonsynonymous	AAA	GAA	K	E	0/1	0/1	0/1	0/1	0/1
000011F	1622417	GN104ID162_008555	A	G	nonsynonymous	AAC	GAC	N	D	1/1	0/1	0/1	0/1	1/1
000011F	1628409	GN104ID162_008557	T	C	nonsynonymous	GAG	GGG	E	G	0/1	0/0	0/0	0/0	0/1
000011F	1630585	GN104ID162_008558	G	GGAACTCC	frameshift	GGA	GGAACTCCGA			0/1	0/1	0/1	0/1	0/1
000011F	1630639	GN104ID162_008558	T	TCCTTCGGAG	nonsynonymous	TCC	TCCTTCGGAGCC	S	SFGA	0/1	0/1	0/1	0/1	0/1
000011F	1696491	GN104ID162_008578	T	A	nonsynonymous	AAA	AAT	K	N	0/0	0/1	0/1	0/1	0/0
000011F	1765583	GN104ID162_008591	C	T	nonsynonymous	GCG	ACG	A	T	0/1	0/0	0/0	0/0	0/1
000011F	1765642	GN104ID162_008591	C	CT	frameshift	AGC	AAGC			0/1	0/0	0/0	0/1	0/1
000011F	1765658	GN104ID162_008591	T	C	nonsynonymous	ACA	GCA	T	A	1/1	0/1	0/1	0/1	1/1
000011F	1765675	GN104ID162_008591	T	C	nonsynonymous	CAC	CGC	H	R	0/1	0/0	0/0	0/0	0/1
000011F	1766034	GN104ID162_008591	G	C	nonsynonymous	GCA	GGA	A	G	0/1	0/0	0/0	0/0	0/1
000011F	1766070-1766071	GN104ID162_008591	CA	C	frameshift	TGT	GT			0/1	0/0	0/0	0/1	0/1
000011F	1986962	GN104ID162_008632	C	T	nonsynonymous	TGT	TAT	C	Y	0/1	0/1	0/1	0/1	0/1
000011F	1987228-1987229	GN104ID162_008632	CG	C	frameshift	CCG	CG			1/1	1/1	1/1	1/1	1/1
000011F	1988003-1988004	GN104ID162_008633	CG	C	frameshift	CGT	GT			1/1	1/1	1/1	1/1	1/1
000011F	2053017	GN104ID162_008650	C	G	nonsynonymous	CAT	GAT	H	D	0/0	0/0	./.	0/0	1/1
000011F	2122970	GN104ID162_008668	T	A	nonsynonymous	GAG	GTG	E	V	0/1	0/0	0/0	0/0	0/1
000011F	2412808	GN104ID162_008715	A	ACATCCC	nonsynonymous	TAC	TACATCCCC	Y	YIP	0/1	0/1	0/1	0/1	0/1
000011F	2413176-2413199	GN104ID162_008715	GGGCGTGGATGTAACGCCGGCAAA	G	frameshift	GGGCGTGGATGTAACGCCGGCAAA	G			0/0	0/1	0/1	0/1	0/0
000011F	2413189	GN104ID162_008715	A	C,	nonsynonymous	AAC	ACC	N	T	0/1	0/2	0/2	0/2	0/1
000011F	2539511	GN104ID162_008742	C	T	nonsynonymous	CCC	TCC	P	S	0/0	0/0	0/0	0/1	0/0
000011F	2539596	GN104ID162_008742	T	C	nonsynonymous	TTA	TCA	L	S	0/0	0/0	0/0	0/0	0/0
000011F	2539704	GN104ID162_008742	A	G	nonsynonymous	AAA	AGA	K	R	0/0	0/1	0/1	0/1	0/0
000011F	2539705	GN104ID162_008742	A	C	nonsynonymous	AAA	AAC	K	N	0/0	0/1	0/1	0/1	0/0
000011F	2539718	GN104ID162_008742	C	T	nonsynonymous	CCG	TCG	P	S	0/1	0/1	0/1	0/1	0/1
000011F	2755812-2755821	GN104ID162_008797	TCGCCGTTTG	T	nonsynonymous	CAAACGGCGAAG	AAG	QTAK	K	0/1	0/0	0/0	0/0	0/1
000011F	2756039	GN104ID162_008797	C	T	nonsynonymous	ATG	ATA	M	I	0/1	0/1	0/1	0/1	0/1
000012F	171756	GN104ID162_008862	G	A	nonsynonymous	GTA	ATA	V	I	0/0	0/0	0/0	0/1	0/0
000012F	171833	GN104ID162_008862	T	TGC	frameshift	TGT	TGTGC			0/0	0/0	0/0	0/1	0/0
000012F	172020	GN104ID162_008862	A	G	nonsynonymous	AAG	AGG	K	R	0/1	0/1	0/1	0/1	0/1
000012F	178552	GN104ID162_008865	C	T	nonsynonymous	CCG	CTG	P	L	0/0	0/0	0/0	0/1	0/0
000012F	291735	GN104ID162_008887	G	GT	frameshift	CTC	ACTC			./.	0/1	0/0	0/1	./.
000012F	410468	GN104ID162_008911	T	C	nonsynonymous	GTC	GCC	V	A	0/1	0/0	0/0	0/0	0/1
000012F	466043	GN104ID162_008929	G	A	nonsense	CGA	TGA	R	*	0/1	0/0	0/0	0/0	0/1
000012F	466494-466507	GN104ID162_008929	GGGCCCTGCGAGCC	G	frameshift	AGGCTCGCAGGGCCC	AC			0/1	0/0	0/0	0/0	0/1
000012F	523281	GN104ID162_008946	T	C	nonsynonymous	AAG	AGG	K	R	0/1	0/0	0/0	0/0	0/1
000012F	523420	GN104ID162_008946	C	T	nonsynonymous	GAT	AAT	D	N	0/1	0/0	0/0	0/0	0/1
000012F	536746-536747	GN104ID162_008950	GA	G	frameshift	GAA	GA			1/1	1/1	1/1	1/1	1/1
000012F	537298	GN104ID162_008950	C	CG	frameshift	CGC	CGGC			1/1	1/1	1/1	1/1	1/1
000012F	616674	GN104ID162_008978	T	TAATGGACGACAGGCAGGGGGCAAACTATGGCAGCGAGGATGCTGTGAGC	frameshift	TTC	TAATGGACGACAGGCAGGGGGCAAACTATGGCAGCGAGGATGCTGTGAGCTC			0/0	0/0	0/0	0/0	0/0
000012F	821811	GN104ID162_009025	G	T	nonsynonymous	ACC	AAC	T	N	0/1	0/0	0/0	0/0	0/1
000012F	865456	GN104ID162_009039	C	T	nonsynonymous	AGC	AAC	S	N	0/0	0/1	0/1	0/1	0/0
000012F	915488	GN104ID162_009061	G	T	nonsynonymous	ACA	AAA	T	K	0/1	0/1	0/1	0/1	0/1
000012F	948267	GN104ID162_009067	A	G	nonsynonymous	TAG	TGG	*	W	0/1	0/1	0/1	0/1	0/1
000012F	1000777	GN104ID162_009082	G	A	nonsynonymous	TCA	TTA	S	L	0/0	0/1	0/1	0/1	0/0
000012F	1001326	GN104ID162_009082	T	C	nonsynonymous	ATA	GTA	I	V	0/1	0/1	0/1	0/1	0/1
000012F	1012056	GN104ID162_009086	T	C	nonsynonymous	CAA	CGA	Q	R	0/0	0/1	0/1	0/1	0/0
000012F	1012131-1012134	GN104ID162_009086	ACTT	A	nonsynonymous	GAAGTC	GTC	EV	V	0/0	0/1	0/1	0/1	0/0
000012F	1012141	GN104ID162_009086	G	A	nonsynonymous	CGT	TGT	R	C	0/0	0/1	0/1	0/1	0/0
000012F	1012170	GN104ID162_009086	T	C	nonsynonymous	GAT	GGT	D	G	0/0	0/1	0/1	0/1	0/0
000012F	1012188	GN104ID162_009086	T	C	nonsynonymous	TAC	TGC	Y	C	0/0	0/1	0/1	0/1	0/0
000012F	1012363	GN104ID162_009086	C	A	nonsynonymous	GAG	GAT	E	D	0/0	0/1	0/1	0/1	0/0
000012F	1012377	GN104ID162_009086	A	T	nonsynonymous	TAT	AAT	Y	N	0/1	0/1	0/1	0/1	0/1
000012F	1012467	GN104ID162_009086	G	T	nonsynonymous	CCT	ACT	P	T	0/0	0/1	0/1	0/1	0/0
000012F	1043423	GN104ID162_009094	C	CCGCTGCGG	frameshift	GGG	GCCGCAGCGGG			0/1	0/1	0/1	0/1	0/1
000012F	1079947	GN104ID162_009103	A	G	nonsynonymous	AAG	GAG	K	E	0/1	0/1	0/1	0/1	0/1
000012F	1138784	GN104ID162_009119	G	T	nonsynonymous	GGT	TGT	G	C	0/1	0/1	0/1	0/1	0/1
000012F	1138785	GN104ID162_009119	G	T	nonsynonymous	GGT	GTT	G	V	0/1	0/1	0/1	0/1	0/1
000012F	1138929	GN104ID162_009119	A	C	nonsynonymous	AAG	ACG	K	T	1/1	0/1	0/1	0/1	1/1
000012F	1307322	GN104ID162_009141	G	A	nonsense	CGA	TGA	R	*	0/0	0/0	0/0	0/1	0/0
000012F	2258772	GN104ID162_009326	G	A	nonsynonymous	GAG	AAG	E	K	1/1	0/1	0/1	0/1	1/1
000012F	2259931	GN104ID162_009326	C	T	nonsynonymous	TCG	TTG	S	L	0/1	0/1	0/1	0/1	0/1
000012F	2259998	GN104ID162_009326	T	G	nonsynonymous	TGT	TGG	C	W	0/1	0/1	0/1	0/1	0/1
000012F	2260005	GN104ID162_009326	C	T	nonsense	CAG	TAG	Q	*	0/0	0/0	0/0	0/0	0/0
000013F	237345	GN104ID162_009438	T	C	nonsynonymous	CAA	CGA	Q	R	0/1	0/1	0/1	0/1	0/1
000013F	258108	GN104ID162_009443	C	T	nonsynonymous	TGC	TAC	C	Y	0/1	0/1	0/1	0/1	0/1
000013F	416040	GN104ID162_009466	A	G	nonsynonymous	ATA	ACA	I	T	0/0	0/1	0/1	0/1	0/0
000013F	416115	GN104ID162_009466	C	T	nonsynonymous	GGT	GAT	G	D	0/1	0/0	0/0	0/0	0/1
000013F	660846	GN104ID162_009513	G	A	nonsynonymous	CGC	CAC	R	H	1/1	0/1	0/1	0/1	1/1
000013F	713439	GN104ID162_009524	C	A	nonsynonymous	GCT	GAT	A	D	0/0	0/1	0/1	0/1	0/1
000013F	713459	GN104ID162_009524	G	A	nonsynonymous	GCT	ACT	A	T	0/0	0/1	0/1	0/1	0/1
000013F	713504	GN104ID162_009524	A	G	nonsynonymous	ATG	GTG	M	V	0/1	0/1	0/1	0/1	0/1
000013F	713607	GN104ID162_009524	G	A	nonsynonymous	GGA	AGA	G	R	0/1	0/1	0/1	0/1	0/1
000013F	713637	GN104ID162_009524	C	A	nonsynonymous	CAT	AAT	H	N	0/1	0/1	0/1	0/1	0/1
000013F	713639	GN104ID162_009524	T	G	nonsynonymous	CAT	CAG	H	Q	0/1	0/1	0/1	0/1	0/1
000013F	713649	GN104ID162_009524	A	G	nonsynonymous	ATA	GTA	I	V	0/1	0/1	0/1	0/1	0/1
000013F	713673	GN104ID162_009524	G	A	nonsynonymous	GGA	AGA	G	R	0/1	0/1	0/1	0/1	0/1
000013F	713815	GN104ID162_009524	G	A	nonsynonymous	GTC	ATC	V	I	0/1	0/1	0/1	0/1	0/1
000013F	713821	GN104ID162_009524	G	A	nonsynonymous	GTC	ATC	V	I	0/1	0/1	0/1	0/1	0/1
000013F	713833	GN104ID162_009524	G	A	nonsynonymous	GCT	ACT	A	T	0/1	0/1	0/1	0/1	0/1
000013F	713843	GN104ID162_009524	C	G	nonsynonymous	ACT	AGT	T	S	0/1	0/1	0/1	0/1	0/1
000013F	713845	GN104ID162_009524	G	A	nonsynonymous	GCC	ACC	A	T	0/1	0/1	0/1	0/1	0/1
000013F	714041	GN104ID162_009524	G	T	nonsynonymous	GCT	TCT	A	S	0/1	0/1	0/1	0/1	0/1
000013F	714143	GN104ID162_009524	G	A	nonsynonymous	GAC	AAC	D	N	0/1	0/1	0/1	0/1	0/1
000013F	714155	GN104ID162_009524	G	A	nonsynonymous	GAG	AAG	E	K	0/1	0/1	0/1	0/1	0/1
000013F	714197	GN104ID162_009524	G	A	nonsynonymous	GTG	ATG	V	M	0/1	0/0	0/1	0/0	0/1
000013F	778298-778299	GN104ID162_009532	CG	C	frameshift	CCG	CC			0/1	0/0	0/0	0/0	0/1
000013F	778312	GN104ID162_009532	T	C	nonsynonymous	TTT	CTT	F	L	1/1	0/1	0/1	0/1	1/1
000013F	778448	GN104ID162_009532	C	T	nonsynonymous	TCG	TTG	S	L	1/1	0/1	0/1	0/1	1/1
000013F	778544	GN104ID162_009532	A	G	nonsynonymous	GAG	GGG	E	G	0/1	0/0	0/0	0/0	0/1
000013F	779619	GN104ID162_009533	C	A	nonsynonymous	GAT	TAT	D	Y	0/1	0/1	0/1	0/1	0/1
000013F	779766	GN104ID162_009533	G	T	nonsynonymous	CCC	ACC	P	T	1/1	0/1	0/1	0/1	1/1
000013F	991270-991271	GN104ID162_009579	TG	T	frameshift	CCCACC	CCACC			1/1	1/1	1/1	1/1	1/1
000013F	991754	GN104ID162_009579	G	C	nonsynonymous	CAG	GAG	Q	E	0/1	0/1	0/1	0/1	0/1
000013F	993234-993235	GN104ID162_009581	GA	G	frameshift	ATGAAA	ATGAA			1/1	1/1	1/1	1/1	1/1
000013F	993277-993278	GN104ID162_009581	CA	C	frameshift	CAA	CA			1/1	1/1	1/1	1/1	1/1
000013F	993537-993538	GN104ID162_009581	GT	G	frameshift	TCGTTT	TCGTT			1/1	1/1	1/1	1/1	1/1
000013F	993571	GN104ID162_009581	C	CT	frameshift	CTG	CTTG			1/1	1/1	1/1	1/1	1/1
000013F	993578-993579	GN104ID162_009581	AT	A	frameshift	TAT	TA			1/1	1/1	1/1	1/1	1/1
000013F	993614	GN104ID162_009581	G	T	nonsynonymous	GGT	GTT	G	V	1/1	1/1	1/1	1/1	1/1
000013F	993743	GN104ID162_009581	C	CT	frameshift	CCT	CCTT			1/1	1/1	1/1	1/1	1/1
000013F	994067-994068	GN104ID162_009581	TC	T	frameshift	TCC	TC			1/1	1/1	1/1	1/1	1/1
000013F	995867	GN104ID162_009583	T	C	nonsynonymous	AGG	GGG	R	G	0/1	0/1	0/1	0/1	0/1
000013F	996172-996173	GN104ID162_009583	TC	T	frameshift	GAA	AA			0/0	0/0	0/0	0/1	0/0
000013F	996975	GN104ID162_009583	C	T	nonsynonymous	GAA	AAA	E	K	1/1	0/1	0/1	0/1	1/1
000013F	1133275	GN104ID162_009627	T	C	nonsynonymous	TCG	CCG	S	P	0/0	0/0	0/0	0/0	0/0
000013F	1190058	GN104ID162_009638	T	C	nonsynonymous	TTG	TCG	L	S	0/1	0/1	0/1	0/1	0/1
000013F	1190114	GN104ID162_009638	C	T	nonsynonymous	CGG	TGG	R	W	0/1	0/1	0/1	0/1	0/1
000013F	1190118	GN104ID162_009638	G	A	nonsynonymous	GGC	GAC	G	D	0/1	0/1	0/1	0/1	0/1
000013F	1190293	GN104ID162_009638	C	T	nonsynonymous	CAT	TAT	H	Y	0/1	0/1	0/1	0/1	0/1
000013F	1201315	GN104ID162_009643	A	G	nonsynonymous	TCC	CCC	S	P	0/1	0/1	0/1	0/1	0/1
000013F	1244930	GN104ID162_009658	T	C	nonsynonymous	GTA	GCA	V	A	1/1	0/1	0/1	0/1	1/1
000013F	1460474	GN104ID162_009710	T	TC	frameshift	CCT	CCTC			1/1	1/1	1/1	1/1	1/1
000013F	1463061	GN104ID162_009714	C	A	nonsynonymous	GAC	GAA	D	E	0/1	0/0	0/0	0/0	0/1
000013F	1535648	GN104ID162_009734	C	CT	frameshift	ATC	ATCT			0/1	0/0	0/0	0/0	0/1
000013F	1896036	GN104ID162_009792	G	A	nonsynonymous	GAG	AAG	E	K	0/0	0/0	0/0	0/0	0/0
000013F	1896253	GN104ID162_009792	G	A	nonsynonymous	CGA	CAA	R	Q	0/1	0/0	0/0	0/1	0/1
000013F	1896258	GN104ID162_009792	G	C	nonsynonymous	GCA	CCA	A	P	0/1	0/1	0/1	0/1	0/1
000013F	1896387	GN104ID162_009792	G	A	nonsynonymous	GCT	ACT	A	T	0/0	0/0	0/0	0/0	0/0
000013F	2018348	GN104ID162_009815	A	G	nonsynonymous	TAT	CAT	Y	H	0/1	0/1	0/1	0/1	0/1
000013F	2498040	GN104ID162_009897	A	C	nonsynonymous	TGC	GGC	C	G	1/1	0/1	0/1	0/1	1/1
000013F	2769582	GN104ID162_009953	C	G	nonsynonymous	GAG	CAG	E	Q	0/1	0/0	0/0	0/0	0/1
000013F	2802228	GN104ID162_009964	G	C,T	nonsynonymous	GTC	CTC	V	L	1/2	0/2	0/2	0/2	1/2
000013F	2802333	GN104ID162_009964	C	CTACA	frameshift	TCT	TCTACAT			./.	0/0	0/0	0/0	./.
000013F	2802334	GN104ID162_009964	T	TACATTGTCGTCACTCGTGTTCAGTTCATTAGTAAAGATAGCTTCTTTATTCTGTTAG,TACATTGTCGTCACTCGTGTTCAGTTCATTAGTAAAGATAGCTTC	nonsynonymous	TCT	TCTACATTGTCGTCACTCGTGTTCAGTTCATTAGTAAAGATAGCTTCTTTATTCTGTTAG	S	STLSSLVFSSLVKIASLFC*	1/1	0/0	0/0	0/2	1/1
000013F	2802336	GN104ID162_009964	G	GTCGTCACTCGTGTTCAGTTCATTAGTAAAGATAGCTTCTT	frameshift	TGT	TGTCGTCACTCGTGTTCAGTTCATTAGTAAAGATAGCTTCTTT			./.	0/0	0/0	0/0	./.
000013F	2810751	GN104ID162_009967	C	T	nonsynonymous	GAT	AAT	D	N	0/0	0/0	0/0	0/1	0/0
000013F	2810921-2810924	GN104ID162_009967	GGTT	G	nonsynonymous	AACCAA	CAA	NQ	Q	0/1	0/1	0/1	0/1	0/1
000013F	2877489	GN104ID162_009984	A	T	nonsynonymous	GTC	GAC	V	D	1/1	0/0	0/0	0/0	./.
000014F	281641	GN104ID162_010050	G	GC	frameshift	CCA	GCCA			1/1	1/1	1/1	1/1	1/1
000014F	281847	GN104ID162_010050	C	T	nonsynonymous	TGC	TAC	C	Y	1/1	0/1	0/1	0/1	1/1
000014F	291800	GN104ID162_010056	A	G	nonsynonymous	TGA	CGA	*	R	1/1	0/1	0/0	0/1	1/1
000014F	292079	GN104ID162_010056	T	C	nonsynonymous	AAG	GAG	K	E	1/1	0/1	0/1	0/1	1/1
000014F	292244	GN104ID162_010056	T	C	nonsynonymous	AAG	GAG	K	E	1/1	0/1	0/1	0/1	1/1
000014F	292265	GN104ID162_010056	C	A	nonsynonymous	GTA	TTA	V	L	0/0	0/1	0/1	0/1	0/0
000014F	292673	GN104ID162_010056	T	C	nonsynonymous	AAT	GAT	N	D	1/1	0/1	0/1	0/1	1/1
000014F	344701	GN104ID162_010062	G	GT	frameshift	CTC	CTAC			1/1	1/1	1/1	1/1	1/1
000014F	345400	GN104ID162_010062	T	TCAC	nonsynonymous	ATG	GTGATG	M	VM	1/1	0/1	0/1	0/1	1/1
000014F	474299	GN104ID162_010084	C	T	nonsense	CAA	TAA	Q	*	0/1	0/0	0/0	0/0	0/1
000014F	474321	GN104ID162_010084	G	C	nonsynonymous	CGA	CCA	R	P	0/1	0/1	0/1	0/1	0/1
000014F	474462	GN104ID162_010084	A	C	nonsynonymous	AAA	AAC	K	N	0/1	0/1	0/1	0/1	0/1
000014F	496165	GN104ID162_010090	C	T	nonsynonymous	CCG	TCG	P	S	0/0	0/1	0/1	0/1	0/0
000014F	496315	GN104ID162_010090	G	GATGT	frameshift	GAT	GATGTAT			0/0	0/1	0/1	0/1	0/0
000014F	502692	GN104ID162_010094	C	CG	frameshift	CCC	CCCG			1/1	1/1	1/1	1/1	1/1
000014F	502702	GN104ID162_010094	C	CA	frameshift	CAC	CAAC			1/1	1/1	1/1	1/1	1/1
000014F	502716-502717	GN104ID162_010094	GA	G	frameshift	CCGAAA	CCGAA			1/1	1/1	1/1	1/1	1/1
000014F	503035	GN104ID162_010094	A	AG	frameshift	ACA	ACAG			1/1	1/1	1/1	1/1	1/1
000014F	562114	GN104ID162_010115	C	T	nonsynonymous	GCA	GTA	A	V	0/0	0/1	0/1	0/1	0/0
000014F	562308	GN104ID162_010115	A	G	nonsynonymous	AAC	GAC	N	D	0/0	0/1	0/1	0/1	0/0
000014F	804292	GN104ID162_010173	T	C	nonsynonymous	ATT	ACT	I	T	0/1	0/1	0/1	0/1	0/1
000014F	804616	GN104ID162_010173	C	A	nonsynonymous	ACT	AAT	T	N	0/1	0/1	0/1	0/1	0/1
000014F	835375	GN104ID162_010179	T	C	nonsynonymous	ATT	GTT	I	V	0/0	0/1	0/1	0/1	0/0
000014F	1018307	GN104ID162_010218	G	A	nonsense	CAG	TAG	Q	*	0/0	0/0	0/0	0/0	0/0
000014F	1018340	GN104ID162_010218	A	AAC	frameshift	TTG	GTTTG			1/1	1/1	1/1	1/1	1/1
000014F	1018400	GN104ID162_010218	T	C	nonsynonymous	AAT	GAT	N	D	0/0	0/1	0/0	0/0	0/0
000014F	1018466	GN104ID162_010218	C	A	nonsynonymous	GCA	TCA	A	S	0/1	0/1	0/1	0/1	0/0
000014F	1026485	GN104ID162_010222	G	A	nonsense	CAA	TAA	Q	*	0/0	0/0	0/0	0/0	0/0
000014F	1041904	GN104ID162_010227	G	GT	frameshift	CCT	ACCT			1/1	1/1	1/1	1/1	1/1
000014F	1042738	GN104ID162_010228	G	GT	frameshift	AAC	AAAC			1/1	1/1	1/1	1/1	1/1
000014F	1071174	GN104ID162_010240	A	G	nonsynonymous	ACG	GCG	T	A	./.	0/0	0/0	./.	./.
000014F	1072226	GN104ID162_010241	C	A	nonsynonymous	CAA	AAA	Q	K	0/0	0/0	0/0	0/0	0/0
000014F	1431233	GN104ID162_010319	C	G	nonsynonymous	CGA	CCA	R	P	0/1	0/1	0/1	0/1	0/1
000014F	1431418	GN104ID162_010319	A	G	nonsynonymous	TGT	CGT	C	R	0/1	0/1	0/1	0/1	0/1
000014F	1431448	GN104ID162_010319	C	T	nonsynonymous	GAA	AAA	E	K	0/1	0/1	0/1	0/1	0/1
000014F	1453712	GN104ID162_010329	G	A	nonsynonymous	GCA	GTA	A	V	0/0	0/0	0/0	0/1	0/0
000014F	1614064	GN104ID162_010360	T	C	nonsynonymous	TGA	CGA	*	R	0/1	0/1	0/1	0/1	0/1
000014F	1856859	GN104ID162_010405	T	C	nonsynonymous	AAA	AGA	K	R	0/0	0/1	0/1	0/1	0/0
000014F	1857348	GN104ID162_010405	A	G	nonsynonymous	CTA	CCA	L	P	1/1	0/1	0/1	0/1	1/1
000014F	1884260	GN104ID162_010408	C	T	nonsynonymous	GAT	AAT	D	N	0/0	0/0	0/0	0/0	0/0
000014F	1949651	GN104ID162_010422	G	A	nonsynonymous	ATG	ATA	M	I	0/1	0/1	0/1	0/1	0/1
000014F	1949653	GN104ID162_010422	C	T	nonsynonymous	CCG	CTG	P	L	0/1	0/1	0/1	0/1	0/1
000014F	1949671	GN104ID162_010422	T	C	nonsynonymous	ATA	ACA	I	T	0/1	0/1	0/1	0/1	0/1
000014F	1983768	GN104ID162_010427	C	T	nonsynonymous	GAG	AAG	E	K	0/1	0/1	0/1	0/1	0/1
000014F	1983991	GN104ID162_010427	G	T	nonsynonymous	CAC	CAA	H	Q	0/1	0/1	0/1	0/1	0/1
000014F	1984140	GN104ID162_010427	C	T	nonsynonymous	GCG	ACG	A	T	0/1	0/0	0/0	0/0	0/1
000014F	2104253	GN104ID162_010453	T	G	nonsynonymous	ATT	ATG	I	M	0/0	0/0	0/1	0/0	0/0
000014F	2104839	GN104ID162_010453	A	G	nonsynonymous	AAA	GAA	K	E	0/0	0/1	0/1	0/1	0/0
000014F	2104947	GN104ID162_010453	T	A	nonsynonymous	TTT	TAT	F	Y	0/1	0/0	0/0	0/0	0/1
000014F	2196863	GN104ID162_010464	C	G	nonsynonymous	GCG	GGG	A	G	0/1	0/1	0/1	0/1	0/1
000014F	2197322	GN104ID162_010464	C	CATGCAGCCAGATGTAG	frameshift	TCC	TCCATGCAGCCAGATGTAG			0/1	0/1	0/1	0/1	0/1
000014F	2197571	GN104ID162_010465	C	G	nonsynonymous	ACA	AGA	T	R	0/1	0/0	0/0	0/0	0/1
000014F	2197721	GN104ID162_010465	G	GAAT	nonsynonymous	GGA	GGAATA	G	GI	0/0	0/0	0/0	0/0	0/1
000014F	2197727	GN104ID162_010465	C	A	nonsynonymous	GCT	GAT	A	D	0/0	0/0	0/0	0/0	0/1
000014F	2203928	GN104ID162_010470	T	G	nonsynonymous	TCA	GCA	S	A	0/0	0/0	0/0	0/0	0/0
000014F	2203937	GN104ID162_010470	C	T	nonsynonymous	CGT	TGT	R	C	0/1	0/1	0/1	0/1	0/1
000014F	2204120	GN104ID162_010470	C	A	nonsynonymous	ACT	AAT	T	N	0/1	0/0	0/0	0/1	0/1
000014F	2204140	GN104ID162_010470	C	T	nonsense	CAA	TAA	Q	*	0/1	0/1	0/1	0/1	0/1
000014F	2293586-2293589	GN104ID162_010495	CAAA	C,CAA	nonsynonymous	TTTGCT	GCT	FA	A	0/0	0/1	0/1	0/1	0/0
000014F	2293601-2293603	GN104ID162_010495	AAC	A	frameshift	TGTTTT	TTTT			0/1	0/0	0/0	0/0	0/1
000014F	2337928	GN104ID162_010508	A	G	nonsynonymous	AAG	GAG	K	E	0/1	0/0	0/0	0/0	0/1
000014F	2340644	GN104ID162_010510	T	C	nonsynonymous	CAA	CGA	Q	R	0/0	0/1	0/1	0/1	0/0
000014F	2340813	GN104ID162_010510	A	G	nonsynonymous	TGG	CGG	W	R	1/1	0/1	0/1	0/1	1/1
000016F	217673	GN104ID162_010595	G	A	nonsynonymous	CGT	CAT	R	H	0/1	0/0	0/0	0/0	0/1
000016F	329402	GN104ID162_010625	T	TCAA	nonsynonymous	CTT	CTCAAT	L	LN	0/1	0/1	0/1	0/1	0/1
000016F	329405	GN104ID162_010625	A	ACTG	nonsynonymous	GAT	GACTGT	D	DC	0/1	0/1	0/1	0/1	0/1
000016F	329806	GN104ID162_010625	G	A	nonsynonymous	GAG	AAG	E	K	0/1	0/1	0/1	0/1	0/1
000016F	329960	GN104ID162_010625	G	C	nonsynonymous	GGT	GCT	G	A	0/1	0/1	0/1	0/1	0/1
000016F	330038	GN104ID162_010625	C	A	nonsynonymous	GCC	GAC	A	D	0/0	0/0	0/0	0/1	0/1
000016F	330077	GN104ID162_010625	G	A	nonsynonymous	CGG	CAG	R	Q	0/1	0/1	0/1	0/1	0/1
000016F	330118	GN104ID162_010625	C	T	nonsynonymous	CGG	TGG	R	W	0/0	0/0	0/0	0/0	0/0
000016F	330137	GN104ID162_010625	A	G	nonsynonymous	AAC	AGC	N	S	0/1	0/1	0/1	0/1	0/1
000016F	330143	GN104ID162_010625	A	G	nonsynonymous	CAA	CGA	Q	R	0/1	0/1	0/1	0/1	0/1
000016F	330248	GN104ID162_010625	G	A	nonsynonymous	CGA	CAA	R	Q	0/1	0/1	0/1	0/1	0/1
000016F	330299	GN104ID162_010625	A	G	nonsynonymous	CAC	CGC	H	R	0/1	0/1	0/1	0/1	0/1
000016F	338978	GN104ID162_010629	T	C	nonsynonymous	AAC	AGC	N	S	0/0	0/0	0/0	0/0	0/0
000016F	346999	GN104ID162_010631	C	CTCG,CTTG	nonsynonymous	ATC	ATCTCG	I	IS	0/1	0/2	0/2	0/2	0/1
000016F	347396	GN104ID162_010631	G	T	nonsynonymous	GCA	TCA	A	S	0/1	0/1	0/1	0/1	0/1
000016F	347767	GN104ID162_010632	C	T	nonsynonymous	ACA	ATA	T	I	0/1	0/1	0/1	0/1	0/1
000016F	347781	GN104ID162_010632	G	A	nonsynonymous	GGT	AGT	G	S	0/1	0/1	0/1	0/1	0/1
000016F	347827	GN104ID162_010632	T	TA	frameshift	CTA	CTAA			0/0	0/0	0/0	0/0	0/0
000016F	347842	GN104ID162_010632	A	T	nonsynonymous	TAT	TTT	Y	F	0/1	0/1	0/1	0/1	0/1
000016F	347878	GN104ID162_010632	C	CAT	frameshift	TCA	TCATA			1/1	1/1	1/1	1/1	1/1
000016F	347931	GN104ID162_010632	T	C	nonsynonymous	TCA	CCA	S	P	0/1	0/1	0/1	0/1	0/1
000016F	347936	GN104ID162_010632	G	T	nonsynonymous	ATG	ATT	M	I	0/1	0/1	0/1	0/1	0/1
000016F	374190	GN104ID162_010642	C	T	nonsynonymous	TCT	TTT	S	F	0/0	0/1	0/1	0/1	0/0
000016F	374261	GN104ID162_010642	C	T	nonsynonymous	CAC	TAC	H	Y	1/1	0/1	0/1	0/1	1/1
000016F	374479-374488	GN104ID162_010642	TAAGGGTAAG	T	nonsynonymous	GGTAAGGGTAAG	GGT	GKGK	G	1/1	0/1	0/1	0/1	1/1
000016F	439835	GN104ID162_010660	T	TA	frameshift	TAA	TTAA			1/1	1/1	1/1	1/1	1/1
000016F	458103	GN104ID162_010666	C	T	nonsynonymous	GAT	AAT	D	N	0/1	0/1	0/1	0/1	0/1
000016F	494552-494553	GN104ID162_010675	GA	G	frameshift	TTGAAA	TTGAA			1/1	1/1	1/1	1/1	1/1
000016F	602299	GN104ID162_010693	G	T	nonsynonymous	GGG	TGG	G	W	0/1	0/1	0/1	0/1	0/1
000016F	639836	GN104ID162_010704	A	G	nonsynonymous	AAT	GAT	N	D	0/1	0/0	0/1	0/1	0/1
000016F	639846-639849	GN104ID162_010704	TCAC	T	nonsynonymous	ATCACT	ATT	IT	I	0/1	0/1	0/1	0/1	0/1
000016F	639852	GN104ID162_010704	A	T	nonsynonymous	GAT	GTT	D	V	0/1	0/1	0/1	0/1	0/1
000016F	639855	GN104ID162_010704	G	GCTGC	frameshift	GGC	GGCTGCC			0/1	0/0	0/1	0/1	0/1
000016F	639873	GN104ID162_010704	T	C	nonsynonymous	CTG	CCG	L	P	0/1	0/0	0/1	0/1	0/0
000016F	639877	GN104ID162_010704	T	A	nonsynonymous	GAT	GAA	D	E	0/1	0/0	0/1	0/1	0/0
000016F	639881	GN104ID162_010704	T	G	nonsynonymous	TCT	GCT	S	A	0/1	0/0	0/1	0/1	0/0
000016F	639887	GN104ID162_010704	C	T	nonsynonymous	CCT	TCT	P	S	0/1	0/0	0/1	0/1	0/0
000016F	639890	GN104ID162_010704	C	T	nonsynonymous	CGC	TGC	R	C	0/1	0/0	0/1	0/1	0/0
000016F	639938	GN104ID162_010704	A	G	nonsynonymous	ACA	GCA	T	A	0/1	0/0	0/1	0/0	0/0
000016F	639941	GN104ID162_010704	C	G	nonsynonymous	CCT	GCT	P	A	0/1	0/0	0/0	0/0	0/0
000016F	640384	GN104ID162_010704	C	T	nonsense	CGA	TGA	R	*	0/1	0/1	0/1	0/0	0/1
000016F	658806-658809	GN104ID162_010706	CTAA	C	nonsynonymous	CACTAA	CAC	H*	H	0/1	0/1	0/1	0/1	0/1
000016F	709775	GN104ID162_010719	T	G	nonsynonymous	AGT	AGG	S	R	0/0	0/0	0/0	0/0	0/0
000016F	709878	GN104ID162_010719	G	T	nonsynonymous	GTT	TTT	V	F	0/0	0/1	0/1	0/1	0/0
000016F	710123	GN104ID162_010719	T	A	nonsynonymous	ATA	AAA	I	K	0/0	0/0	0/0	0/0	0/0
000016F	710137	GN104ID162_010719	C	A	nonsynonymous	CTA	ATA	L	I	0/0	0/0	0/0	0/0	0/0
000016F	794379	GN104ID162_010734	G	T	nonsynonymous	TTG	TTT	L	F	0/0	0/1	0/1	0/1	0/0
000016F	940744	GN104ID162_010765	A	ACAACAGCGACACATTGTACATATTTAGCAGCATCCCTGACACCCTTC	frameshift	ATG	ACAACAGCGACACATTGTACATATTTAGCAGCATCCCTGACACCCTTCTG			0/0	0/1	0/0	0/0	0/0
000016F	1177893-1177894	GN104ID162_010815	AC	A	frameshift	GGACCC	GGACC			1/1	1/1	1/1	1/1	1/1
000016F	1178267	GN104ID162_010815	C	CA	frameshift	CAA	CAAA			1/1	1/1	1/1	1/1	1/1
000016F	1392452-1392453	GN104ID162_010853	CT	C	frameshift	AAAGAA	AAGAA			1/1	1/1	1/1	1/1	1/1
000016F	1392630	GN104ID162_010853	G	T	nonsynonymous	AAC	AAA	N	K	0/1	0/0	0/0	0/0	0/1
000016F	1651478	GN104ID162_010914	C	T	nonsynonymous	GCA	ACA	A	T	0/1	0/1	0/1	0/1	0/1
000016F	1651529	GN104ID162_010914	C	T	nonsynonymous	GCG	ACG	A	T	0/1	0/0	0/0	0/0	0/1
000016F	1779905	GN104ID162_010943	C	T	nonsense	CGA	TGA	R	*	0/1	0/1	0/1	0/1	0/1
000016F	1779972	GN104ID162_010943	A	G	nonsynonymous	TAT	TGT	Y	C	0/1	0/1	0/1	0/1	0/1
000016F	1779987	GN104ID162_010943	T	TA	frameshift	CTA	CTAA			0/1	0/1	0/1	0/1	0/1
000016F	1779999	GN104ID162_010943	G	A	nonsynonymous	AGC	AAC	S	N	0/1	0/1	0/1	0/1	0/1
000016F	1783506	GN104ID162_010947	A	T	nonsynonymous	AAC	TAC	N	Y	0/1	0/1	0/1	0/1	0/1
000016F	1783757	GN104ID162_010947	T	TGGA	nonsynonymous	CTT	CTTGGA	L	LG	0/1	0/1	0/1	0/1	0/1
000016F	1783761	GN104ID162_010947	T	A	nonsynonymous	TTG	ATG	L	M	0/1	0/1	0/1	0/1	0/1
000016F	1783782	GN104ID162_010947	T	TATAC	frameshift	TAT	TATACAT			0/1	0/1	0/1	0/1	0/1
000016F	1797790	GN104ID162_010950	G	T	nonsynonymous	AAG	AAT	K	N	0/1	0/1	0/1	0/1	0/1
000016F	1872560	GN104ID162_010972	G	C	nonsynonymous	CAA	GAA	Q	E	0/1	0/0	0/0	0/0	0/1
000016F	1872789	GN104ID162_010972	C	G	nonsynonymous	TTG	TTC	L	F	0/0	0/0	0/0	0/1	0/0
000016F	1872793	GN104ID162_010972	A	C	nonsynonymous	TTC	TGC	F	C	0/0	0/0	0/0	0/1	0/0
000016F	1872854	GN104ID162_010972	T	C	nonsynonymous	ATG	GTG	M	V	0/0	0/0	0/0	0/0	0/0
000016F	1898410	GN104ID162_010980	G	GT	frameshift	CTG	ACTG			1/1	1/1	1/1	1/1	1/1
000016F	1960250-1960251	GN104ID162_010995	TG	T	frameshift	CCA	CA			0/1	0/1	0/1	0/1	0/1
000016F	2027215-2027268	GN104ID162_011009	GGTGGGGGGTCAGCCGATATAACATCGCCTGGGATCCTTTCCAAATCGGACCCC	G	frameshift	CGGGGTCCGATTTGGAAAGGATCCCAGGCGATGTTATATCGGCTGACCCCCCACCGA	CCGA			0/1	0/1	0/1	0/1	0/1
000016F	2265805-2265808	GN104ID162_011047	TTCA	T	nonsynonymous	GTTCAT	GTT	VH	V	1/1	1/1	1/1	1/1	1/1
000016F	2265897-2265898	GN104ID162_011047	GC	G	frameshift	GCC	GC			1/1	1/1	1/1	1/1	1/1
000016F	2265902	GN104ID162_011047	C	CG	frameshift	ACC	ACCG			1/1	1/1	1/1	1/1	1/1
000016F	2265914	GN104ID162_011047	T	TG	frameshift	AGT	AGTG			1/1	1/1	1/1	1/1	1/1
000017F	58768	GN104ID162_011107	G	A	nonsynonymous	GAA	AAA	E	K	0/1	0/1	0/1	0/1	0/1
000017F	58884	GN104ID162_011107	G	C	nonsynonymous	TTG	TTC	L	F	0/0	0/1	0/1	0/1	0/0
000017F	59927	GN104ID162_011107	T	C	nonsynonymous	TAT	CAT	Y	H	0/1	0/1	0/1	0/1	0/1
000017F	119215	GN104ID162_011119	T	C	nonsynonymous	TCG	CCG	S	P	0/1	0/1	0/1	0/1	0/1
000017F	119293	GN104ID162_011119	A	G	nonsynonymous	AAC	GAC	N	D	0/1	0/1	0/1	0/1	0/1
000017F	119376	GN104ID162_011119	G	T	nonsynonymous	GAG	GAT	E	D	0/1	0/1	0/1	0/1	0/1
000017F	119611	GN104ID162_011119	C	T	nonsynonymous	CAT	TAT	H	Y	0/1	0/1	0/1	0/1	0/1
000017F	341400	GN104ID162_011157	G	A	nonsynonymous	GGG	GAG	G	E	0/0	0/0	0/0	0/0	0/0
000017F	389425	GN104ID162_011171	C	CG	frameshift	CGA	CCGA			0/1	0/1	0/1	0/1	0/1
000017F	397237	GN104ID162_011174	A	T	nonsynonymous	GAT	GAA	D	E	0/1	0/0	0/0	0/1	0/1
000017F	397343	GN104ID162_011174	C	T	nonsynonymous	TGC	TAC	C	Y	1/1	0/1	0/1	0/1	1/1
000017F	991925	GN104ID162_011250	A	G	nonsynonymous	AAA	GAA	K	E	0/1	0/0	0/0	0/0	0/1
000017F	991933	GN104ID162_011250	G	C	nonsynonymous	AGG	AGC	R	S	1/1	0/1	0/1	0/1	1/1
000017F	992186	GN104ID162_011250	A	C	nonsynonymous	AAG	CAG	K	Q	0/1	0/0	0/0	0/0	0/1
000017F	996195	GN104ID162_011253	C	T	nonsynonymous	GGA	GAA	G	E	0/1	0/0	0/0	0/0	0/1
000017F	996429	GN104ID162_011253	G	T	nonsynonymous	TCC	TAC	S	Y	0/0	0/0	0/0	0/1	0/0
000017F	1004172-1004173	GN104ID162_011255	TC	T	frameshift	GAT	AT			0/1	0/0	0/0	0/0	0/1
000017F	1035309	GN104ID162_011259	T	C	nonsynonymous	TAT	CAT	Y	H	0/1	0/1	0/1	0/1	0/1
000017F	1035311	GN104ID162_011259	T	G	nonsense	TAT	TAG	Y	*	0/1	0/1	0/1	0/1	0/1
000017F	1035317	GN104ID162_011259	C	CCAGTGG	nonsynonymous	TGC	TGCCAGTGG	C	CQW	0/1	0/1	0/1	0/1	0/1
000017F	1035334	GN104ID162_011259	C	T	nonsynonymous	ACA	ATA	T	I	0/0	0/0	0/0	0/0	0/0
000017F	1035378	GN104ID162_011259	G	GGCGCTTTGGT	frameshift	GTC	GGCGCTTTGGTTC			0/1	0/1	0/1	0/1	0/1
000017F	1035439	GN104ID162_011259	G	A	nonsynonymous	AGC	AAC	S	N	0/1	0/1	0/1	0/1	0/1
000017F	1035441	GN104ID162_011259	A	C	nonsynonymous	ACA	CCA	T	P	0/1	0/1	0/1	0/1	0/1
000017F	1035480	GN104ID162_011259	C	A	nonsynonymous	CGT	AGT	R	S	0/1	0/1	0/1	0/1	0/1
000017F	1035546	GN104ID162_011259	C	T	nonsynonymous	CAC	TAC	H	Y	0/1	0/1	0/1	0/1	0/1
000017F	1035573	GN104ID162_011259	C	A	nonsynonymous	CCA	ACA	P	T	0/0	0/1	0/1	0/1	0/0
000017F	1162756-1162765	GN104ID162_011288	GAAAAAAGGC	G	nonsynonymous	GGGAAAAAAGGC	GGG	GKKG	G	0/1	0/1	0/1	0/1	0/1
000017F	1192447	GN104ID162_011294	G	A	nonsynonymous	GCG	GTG	A	V	0/1	0/1	0/1	0/1	0/1
000017F	1192474	GN104ID162_011294	G	GCAC	nonsynonymous	GCT	GGTGCT	A	GA	0/1	0/1	0/1	0/1	0/1
000017F	1489946	GN104ID162_011343	C	G	nonsynonymous	CAG	GAG	Q	E	0/1	0/0	0/0	0/0	0/1
000017F	1490176	GN104ID162_011343	G	GGGGGCCATGTTCAAGCCCCATACCGAGTAAAAGGCACTTTTTACAAATAAAAAAAATAAACTCATTC,GGGGGCCATGTTCAAGCCCCATACCGAGTAAGAGGCACTTTTTACAAATAAAAAAAA,GGGGGCCATGTTCAAGCCCCATACCGAGTAAGAGGCACTTTTTACAAATAAAAAAAATAAACTCA	frameshift	ACG	ACGGGGGCCATGTTCAAGCCCCATACCGAGTAAAAGGCACTTTTTACAAATAAAAAAAATAAACTCATTC			0/1	0/0	0/0	0/2	0/0
000017F	1496864	GN104ID162_011346	C	T	nonsynonymous	GGT	GAT	G	D	0/1	0/0	0/0	0/0	0/1
000017F	1572000	GN104ID162_011358	G	C	nonsynonymous	TTC	TTG	F	L	0/1	0/1	0/1	0/1	0/1
000017F	1572058	GN104ID162_011358	A	G	nonsynonymous	GTG	GCG	V	A	0/1	0/1	0/1	0/1	0/1
000017F	1572059	GN104ID162_011358	C	T	nonsynonymous	GTG	ATG	V	M	0/1	0/1	0/1	0/1	0/1
000017F	1573441-1573442	GN104ID162_011360	CG	C	frameshift	CGG	GG			0/1	0/1	0/1	0/1	0/1
000017F	1573805-1573822	GN104ID162_011360	GCTGAACCAGGCCGAACC	G	frameshift	GGGGTTCGGCCTGGTTCAGCA	GGCA			0/0	0/0	0/0	0/1	0/0
000017F	1582384	GN104ID162_011366	C	T	nonsense	CGA	TGA	R	*	0/0	0/1	0/1	0/1	0/0
000017F	1680137	GN104ID162_011389	T	C	nonsynonymous	GTT	GCT	V	A	0/1	0/0	0/0	0/0	0/1
000017F	1680233	GN104ID162_011389	A	C	nonsynonymous	TAG	TCG	*	S	0/0	0/1	0/1	0/1	0/0
000017F	1686723	GN104ID162_011393	A	C	nonsynonymous	AAG	ACG	K	T	0/1	0/0	0/0	0/0	0/1
000017F	1710229	GN104ID162_011399	C	T	nonsynonymous	CCA	TCA	P	S	0/1	0/0	0/0	0/0	0/1
000017F	1711283	GN104ID162_011400	T	G	nonsynonymous	ATT	ATG	I	M	1/1	0/1	0/1	0/1	1/1
000017F	1735219	GN104ID162_011405	C	A	nonsynonymous	GGC	GTC	G	V	0/1	0/0	0/0	0/0	0/1
000017F	1754671	GN104ID162_011411	C	T	nonsynonymous	GAT	AAT	D	N	0/0	0/1	0/1	0/1	0/0
000017F	1754806	GN104ID162_011411	T	C	nonsynonymous	TAC	TGC	Y	C	0/0	0/1	0/1	0/1	0/0
000017F	1822100	GN104ID162_011422	G	A	nonsynonymous	CGA	CAA	R	Q	0/0	0/0	0/0	0/0	0/0
000017F	1822117	GN104ID162_011422	G	T	nonsynonymous	GGG	TGG	G	W	0/1	0/0	0/0	0/0	0/1
000017F	1851839	GN104ID162_011424	G	A	nonsynonymous	CGT	TGT	R	C	0/1	0/1	0/1	0/1	0/1
000017F	2024261	GN104ID162_011454	G	T	nonsynonymous	TTG	TTT	L	F	0/0	0/0	0/0	0/0	0/0
000017F	2071949	GN104ID162_011459	A	G	nonsynonymous	AGC	GGC	S	G	0/1	0/0	0/0	0/0	0/1
000017F	2072204	GN104ID162_011459	C	T	nonsynonymous	CTT	TTT	L	F	0/1	0/1	0/1	0/1	0/1
000017F	2072414	GN104ID162_011459	G	C	nonsynonymous	GCA	CCA	A	P	1/1	0/1	0/1	0/1	1/1
000017F	2073484	GN104ID162_011460	A	G	nonsynonymous	AAA	GAA	K	E	0/1	0/0	0/0	0/0	0/1
000018F	525336	GN104ID162_011601	C	A	nonsynonymous	GGT	TGT	G	C	1/1	0/1	0/1	0/1	1/1
000018F	525801	GN104ID162_011601	C	T	nonsynonymous	CGA	CAA	R	Q	1/1	0/1	0/1	0/1	1/1
000018F	563051-563052	GN104ID162_011604	GT	G	frameshift	ACC	CC			1/1	1/1	1/1	1/1	1/1
000018F	563265-563266	GN104ID162_011604	CA	C	frameshift	ATTGAA	ATGAA			1/1	1/1	1/1	1/1	1/1
000018F	563279	GN104ID162_011604	G	T	nonsynonymous	ACT	AAT	T	N	1/1	0/1	0/1	0/1	1/1
000018F	563802	GN104ID162_011604	A	C	nonsynonymous	ATT	ATG	I	M	1/1	0/1	0/1	0/1	1/1
000018F	596814	GN104ID162_011614	T	A	nonsynonymous	AAA	AAT	K	N	0/1	0/1	0/1	0/1	0/1
000018F	1372625	GN104ID162_011732	C	G	nonsynonymous	AGA	ACA	R	T	0/0	0/1	0/1	0/1	0/0
000018F	1372680	GN104ID162_011732	T	G	nonsynonymous	AAG	CAG	K	Q	0/1	0/0	0/0	0/0	0/1
000018F	1372682	GN104ID162_011732	G	A	nonsynonymous	TCA	TTA	S	L	0/1	0/0	0/0	0/0	0/1
000018F	1372689	GN104ID162_011732	A	T	nonsynonymous	TCA	ACA	S	T	1/1	0/1	0/1	0/1	1/1
000018F	1372704	GN104ID162_011732	C	A	nonsynonymous	GAC	TAC	D	Y	0/0	0/0	0/0	0/1	0/0
000018F	1379630	GN104ID162_011736	T	G	nonsynonymous	AAA	CAA	K	Q	0/0	0/1	0/1	0/1	0/0
000018F	1660923	GN104ID162_011794	G	A	nonsynonymous	CGG	TGG	R	W	0/0	0/1	0/1	0/1	0/0
000018F	1660979	GN104ID162_011794	A	G	nonsynonymous	ATC	ACC	I	T	0/0	0/1	0/1	0/1	0/0
000018F	1661402	GN104ID162_011794	G	T	nonsynonymous	CCT	ACT	P	T	0/1	0/0	0/0	0/0	0/1
000018F	1712484	GN104ID162_011801	G	GC	frameshift	GCC	GCCC			1/1	1/1	1/1	1/1	1/1
000018F	1712584-1712587	GN104ID162_011801	ATAT	A	nonsynonymous	GATATT	GAT	DI	D	0/1	0/1	0/1	0/1	0/1
000018F	1712587	GN104ID162_011801	T	TA	frameshift	ATT	ATAT			0/1	0/1	0/1	0/1	0/1
000018F	1712596	GN104ID162_011801	G	GT	frameshift	TGC	TGTC			1/1	1/1	1/1	1/1	1/1
000018F	1712634	GN104ID162_011801	T	TG	frameshift	TGC	TGGC			1/1	1/1	1/1	1/1	1/1
000018F	1712636	GN104ID162_011801	C	CT	frameshift	TGC	TGCT			1/1	1/1	1/1	1/1	1/1
000018F	1712785	GN104ID162_011801	G	GT	frameshift	ACG	ACGT			1/1	1/1	1/1	1/1	1/1
000018F	1713158	GN104ID162_011802	C	CA	frameshift	GGC	GGCA			1/1	1/1	1/1	1/1	1/1
000018F	1713196	GN104ID162_011802	G	GC	frameshift	GGC	GGCC			1/1	1/1	1/1	1/1	1/1
000018F	1713819	GN104ID162_011802	C	CA	frameshift	GAC	GACA			1/1	1/1	1/1	1/1	1/1
000018F	1713891	GN104ID162_011802	C	CA	frameshift	TCC	TCCA			1/1	1/1	1/1	1/1	1/1
000018F	1714063	GN104ID162_011802	C	CA	frameshift	TCA	TCAA			1/1	1/1	1/1	1/1	1/1
000018F	1714402	GN104ID162_011803	C	CT	frameshift	ATC	ATCT			1/1	1/1	1/1	1/1	1/1
000018F	1715300-1715301	GN104ID162_011803	TG	T	frameshift	TTG	TT			1/1	1/1	1/1	1/1	1/1
000018F	1715332	GN104ID162_011803	G	A	nonsynonymous	GAG	AAG	E	K	0/1	0/0	0/0	0/0	0/1
000018F	1715584	GN104ID162_011803	C	CT	frameshift	CGT	CTGT			1/1	1/1	1/1	1/1	1/1
000018F	1715593	GN104ID162_011803	C	CA	frameshift	CAA	CAAA			1/1	1/1	1/1	1/1	1/1
000018F	1715652	GN104ID162_011803	A	C	nonsynonymous	TGA	TGC	*	C	0/1	0/1	0/1	0/1	0/1
000018F	1897137	GN104ID162_011842	C	T	nonsynonymous	CCT	TCT	P	S	0/1	0/0	0/0	0/0	0/1
000018F	1902351	GN104ID162_011844	C	T	nonsynonymous	CGA	CAA	R	Q	0/0	0/1	0/1	0/1	0/0
000018F	1953843	GN104ID162_011859	C	A	nonsynonymous	GCG	GAG	A	E	0/0	0/1	0/1	0/1	0/0
000018F	1954079	GN104ID162_011859	G	A	nonsynonymous	GCA	ACA	A	T	0/1	0/0	0/0	0/1	0/1
000018F	1991578	GN104ID162_011866	T	G	nonsynonymous	TAT	GAT	Y	D	0/1	0/1	0/1	0/1	0/1
000018F	1991890	GN104ID162_011866	G	A	nonsynonymous	GTC	ATC	V	I	0/1	0/1	0/1	0/1	0/1
000018F	1991971	GN104ID162_011866	A	G	nonsynonymous	AAC	GAC	N	D	0/1	0/1	0/1	0/1	0/1
000018F	1991972	GN104ID162_011866	A	G	nonsynonymous	AAC	AGC	N	S	0/1	0/1	0/1	0/1	0/1
000018F	2042135	GN104ID162_011872	C	T	nonsynonymous	GCG	ACG	A	T	0/0	0/0	0/0	0/0	0/0
000018F	2064149	GN104ID162_011876	A	T	nonsynonymous	CAA	CTA	Q	L	0/1	0/1	0/1	0/1	0/1
000018F	2064281	GN104ID162_011876	T	G	nonsynonymous	TTT	TGT	F	C	0/1	0/1	0/1	0/1	0/1
000018F	2197542	GN104ID162_011907	T	C	nonsynonymous	TAT	CAT	Y	H	0/0	0/1	0/1	0/1	0/0
000018F	2212048	GN104ID162_011913	T	C	nonsynonymous	GTT	GCT	V	A	0/1	0/1	0/1	0/1	0/1
000018F	2212063-2212065	GN104ID162_011913	TCA	T	frameshift	ATCACA	ATCA			0/1	0/1	0/1	0/1	0/1
000018F	2212128-2212132	GN104ID162_011913	CTATG	C	frameshift	CTATGT	CT			0/1	0/1	0/1	0/1	0/1
000018F	2212194	GN104ID162_011913	G	A	nonsynonymous	GTA	ATA	V	I	0/1	0/1	0/1	0/1	0/1
000018F	2212216-2212217	GN104ID162_011913	CG	C	frameshift	TCG	TC			0/1	0/1	0/1	0/1	0/1
000018F	2212218-2212224	GN104ID162_011913	AGGCTCG	A	nonsynonymous	AGGCTCGGA	AGA	RLG	R	0/1	0/1	0/1	0/1	0/1
000018F	2212236	GN104ID162_011913	G	GT	frameshift	GTA	GTTA			0/1	0/1	0/1	0/1	0/1
000018F	2212238	GN104ID162_011913	A	AT	frameshift	GTA	GTAT			0/1	0/1	0/1	0/1	0/1
000018F	2212256	GN104ID162_011913	G	GTGCCCTC	frameshift	TTG	TTGTGCCCTC			0/1	0/1	0/1	0/1	0/1
000018F	2212348	GN104ID162_011913	A	AC	frameshift	ACA	ACCA			0/1	0/1	0/1	0/1	0/1
000018F	2212350	GN104ID162_011913	A	ATAATCAAGTGGG	nonsynonymous	ACA	ACATAATCAAGTGGG	T	T*SSG	0/1	0/1	0/1	0/1	0/1
000018F	2281247-2281253	GN104ID162_011929	CGGGGGG	C,CG	nonsynonymous	CGCGGGGGG	CGC	RGG	R	0/0	0/1	0/1	0/1	0/0
000018F	2281264-2281266	GN104ID162_011929	GCA	G	frameshift	GGCAGG	GGGG			0/1	0/0	0/0	0/0	0/0
000018F	2281266	GN104ID162_011929	A	G,	nonsynonymous	AGG	GGG	R	G	0/2	0/0	0/0	0/0	0/1
000018F	2281268-2281273	GN104ID162_011929	GAATGT	G	frameshift	AGGAATGTG	AGGG			0/1	0/0	0/0	0/0	0/0
000018F	2332280	GN104ID162_011944	C	T	nonsynonymous	CGT	CAT	R	H	0/1	0/1	0/1	0/1	0/1
000018F	2408166	GN104ID162_011962	A	G	nonsynonymous	ACC	GCC	T	A	0/1	0/0	0/0	0/0	0/1
000018F	2408204	GN104ID162_011962	G	T	nonsynonymous	AAG	AAT	K	N	0/0	0/0	0/0	0/0	0/0
000018F	2421710	GN104ID162_011966	G	A	nonsynonymous	GGG	GAG	G	E	0/1	0/0	0/0	0/0	0/1
000018F	2465355	GN104ID162_011979	T	TTATGTA	nonsynonymous	AAA	TACATAAAA	K	YIK	0/0	0/1	0/1	0/1	0/0
000018F	2465364	GN104ID162_011979	C	T	nonsynonymous	GTA	ATA	V	I	0/0	0/1	0/1	0/1	0/0
000018F	2465397	GN104ID162_011979	G	C	nonsynonymous	CGG	GGG	R	G	0/0	0/1	0/1	0/1	0/0
000018F	2465405	GN104ID162_011979	C	T	nonsynonymous	GGG	GAG	G	E	0/0	0/1	0/1	0/1	0/0
000018F	2465429	GN104ID162_011979	G	C	nonsynonymous	GCA	GGA	A	G	0/1	0/1	0/1	0/1	0/1
000018F	2465453	GN104ID162_011979	T	G	nonsynonymous	CAA	CCA	Q	P	0/0	0/1	0/1	0/1	0/0
000018F	2465481	GN104ID162_011979	C	T	nonsynonymous	GGG	AGG	G	R	0/0	0/0	0/0	0/1	0/0
000018F	2465487	GN104ID162_011979	G	A	nonsynonymous	CGT	TGT	R	C	0/0	0/0	0/0	0/1	0/0
000018F	2465489	GN104ID162_011979	G	C	nonsynonymous	TCG	TGG	S	W	0/0	0/0	0/0	0/1	0/0
000018F	2465490	GN104ID162_011979	A	ACAGCC	frameshift	TCG	GGCTGTCG			0/0	0/0	0/0	0/1	0/0
000018F	2465494	GN104ID162_011979	C	CTCAACGTCCTGAGAATGGGGGGTGAGACCGTTCGGTGA	frameshift	GTG	GTTCACCGAACGGTCTCACCCCCCATTCTCAGGACGTTGAG			0/0	0/0	0/0	0/1	0/0
000018F	2521103	GN104ID162_011990	T	C	nonsynonymous	GAC	GGC	D	G	0/1	0/0	0/0	0/0	0/1
000018F	2521359	GN104ID162_011990	T	C	nonsynonymous	AAT	GAT	N	D	1/1	0/1	0/1	0/1	1/1
000018F	2531837	GN104ID162_011994	C	CTCTTT	frameshift	AGA	AAAAGAGA			1/1	0/0	0/0	0/1	1/1
000018F	2531874	GN104ID162_011994	G	C	nonsynonymous	CAT	GAT	H	D	1/1	0/0	0/0	0/1	1/1
000018F	2531895	GN104ID162_011994	A	AAGGCTGGCACCCGGAAAGTACCACCCGGGTGGAACCCCCGGGT,AAGGCTGGCACCC	frameshift	TAC	ACCCGGGGGTTCCACCCGGGTGGTACTTTCCGGGTGCCAGCCTTAC			0/0	0/0	0/0	0/0	0/0
000019F	119280	GN104ID162_012060	A	G	nonsynonymous	ATT	GTT	I	V	0/0	0/1	0/1	0/1	0/0
000019F	119431	GN104ID162_012060	A	G	nonsynonymous	TAT	TGT	Y	C	0/0	0/1	0/1	0/1	0/0
000019F	122441	GN104ID162_012062	A	G	nonsynonymous	AAA	AGA	K	R	0/1	0/0	0/0	0/0	0/1
000019F	123575-123576	GN104ID162_012062	GA	G	frameshift	GGA	GG			0/0	0/0	0/0	0/1	0/0
000019F	123577	GN104ID162_012062	A	G	nonsynonymous	AAA	GAA	K	E	0/0	0/0	0/0	0/1	0/0
000019F	123583	GN104ID162_012062	C	T	nonsynonymous	CCC	TCC	P	S	0/1	0/0	0/0	0/0	0/1
000019F	123625	GN104ID162_012062	G	A	nonsynonymous	GAA	AAA	E	K	0/1	0/0	0/0	0/0	0/1
000019F	123943	GN104ID162_012062	T	G	nonsynonymous	TTG	GTG	L	V	1/1	0/0	0/0	0/0	1/1
000019F	147636	GN104ID162_012073	A	C	nonsynonymous	AAC	ACC	N	T	0/0	0/1	0/1	0/1	0/0
000019F	169483	GN104ID162_012077	C	T	nonsynonymous	GAA	AAA	E	K	0/1	0/0	0/0	0/0	0/1
000019F	190221	GN104ID162_012085	C	CTGTAAGGGTTTCACCAAGGCTCCACCCTTACATAAGCTGTGTTGTAATAGAAGCATTATTAT,CTGTAAGGGTTTCA	frameshift	GCC	ATAATAATGCTTCTATTACAACACAGCTTATGTAAGGGTGGAGCCTTGGTGAAACCCTTACAGCC			0/0	0/0	0/1	0/0	0/0
[truncated: 1,850 more rows]

## Sheet: Sheet3 - SNPs InDels - AvrLr24
Contig	Position	GeneID	Reference	Alternative	Consequence	RefCodon	VarCodon	Ref_aa	Var_aa	S467	S474	S521	S547	S576
000000F	251642	GN104ID162_000047	C	G	nonsynonymous	GAT	CAT	D	H	0/1	0/1	0/1	0/1	0/1
000000F	928739	GN104ID162_000139	C	A	nonsynonymous	CTT	ATT	L	I	0/0	0/0	0/0	0/0	0/0
000000F	959894	GN104ID162_000148	T	C	nonsynonymous	ACA	GCA	T	A	0/1	0/1	0/1	0/1	0/1
000000F	960180	GN104ID162_000148	C	T	nonsynonymous	GCA	ACA	A	T	0/1	0/1	0/1	0/1	0/1
000000F	1023836	GN104ID162_000164	T	C	nonsynonymous	TTC	TCC	F	S	0/0	0/0	0/0	0/0	0/1
000000F	1024209	GN104ID162_000164	A	G	nonsynonymous	CAA	CGA	Q	R	0/0	0/0	0/0	0/0	0/0
000000F	1032876	GN104ID162_000166	A	T	nonsynonymous	GAT	GAA	D	E	0/0	0/0	0/0	0/0	0/0
000000F	1032911	GN104ID162_000166	T	C	nonsynonymous	AAC	GAC	N	D	0/1	0/1	0/1	0/1	0/1
000000F	1032962	GN104ID162_000166	A	G	nonsynonymous	TAT	CAT	Y	H	0/1	0/1	0/1	0/1	0/1
000000F	1034015	GN104ID162_000167	T	TC	frameshift	AAC	AGAC			0/0	0/0	0/0	0/0	0/0
000000F	1034017-1034018	GN104ID162_000167	AT	A	frameshift	GAT	GT			0/0	0/0	0/0	0/0	0/0
000000F	1034036	GN104ID162_000167	C	G	nonsynonymous	GGT	GCT	G	A	0/0	0/0	0/0	0/0	0/0
000000F	1034194	GN104ID162_000167	C	G	nonsynonymous	AGG	AGC	R	S	0/0	0/0	0/0	0/1	0/0
000000F	1034243-1034252	GN104ID162_000167	GAGACTCCGA	G	nonsynonymous	GTCGGAGTCTCA	GCA	VGVS	A	0/0	0/0	0/0	0/1	0/1
000000F	1034254	GN104ID162_000167	G	GTAA	nonsynonymous	CCC	CCTTAC	P	PY	0/0	0/0	0/0	0/1	0/1
000000F	1034273	GN104ID162_000167	C	G	nonsynonymous	GGT	GCT	G	A	0/0	0/0	0/1	0/0	0/1
000000F	1034277	GN104ID162_000167	T	C	nonsynonymous	ATA	GTA	I	V	0/0	0/0	0/1	0/0	0/1
000000F	1034281	GN104ID162_000167	G	C	nonsynonymous	GAC	GAG	D	E	0/0	0/0	0/1	0/0	0/1
000000F	1034288	GN104ID162_000167	G	A	nonsynonymous	TCG	TTG	S	L	0/0	0/0	0/1	0/0	0/1
000000F	1034294	GN104ID162_000167	A	T	nonsynonymous	ATG	AAG	M	K	0/0	0/0	0/1	0/0	0/1
000000F	1034395	GN104ID162_000167	T	A	nonsynonymous	AAG	ATG	K	M	0/1	0/0	0/1	0/1	0/1
000000F	1034546	GN104ID162_000167	T	C	nonsynonymous	AGA	GGA	R	G	0/0	0/1	0/1	0/0	0/1
000000F	1050705	GN104ID162_000170	A	G	nonsynonymous	GTA	GCA	V	A	0/1	0/1	0/1	0/1	0/1
000000F	1050759	GN104ID162_000170	T	C	nonsynonymous	GAT	GGT	D	G	0/1	0/1	0/1	0/1	0/1
000000F	1050763	GN104ID162_000170	C	A	nonsynonymous	GAT	TAT	D	Y	0/1	0/1	0/1	0/1	0/1
000000F	1050881	GN104ID162_000170	C	G	nonsynonymous	AGG	AGC	R	S	0/1	0/1	0/0	0/1	0/1
000000F	1050930-1050936	GN104ID162_000170	GGGACTC	G	nonsynonymous	GGAGTCCCA	GCA	GVP	A	0/1	0/1	0/0	0/1	0/1
000000F	1050939	GN104ID162_000170	A	T	nonsynonymous	GTC	GAC	V	D	0/1	0/1	0/0	0/1	0/1
000000F	1050940	GN104ID162_000170	C	A	nonsynonymous	GTC	TTC	V	F	0/1	0/1	0/0	0/1	0/1
000000F	1050958	GN104ID162_000170	T	C	nonsynonymous	AGG	GGG	R	G	0/1	0/1	0/0	0/1	0/1
000000F	1050960	GN104ID162_000170	C	G	nonsynonymous	GGT	GCT	G	A	0/1	0/1	0/0	0/1	0/1
000000F	1050968	GN104ID162_000170	G	C	nonsynonymous	GAC	GAG	D	E	0/1	0/1	0/0	0/1	0/1
000000F	1051074	GN104ID162_000170	C	T	nonsynonymous	GCC	ACC	A	T	0/1	0/1	0/1	0/1	0/1
000000F	1051082	GN104ID162_000170	T	A	nonsynonymous	AAG	ATG	K	M	0/1	0/1	0/1	0/1	0/1
000000F	1051152	GN104ID162_000170	C	T	nonsynonymous	GCT	ACT	A	T	0/1	0/1	0/1	0/1	0/1
000000F	1051154	GN104ID162_000170	G	T	nonsynonymous	GCT	GAT	A	D	0/1	0/1	0/1	0/1	0/1
000000F	1051227	GN104ID162_000170	G	C	nonsynonymous	CCC	GCC	P	A	0/1	0/1	0/1	0/1	0/1
000000F	1069958	GN104ID162_000177	G	T	nonsynonymous	CAT	AAT	H	N	0/1	0/1	0/1	0/1	0/1
000000F	1072667	GN104ID162_000177	T	C	nonsynonymous	CAA	CGA	Q	R	0/1	0/1	0/1	0/1	0/1
000000F	1072695	GN104ID162_000177	C	T	nonsynonymous	GAG	AAG	E	K	0/0	0/0	0/0	0/0	0/0
000000F	1072710	GN104ID162_000177	G	T	nonsynonymous	CAG	AAG	Q	K	0/1	0/1	0/1	0/1	0/1
000000F	1072713	GN104ID162_000177	C	T	nonsynonymous	GAC	AAC	D	N	0/1	0/1	0/1	0/1	0/1
000000F	1072715	GN104ID162_000177	G	A	nonsynonymous	GCC	GTC	A	V	0/1	0/1	0/1	0/1	0/1
000000F	1072721	GN104ID162_000177	C	T	nonsynonymous	CGA	CAA	R	Q	0/1	0/1	0/1	0/1	0/1
000000F	1072725	GN104ID162_000177	C	T	nonsynonymous	GAA	AAA	E	K	0/0	0/0	0/0	0/0	0/0
000000F	1072729	GN104ID162_000177	G	T	nonsynonymous	AAC	AAA	N	K	0/1	0/1	0/1	0/1	0/1
000000F	1072748	GN104ID162_000177	G	A	nonsynonymous	TCA	TTA	S	L	0/1	0/1	0/1	0/1	0/1
000000F	1115097-1115098	GN104ID162_000185	AC	A	frameshift	ACACCC	ACACC			1/1	1/1	1/1	1/1	1/1
000000F	1138850	GN104ID162_000196	C	T	nonsynonymous	GGA	GAA	G	E	0/0	0/0	0/0	0/0	0/0
000000F	1138851	GN104ID162_000196	C	T	nonsynonymous	GGA	AGA	G	R	0/0	0/0	0/0	0/0	0/0
000000F	1138862	GN104ID162_000196	C	T	nonsynonymous	CGA	CAA	R	Q	0/0	0/0	0/0	0/0	0/0
000000F	1138945	GN104ID162_000196	G	T	nonsynonymous	GCA	GAA	A	E	0/0	0/0	0/0	0/0	0/1
000000F	1138954	GN104ID162_000196	G	T	nonsynonymous	ACG	AAG	T	K	0/0	0/0	0/0	0/0	0/1
000000F	1138961	GN104ID162_000196	C	T	nonsynonymous	GGC	AGC	G	S	0/0	0/0	0/0	0/0	0/1
000000F	1139021	GN104ID162_000196	T	C	nonsynonymous	AAT	GAT	N	D	0/0	0/0	0/0	0/0	0/0
000000F	1139035	GN104ID162_000196	T	C	nonsynonymous	CAA	CGA	Q	R	0/0	0/0	0/0	0/0	0/0
000000F	1139073	GN104ID162_000196	C	CATTT	frameshift	CCG	CCAAATG			0/0	0/0	0/0	0/0	0/0
000000F	1139074-1139076	GN104ID162_000196	GGC	G	frameshift	CAGCCG	CACG			0/0	0/0	0/0	0/0	0/0
000000F	1139078-1139080	GN104ID162_000196	GCA	G	frameshift	GTGCAG	GCAG			0/0	0/0	0/0	0/0	0/0
000000F	1139099	GN104ID162_000196	C	T	nonsynonymous	GAC	AAC	D	N	0/0	0/0	0/0	0/0	0/0
000000F	1139102	GN104ID162_000196	C	T	nonsynonymous	GCA	ACA	A	T	0/0	0/0	0/0	0/0	0/0
000000F	1139104	GN104ID162_000196	T	G	nonsynonymous	TAC	TCC	Y	S	0/0	0/0	0/0	0/0	0/0
000000F	1139113	GN104ID162_000196	G	T	nonsynonymous	ACA	AAA	T	K	0/0	0/0	0/0	0/0	0/0
000000F	1139137	GN104ID162_000196	G	GCCATCATTGGAGATATAGTGGCCAATTTGCGGAGCGTAAGTGACA	nonsynonymous	GCG	GTGTCACTTACGCTCCGCAAATTGGCCACTATATCTCCAATGATGGCG	A	VSLTLRKLATISPMMA	0/0	0/0	0/0	0/0	0/0
000000F	1147552	GN104ID162_000198	C	A	nonsynonymous	CGG	CTG	R	L	0/0	0/0	0/0	0/0	0/0
000000F	1147681	GN104ID162_000198	C	G	nonsynonymous	GAT	CAT	D	H	0/1	0/1	0/1	0/1	0/1
000000F	1147692	GN104ID162_000198	C	T	nonsynonymous	CGT	CAT	R	H	0/1	0/1	0/1	0/1	0/1
000000F	1147731	GN104ID162_000198	G	A	nonsynonymous	ACC	ATC	T	I	0/1	0/1	0/1	0/1	0/1
000000F	1147742	GN104ID162_000198	A	C	nonsynonymous	TGT	TGG	C	W	0/1	0/1	0/1	0/1	0/1
000000F	1147916	GN104ID162_000198	C	G	nonsynonymous	AGA	ACA	R	T	0/0	0/0	0/0	0/0	0/0
000000F	1147917	GN104ID162_000198	T	A	nonsense	AGA	TGA	R	*	0/0	0/0	0/0	0/0	0/0
000000F	1197684	GN104ID162_000209	T	C	nonsynonymous	AAG	GAG	K	E	0/0	0/0	0/0	0/0	0/0
000000F	1389670	GN104ID162_000250	C	T	nonsynonymous	TCG	TTG	S	L	0/0	0/0	0/0	0/0	0/0
000000F	1389684	GN104ID162_000250	G	A	nonsynonymous	GAC	AAC	D	N	0/1	0/1	0/1	0/1	0/1
000000F	1389877	GN104ID162_000250	C	T	nonsynonymous	TCG	TTG	S	L	0/1	0/1	0/1	0/1	0/1
000000F	1389910	GN104ID162_000250	C	T	nonsynonymous	GCG	GTG	A	V	0/0	0/0	0/0	0/0	0/0
000000F	1390045	GN104ID162_000250	G	A	nonsynonymous	CGA	CAA	R	Q	0/0	0/0	0/0	0/0	0/0
000000F	1610815	GN104ID162_000305	A	T	nonsynonymous	AAA	ATA	K	I	0/1	0/1	0/1	0/1	0/1
000000F	1772880	GN104ID162_000337	A	G	nonsynonymous	ACA	GCA	T	A	0/1	0/1	0/1	0/1	0/1
000000F	1790495	GN104ID162_000347	C	T	nonsynonymous	GGA	AGA	G	R	0/1	0/1	0/1	0/1	0/1
000000F	1790738	GN104ID162_000347	C	T	nonsynonymous	GAC	AAC	D	N	0/0	0/0	0/0	0/0	0/0
000000F	1798693	GN104ID162_000350	C	T	nonsynonymous	GGC	AGC	G	S	0/1	0/1	0/1	0/1	0/1
000000F	1969041	GN104ID162_000382	C	T	nonsynonymous	GAT	AAT	D	N	0/0	0/0	0/0	0/0	0/0
000000F	1969431	GN104ID162_000382	A	G	nonsynonymous	ATG	ACG	M	T	0/0	0/0	0/0	0/0	0/0
000000F	1969572	GN104ID162_000382	C	T	nonsynonymous	AGT	AAT	S	N	0/1	0/1	0/1	0/1	0/1
000000F	2010657	GN104ID162_000391	C	CT	frameshift	GTC	AGTC			1/1	1/1	1/1	1/1	1/1
000000F	2010661	GN104ID162_000391	A	AAT	frameshift	ATT	ATATT			1/1	1/1	1/1	1/1	1/1
000000F	2016871	GN104ID162_000393	G	GTA	frameshift	GAG	GAGTA			1/1	1/1	1/1	1/1	1/1
000000F	2427138-2427140	GN104ID162_000469	CCT	C	frameshift	AGG	G			0/0	0/0	0/0	0/0	0/0
000000F	2429922	GN104ID162_000470	T	C	nonsynonymous	TAC	CAC	Y	H	0/1	0/1	0/1	0/1	0/1
000000F	2430007	GN104ID162_000470	T	TA	frameshift	ATA	ATAA			1/1	1/1	1/1	1/1	1/1
000000F	2446228	GN104ID162_000479	T	TA	frameshift	TTA	TTTA			0/1	0/1	0/1	0/1	0/1
000000F	2446230	GN104ID162_000479	A	AC	frameshift	TTA	GTTA			0/1	0/1	0/1	0/1	0/1
000000F	2663455	GN104ID162_000526	C	T	nonsynonymous	TCG	TTG	S	L	0/0	0/0	0/0	0/0	0/0
000000F	2883830	GN104ID162_000561	T	C	nonsynonymous	CTA	CCA	L	P	0/1	0/1	0/1	0/1	0/1
000000F	2883853	GN104ID162_000561	T	C	nonsynonymous	TCC	CCC	S	P	0/0	0/0	0/0	0/0	0/0
000000F	2976977-2976978	GN104ID162_000582	GT	G	frameshift	ATGTTT	ATGTT			1/1	1/1	1/1	1/1	1/1
000000F	2977101	GN104ID162_000582	G	T	nonsynonymous	GTT	TTT	V	F	0/1	0/1	0/1	0/1	0/1
000000F	2977116	GN104ID162_000582	T	G	nonsynonymous	TTA	GTA	L	V	1/1	1/1	1/1	1/1	1/1
000000F	3006446	GN104ID162_000590	G	GC	frameshift	CTG	GCTG			1/1	1/1	1/1	1/1	1/1
000000F	3029190	GN104ID162_000594	A	C	nonsynonymous	TCG	GCG	S	A	0/1	0/1	0/1	0/1	0/1
000000F	3039344	GN104ID162_000600	C	G	nonsynonymous	GAC	GAG	D	E	0/0	0/0	0/0	0/0	0/0
000000F	3121483	GN104ID162_000618	G	C	nonsynonymous	CGC	CCC	R	P	0/1	0/1	0/0	0/1	0/0
000000F	3304548	GN104ID162_000662	C	T	nonsynonymous	GGT	AGT	G	S	0/1	0/1	0/1	0/1	0/1
000000F	3304880	GN104ID162_000663	C	CGAGGTGGCAGTCGAGCAGGTTGGGTCGGCTCGGCCAA	frameshift	CTC	CTCGAGGTGGCAGTCGAGCAGGTTGGGTCGGCTCGGCCAA			1/1	1/1	1/1	1/1	1/1
000000F	3332887	GN104ID162_000669	A	C	nonsynonymous	AAA	ACA	K	T	0/1	0/1	0/1	0/1	0/1
000000F	3382245	GN104ID162_000684	A	G	nonsynonymous	AGC	GGC	S	G	0/1	0/1	0/1	0/1	0/1
000000F	3382579	GN104ID162_000684	T	C	nonsynonymous	TGT	CGT	C	R	0/1	0/1	0/1	0/1	0/1
000000F	3466079	GN104ID162_000700	T	A	nonsynonymous	ACG	TCG	T	S	0/0	0/1	0/1	0/0	0/0
000000F	3466187	GN104ID162_000700	C	T	nonsynonymous	GTC	ATC	V	I	0/0	0/0	0/0	0/0	0/0
000000F	3467813	GN104ID162_000702	T	C	nonsynonymous	GAC	GGC	D	G	0/0	0/0	0/0	0/0	0/0
000000F	3468165	GN104ID162_000702	T	A	nonsynonymous	ACG	TCG	T	S	0/1	0/1	0/1	0/1	0/1
000000F	3604251	GN104ID162_000735	G	C	nonsynonymous	TTC	TTG	F	L	0/1	0/1	0/1	0/1	0/1
000000F	3604376-3604380	GN104ID162_000735	TGAGG	T	frameshift	TACCTCATC	TAATC			0/0	0/0	0/0	0/0	0/0
000000F	3604381	GN104ID162_000735	T	C	nonsynonymous	TAC	TGC	Y	C	0/0	0/0	0/0	0/0	0/0
000000F	3604393	GN104ID162_000735	A	G	nonsynonymous	GTC	GCC	V	A	0/1	0/1	0/1	0/1	0/1
000000F	3631216	GN104ID162_000745	G	T	nonsynonymous	AGG	AGT	R	S	0/0	0/0	0/0	0/0	0/0
000000F	3631217	GN104ID162_000745	C	T	nonsynonymous	CGG	TGG	R	W	0/0	0/0	0/0	0/0	0/0
000000F	3631265	GN104ID162_000745	G	A	nonsynonymous	GGC	AGC	G	S	0/0	0/0	0/0	0/0	0/0
000000F	3631306	GN104ID162_000745	A	ACATAGG	nonsynonymous	ACA	ACACATAGG	T	THR	0/0	0/0	0/0	0/0	0/0
000000F	3631315-3631317	GN104ID162_000745	TAA	T	frameshift	GCTAAG	GCTG			0/0	0/0	0/0	0/0	0/0
000000F	3631319	GN104ID162_000745	G	A	nonsynonymous	GGA	AGA	G	R	0/0	0/0	0/0	0/0	0/0
000000F	3631443	GN104ID162_000745	C	A	nonsynonymous	ACA	AAA	T	K	0/0	0/0	0/0	0/0	0/0
000000F	3659929	GN104ID162_000752	C	T	nonsynonymous	CGC	CAC	R	H	0/1	0/1	0/1	0/1	0/1
000000F	3887303	GN104ID162_000802	A	G	nonsynonymous	ATG	GTG	M	V	0/1	0/1	0/1	0/1	0/1
000000F	3887306	GN104ID162_000802	T	G	nonsynonymous	TTT	GTT	F	V	0/1	0/1	0/1	0/1	0/1
000000F	4011233	GN104ID162_000830	G	A	nonsynonymous	AGC	AAC	S	N	0/1	0/1	0/1	0/1	0/1
000000F	4012921	GN104ID162_000830	T	C	nonsynonymous	TGC	CGC	C	R	0/1	0/1	0/1	0/1	0/1
000000F	4016274	GN104ID162_000830	C	G	nonsynonymous	ACC	AGC	T	S	0/1	0/1	0/1	0/1	0/1
000000F	4049249	GN104ID162_000839	A	AT	frameshift	GAT	GATT			0/1	0/1	0/1	0/1	0/1
000000F	4049250	GN104ID162_000839	T	TC	frameshift	GAT	GATC			0/1	0/1	0/1	0/1	0/1
000000F	4272316	GN104ID162_000886	C	G	nonsynonymous	CAG	GAG	Q	E	0/1	0/1	0/1	0/1	0/1
000000F	4272318	GN104ID162_000886	G	T	nonsynonymous	CAG	CAT	Q	H	0/1	0/1	0/1	0/1	0/1
000000F	4272347	GN104ID162_000886	C	CT	frameshift	CCT	CCTT			0/1	0/1	0/1	0/1	0/1
000000F	4272436	GN104ID162_000886	T	G	nonsynonymous	TGC	GGC	C	G	0/1	0/1	0/1	0/1	0/1
000000F	4328236	GN104ID162_000906	C	A	nonsynonymous	GGG	GTG	G	V	0/0	0/0	0/0	0/0	0/0
000000F	4328533	GN104ID162_000906	T	C	nonsynonymous	GAG	GGG	E	G	0/0	0/0	0/0	0/0	0/0
000000F	4374322	GN104ID162_000912	C	T	nonsynonymous	GGA	AGA	G	R	0/1	0/1	0/1	0/1	0/1
000000F	4429422	GN104ID162_000921	T	G	nonsynonymous	GAC	GCC	D	A	0/1	0/1	0/1	0/1	0/1
000000F	4625845	GN104ID162_000949	C	G	nonsynonymous	CTT	GTT	L	V	0/1	0/1	0/1	0/1	0/1
000000F	4625911	GN104ID162_000949	C	G	nonsynonymous	CGC	GGC	R	G	0/0	0/0	0/0	0/0	0/0
000000F	4626159-4626160	GN104ID162_000949	AG	A	frameshift	GCAGGG	GCAGG			1/1	1/1	1/1	1/1	1/1
000000F	4764427	GN104ID162_000976	C	G	nonsynonymous	GAC	CAC	D	H	0/0	0/0	0/0	0/0	0/0
000001F	152999	GN104ID162_001032	C	T	nonsynonymous	GGT	GAT	G	D	0/0	0/0	0/0	0/0	0/0
000001F	289440	GN104ID162_001070	G	C	nonsynonymous	GTC	CTC	V	L	0/0	0/0	0/0	0/0	0/0
000001F	289749	GN104ID162_001070	G	GA	frameshift	GAG	GAAG			1/1	1/1	1/1	1/1	1/1
000001F	296138	GN104ID162_001071	G	GC	frameshift	GGC	GGGC			1/1	1/1	1/1	1/1	1/1
000001F	317042	GN104ID162_001080	G	A	nonsynonymous	ACT	ATT	T	I	0/0	0/0	0/0	0/0	0/0
000001F	320676-320679	GN104ID162_001081	TGGG	T	nonsynonymous	ACCCCA	ACA	TP	T	0/1	0/1	0/1	0/1	0/1
000001F	324261	GN104ID162_001083	A	T	nonsynonymous	GAC	GTC	D	V	0/0	0/0	0/0	0/0	0/0
000001F	325353	GN104ID162_001084	T	C	nonsynonymous	TAT	CAT	Y	H	0/0	0/0	0/0	0/0	0/0
000001F	325359	GN104ID162_001084	T	C	nonsynonymous	TTT	CTT	F	L	0/0	0/0	0/0	0/0	0/0
000001F	325362	GN104ID162_001084	T	C	nonsynonymous	TGC	CGC	C	R	0/0	0/0	0/0	0/0	0/0
000001F	325375	GN104ID162_001084	G	C	nonsynonymous	CGT	CCT	R	P	0/0	0/0	0/0	0/0	0/0
000001F	325383	GN104ID162_001084	A	G	nonsynonymous	ACG	GCG	T	A	0/0	0/0	0/0	0/0	0/0
000001F	325389	GN104ID162_001084	G	A	nonsynonymous	GGT	AGT	G	S	0/0	0/0	0/0	0/0	0/0
000001F	325393-325395	GN104ID162_001084	ACC	A	frameshift	AACCTG	AATG			0/0	0/0	0/0	0/0	0/0
000001F	325396	GN104ID162_001084	T	TTG	frameshift	CTG	CTTGG			0/0	0/0	0/0	0/0	0/0
000001F	325398	GN104ID162_001084	T	A	nonsynonymous	TCA	ACA	S	T	0/0	0/0	0/0	0/0	0/0
000001F	325399	GN104ID162_001084	C	A	nonsense	TCA	TAA	S	*	0/0	0/0	0/0	0/0	0/0
000001F	325406	GN104ID162_001084	A	AG	frameshift	AAA	AAAG			0/0	0/0	0/0	0/0	0/0
000001F	325407	GN104ID162_001084	T	G	nonsynonymous	TGT	GGT	C	G	0/0	0/0	0/0	0/0	0/0
000001F	325412	GN104ID162_001084	G	A	nonsense	TGG	TGA	W	*	0/0	0/0	0/0	0/0	0/0
000001F	325470	GN104ID162_001084	C	T	nonsynonymous	CGG	TGG	R	W	0/0	0/0	0/0	0/0	0/0
000001F	325525	GN104ID162_001084	C	T	nonsynonymous	CCA	CTA	P	L	0/0	0/0	0/0	0/0	0/0
000001F	325540	GN104ID162_001084	A	G	nonsynonymous	CAC	CGC	H	R	0/0	0/0	0/0	0/0	0/0
000001F	325544	GN104ID162_001084	A	T	nonsynonymous	TGA	TGT	*	C	0/0	0/0	0/0	0/0	0/0
000001F	348278	GN104ID162_001094	G	A	nonsynonymous	GGC	AGC	G	S	0/1	0/1	0/1	0/1	0/1
000001F	379436	GN104ID162_001105	T	C	nonsynonymous	GAC	GGC	D	G	0/0	0/0	0/0	0/0	0/0
000001F	379460	GN104ID162_001105	C	A	nonsynonymous	GGA	GTA	G	V	0/0	0/0	0/0	0/0	0/0
000001F	379680	GN104ID162_001105	T	G	nonsynonymous	ATG	CTG	M	L	0/1	0/1	0/1	0/1	0/1
000001F	475882	GN104ID162_001127	C	A	nonsense	GAA	TAA	E	*	1/1	1/1	1/1	1/1	1/1
000001F	475883	GN104ID162_001127	G	GC	frameshift	GGC	GGGC			1/1	1/1	1/1	1/1	1/1
000001F	477089	GN104ID162_001129	G	A	nonsynonymous	GTC	ATC	V	I	0/1	0/1	0/1	0/1	0/1
000001F	477140-477141	GN104ID162_001129	CA	C	frameshift	CAA	CA			1/1	1/1	1/1	1/1	1/1
000001F	477185-477186	GN104ID162_001129	AC	A	frameshift	ACC	AC			1/1	1/1	1/1	1/1	1/1
000001F	501173	GN104ID162_001137	C	A	nonsynonymous	TTG	TTT	L	F	0/1	0/1	0/1	0/1	0/1
000001F	501724	GN104ID162_001138	T	G	nonsynonymous	ACT	CCT	T	P	0/1	0/1	0/1	0/1	0/1
000001F	501772	GN104ID162_001138	G	GAAACA	frameshift	CTT	TGTTTCTT			0/1	0/1	0/0	0/1	0/0
000001F	501773	GN104ID162_001138	G	GTGTAGAGGTCATGAGGCTGAGTGCGGGTCATGACTTACTTGGACAGAGTGAGTCTCATT,GTGTAGAGGTCATGAGGCTGAGTGCGGGTCATGACTTACTTGGACAGAGTGAGTCT	frameshift	TGC	TGAATGAGACTCACTCTGTCCAAGTAAGTCATGACCCGCACTCAGCCTCATGACCTCTACAC			0/1	0/2	0/0	0/2	0/0
000001F	502019	GN104ID162_001138	G	A	nonsynonymous	TCA	TTA	S	L	0/0	0/0	0/0	0/0	0/0
000001F	503678	GN104ID162_001139	C	G	nonsynonymous	CGA	CCA	R	P	0/0	0/0	0/0	0/0	0/0
000001F	509289	GN104ID162_001142	C	A	nonsynonymous	ACG	AAG	T	K	0/1	0/1	0/1	0/1	0/1
000001F	633256	GN104ID162_001166	A	G	nonsynonymous	TGA	CGA	*	R	0/1	0/1	0/1	0/1	0/1
000001F	633462	GN104ID162_001166	A	G	nonsynonymous	TGG	CGG	W	R	0/1	0/1	0/1	0/1	0/1
000001F	633510	GN104ID162_001166	A	G	nonsynonymous	TGT	CGT	C	R	0/1	0/1	0/1	0/1	0/1
000001F	633654-633703	GN104ID162_001166	TGTCGCTGATAGCCGATGCAACATCGCTTTGGGCTGATGTTGAGTCGGGG	T	frameshift	CCCCCCGACTCAACATCAGCCCAAAGCGATGTTGCATCGGCTATCAGCGACACA	CCACA			0/1	0/1	0/1	0/1	0/1
000001F	682663-682665	GN104ID162_001178	TTA	T,TTATA	frameshift	ATAAAC	AAAC			0/1	0/1	0/0	0/0	0/0
000001F	819831	GN104ID162_001211	C	T	nonsynonymous	CCT	TCT	P	S	0/1	0/1	0/1	0/1	0/1
000001F	933238	GN104ID162_001244	T	C	nonsynonymous	AAT	GAT	N	D	0/1	0/1	0/1	0/1	0/1
000001F	1101835	GN104ID162_001291	A	G	nonsynonymous	TCG	CCG	S	P	0/0	0/0	0/0	0/0	0/0
000001F	1101877	GN104ID162_001291	T	C	nonsynonymous	ACG	GCG	T	A	0/1	0/1	0/1	0/1	0/1
000001F	1194141	GN104ID162_001310	C	T	nonsynonymous	GAG	AAG	E	K	0/0	0/0	0/0	0/0	0/0
000001F	1252373-1252374	GN104ID162_001320	AT	A	frameshift	ATA	TA			0/1	0/0	0/1	0/0	0/1
000001F	1252738	GN104ID162_001320	C	T	nonsynonymous	GCA	ACA	A	T	0/1	0/1	0/1	0/1	0/1
000001F	1254038	GN104ID162_001321	T	C	nonsynonymous	TAT	CAT	Y	H	0/1	0/1	0/1	0/1	0/1
000001F	1326092	GN104ID162_001341	T	C	nonsynonymous	AAG	AGG	K	R	0/0	0/0	0/0	0/0	0/0
000001F	1435730	GN104ID162_001368	C	CA	frameshift	TGA	TTGA			1/1	1/1	1/1	1/1	1/1
000001F	1435857	GN104ID162_001368	T	TC	frameshift	GAT	GGAT			1/1	1/1	1/1	1/1	1/1
000001F	1437540	GN104ID162_001370	C	G	nonsynonymous	AAC	AAG	N	K	0/0	0/0	0/0	0/0	0/0
000001F	1437547	GN104ID162_001370	G	A	nonsynonymous	GAA	AAA	E	K	0/0	0/0	0/0	0/0	0/0
000001F	1437697	GN104ID162_001370	G	C	nonsynonymous	GTG	CTG	V	L	0/0	0/0	0/0	0/0	0/0
000001F	1503498	GN104ID162_001385	C	CGGGTCTG	frameshift	CGC	CGGGTCTGGC			0/1	0/1	0/1	0/1	0/1
000001F	1673730	GN104ID162_001427	T	C	nonsynonymous	GTG	GCG	V	A	0/1	0/1	0/1	0/1	0/1
000001F	1674068	GN104ID162_001427	A	T	nonsynonymous	ATG	TTG	M	L	0/1	0/1	0/1	0/1	0/1
000001F	1674219	GN104ID162_001427	G	T	nonsynonymous	AGG	ATG	R	M	0/0	0/0	0/0	0/0	0/0
000001F	1674262	GN104ID162_001427	G	T	nonsynonymous	TTG	TTT	L	F	0/0	0/0	0/0	0/0	0/0
000001F	1674273	GN104ID162_001427	A	G	nonsynonymous	CAA	CGA	Q	R	0/1	0/1	0/1	0/1	0/1
000001F	1674380	GN104ID162_001427	G	A	nonsynonymous	GCC	ACC	A	T	0/0	0/0	0/0	0/0	0/0
000001F	1799949	GN104ID162_001472	T	G	nonsynonymous	AAA	CAA	K	Q	0/1	0/1	0/1	0/1	0/1
000001F	1834978	GN104ID162_001484	C	A	nonsynonymous	ACA	AAA	T	K	0/1	0/1	0/1	0/1	0/1
000001F	1835164	GN104ID162_001484	A	G	nonsynonymous	AAC	AGC	N	S	0/0	0/0	0/0	0/0	0/0
000001F	1835202	GN104ID162_001484	G	A	nonsynonymous	GGT	AGT	G	S	0/0	0/0	0/0	0/0	0/0
000001F	1835313	GN104ID162_001484	G	A	nonsynonymous	GCA	ACA	A	T	0/1	0/1	0/1	0/1	0/1
000001F	1835388	GN104ID162_001484	A	G	nonsynonymous	AAG	GAG	K	E	0/1	0/1	0/1	0/1	0/1
000001F	1859160	GN104ID162_001495	G	T	nonsynonymous	AAC	AAA	N	K	0/1	0/1	0/1	0/1	0/1
000001F	1859342	GN104ID162_001495	A	G	nonsynonymous	TGT	CGT	C	R	0/1	0/1	0/1	0/1	0/1
000001F	1866308	GN104ID162_001498	T	C	nonsynonymous	TCT	CCT	S	P	0/1	0/1	0/1	0/1	0/1
000001F	1866408	GN104ID162_001498	A	G	nonsynonymous	AAC	GAC	N	D	0/1	0/1	0/1	0/1	0/1
000001F	1922399	GN104ID162_001510	C	A	nonsynonymous	ACC	AAC	T	N	0/1	0/1	0/1	0/1	0/1
000001F	1992801	GN104ID162_001527	C	T	nonsynonymous	CCG	CTG	P	L	0/0	0/0	0/0	0/0	0/0
000001F	2192984	GN104ID162_001557	C	T	nonsynonymous	GCT	ACT	A	T	0/1	0/1	0/1	0/1	0/1
000001F	2236191	GN104ID162_001565	C	T	nonsynonymous	GAC	AAC	D	N	0/1	0/1	0/1	0/1	0/1
000001F	2236202	GN104ID162_001565	T	C	nonsynonymous	AAC	AGC	N	S	0/1	0/1	0/1	0/1	0/1
000001F	2236211	GN104ID162_001565	C	T	nonsynonymous	CGA	CAA	R	Q	0/0	0/0	0/0	0/0	0/0
000001F	2236218	GN104ID162_001565	C	A	nonsynonymous	GTC	TTC	V	F	0/1	0/1	0/1	0/1	0/1
000001F	2236221	GN104ID162_001565	T	C	nonsynonymous	AAA	GAA	K	E	0/1	0/1	0/1	0/1	0/1
000001F	2236295	GN104ID162_001565	C	T	nonsynonymous	GAC	AAC	D	N	0/1	0/1	0/1	0/1	0/1
000001F	2236300	GN104ID162_001565	C	T	nonsynonymous	CGA	CAA	R	Q	0/1	0/1	0/1	0/1	0/1
000001F	2236316	GN104ID162_001565	T	C	nonsynonymous	ACT	GCT	T	A	0/1	0/1	0/1	0/1	0/1
000001F	2236331	GN104ID162_001565	T	C	nonsynonymous	AAG	GAG	K	E	0/1	0/1	0/1	0/1	0/1
000001F	2236342	GN104ID162_001565	C	T	nonsynonymous	CGA	CAA	R	Q	0/1	0/1	0/1	0/1	0/1
000001F	2236346	GN104ID162_001565	T	C	nonsynonymous	AAC	GAC	N	D	0/0	0/0	0/0	0/0	0/0
000001F	2236431	GN104ID162_001565	C	T	nonsynonymous	GGA	AGA	G	R	0/1	0/1	0/1	0/1	0/1
000001F	2236437	GN104ID162_001565	T	A	nonsynonymous	ACA	TCA	T	S	0/1	0/1	0/1	0/1	0/1
000001F	2236446	GN104ID162_001565	C	T	nonsynonymous	GAG	AAG	E	K	0/1	0/1	0/1	0/1	0/1
000001F	2236460	GN104ID162_001565	G	A	nonsynonymous	TCG	TTG	S	L	0/1	0/1	0/1	0/1	0/1
000001F	2236588-2236604	GN104ID162_001565	CGCAGCTTTATTAGATT	C	frameshift	CAATCTAATAAAGCTGCG	CG			0/0	0/0	0/0	0/0	0/0
000001F	2237755	GN104ID162_001565	A	AATCG	frameshift	TGT	CGATTGT			0/1	0/1	0/1	0/1	0/1
000001F	2511775	GN104ID162_001606	G	A	nonsynonymous	CGC	CAC	R	H	0/1	0/1	0/1	0/1	0/1
000001F	2511804	GN104ID162_001606	C	T	nonsynonymous	CGC	TGC	R	C	0/1	0/1	0/1	0/1	0/1
000001F	2511808	GN104ID162_001606	A	G	nonsynonymous	CAA	CGA	Q	R	0/1	0/1	0/1	0/1	0/1
000001F	2511809	GN104ID162_001606	A	C	nonsynonymous	CAA	CAC	Q	H	0/1	0/1	0/1	0/1	0/1
000001F	2511834	GN104ID162_001606	G	A	nonsynonymous	GTC	ATC	V	I	0/1	0/1	0/1	0/1	0/1
000001F	2511856	GN104ID162_001606	G	A	nonsynonymous	CGC	CAC	R	H	0/1	0/1	0/1	0/1	0/1
000001F	2511897	GN104ID162_001606	G	A	nonsynonymous	GAC	AAC	D	N	0/1	0/1	0/1	0/1	0/1
000001F	2511907	GN104ID162_001606	T	G	nonsynonymous	TTT	TGT	F	C	0/1	0/1	0/1	0/1	0/1
000001F	2511908	GN104ID162_001606	T	G	nonsynonymous	TTT	TTG	F	L	0/1	0/1	0/1	0/1	0/1
000001F	2511934	GN104ID162_001606	G	A	nonsynonymous	GGC	GAC	G	D	0/1	0/1	0/1	0/1	0/1
000001F	2511936	GN104ID162_001606	G	A	nonsynonymous	GAG	AAG	E	K	0/1	0/1	0/1	0/1	0/1
000001F	2512073	GN104ID162_001606	C	CT	frameshift	CCA	CTCA			0/1	0/1	0/1	0/1	0/1
000001F	2512111	GN104ID162_001606	T	G	nonsynonymous	CAT	CAG	H	Q	0/1	0/1	0/1	0/1	0/1
000001F	2512124	GN104ID162_001606	T	C	nonsynonymous	TCG	CCG	S	P	0/1	0/1	0/1	0/1	0/1
000001F	2512130	GN104ID162_001606	T	C	nonsynonymous	TAC	CAC	Y	H	0/1	0/1	0/1	0/1	0/1
000001F	2512140	GN104ID162_001606	A	T	nonsynonymous	TAT	TTT	Y	F	0/1	0/1	0/1	0/1	0/1
000001F	2512151-2512153	GN104ID162_001606	ATC	A	frameshift	ATC	A			0/1	0/1	0/1	0/1	0/1
000001F	2512168	GN104ID162_001606	C	G	nonsynonymous	TTC	TTG	F	L	0/1	0/1	0/1	0/1	0/1
000001F	2512193	GN104ID162_001606	G	A	nonsynonymous	GAA	AAA	E	K	0/1	0/1	0/1	0/1	0/1
000001F	2512199	GN104ID162_001606	A	G	nonsynonymous	AAG	GAG	K	E	0/1	0/1	0/1	0/1	0/1
000001F	2593757-2593770	GN104ID162_001632	CGCTTCCTCTCTCT	C	frameshift	CCGCTTCCTCTCTCT	CC			0/0	0/0	0/0	0/0	0/0
000001F	2594156	GN104ID162_001632	C	T	nonsense	CGA	TGA	R	*	0/0	0/0	0/0	0/0	0/0
000001F	2594729	GN104ID162_001633	C	T	nonsynonymous	GTG	ATG	V	M	0/0	0/0	0/0	0/0	0/0
000001F	2595284	GN104ID162_001633	A	G	nonsynonymous	TAC	CAC	Y	H	0/0	0/0	0/0	0/0	0/0
000001F	2607100	GN104ID162_001641	C	T	nonsynonymous	GCG	ACG	A	T	0/0	0/0	0/0	0/0	0/0
000001F	2725508	GN104ID162_001667	A	G	nonsynonymous	AAT	GAT	N	D	0/0	0/0	0/0	0/0	0/0
000001F	2726093	GN104ID162_001667	A	G	nonsynonymous	CAT	CGT	H	R	0/1	0/1	0/1	0/1	0/1
000001F	2911009	GN104ID162_001698	C	A	nonsynonymous	GCG	TCG	A	S	0/0	0/0	0/0	0/0	0/0
000001F	2934682	GN104ID162_001704	C	CG	frameshift	CGG	CGGG			0/1	0/1	0/1	0/1	0/1
000001F	2934688	GN104ID162_001704	C	CG	frameshift	CGG	CGGG			1/1	1/1	1/1	1/1	1/1
000001F	2934886-2934887	GN104ID162_001704	AG	A	frameshift	AGG	AG			1/1	1/1	1/1	1/1	1/1
000001F	2934899	GN104ID162_001704	C	G	nonsynonymous	ACA	AGA	T	R	0/1	0/1	0/1	0/1	0/1
000001F	3238672	GN104ID162_001780	C	T	nonsynonymous	GGC	GAC	G	D	0/0	0/0	0/0	0/0	0/0
000001F	3395728	GN104ID162_001812	C	T	nonsynonymous	GGC	GAC	G	D	0/1	0/0	0/1	0/1	0/1
000001F	3395729	GN104ID162_001812	C	T	nonsynonymous	GGC	AGC	G	S	0/1	0/0	0/1	0/1	0/1
000001F	3395734	GN104ID162_001812	A	G	nonsynonymous	GTC	GCC	V	A	0/1	0/0	0/1	0/1	0/1
000001F	3395735	GN104ID162_001812	C	T	nonsynonymous	GTC	ATC	V	I	0/1	0/0	0/1	0/1	0/1
000001F	3395756	GN104ID162_001812	G	A	nonsynonymous	CTC	TTC	L	F	0/1	0/0	0/1	0/1	0/1
000001F	3395797	GN104ID162_001812	G	T	nonsynonymous	GCC	GAC	A	D	0/1	0/0	0/1	0/1	0/1
000001F	3395798	GN104ID162_001812	C	T	nonsynonymous	GCC	ACC	A	T	0/1	0/0	0/1	0/1	0/1
000001F	3395824	GN104ID162_001812	T	A	nonsynonymous	TAT	TTT	Y	F	0/1	0/1	0/1	0/1	0/1
000001F	3395864	GN104ID162_001812	G	C	nonsynonymous	CAA	GAA	Q	E	0/1	0/1	0/1	0/1	0/1
000001F	3395873	GN104ID162_001812	C	T	nonsynonymous	GAA	AAA	E	K	0/1	0/1	0/1	0/1	0/1
000001F	3395914	GN104ID162_001812	G	T	nonsynonymous	TCT	TAT	S	Y	0/1	0/1	0/1	0/1	0/1
000001F	3395915	GN104ID162_001812	A	T	nonsynonymous	TCT	ACT	S	T	0/1	0/1	0/1	0/1	0/1
000001F	3395958	GN104ID162_001812	T	G	nonsynonymous	GAA	GAC	E	D	0/1	0/0	0/1	0/1	0/1
000001F	3395975	GN104ID162_001812	A	T	nonsynonymous	TTG	ATG	L	M	0/1	0/0	0/1	0/1	0/1
000001F	3395984	GN104ID162_001812	C	T	nonsynonymous	GAC	AAC	D	N	0/1	0/0	0/1	0/1	0/1
000001F	3395990	GN104ID162_001812	A	T	nonsynonymous	TCG	ACG	S	T	0/1	0/0	0/1	0/1	0/1
000001F	3396004	GN104ID162_001812	A	T	nonsynonymous	GTG	GAG	V	E	0/1	0/0	0/1	0/0	0/1
000001F	3396007	GN104ID162_001812	C	A	nonsynonymous	AGC	ATC	S	I	0/1	0/0	0/1	0/1	0/1
000001F	3396008	GN104ID162_001812	T	C	nonsynonymous	AGC	GGC	S	G	0/1	0/0	0/1	0/0	0/1
000001F	3396011	GN104ID162_001812	G	A	nonsynonymous	CCC	TCC	P	S	0/1	0/0	0/1	0/0	0/1
000001F	3396020-3396021	GN104ID162_001812	TA	T	frameshift	GCTAAC	GCAAC			0/1	0/0	0/0	0/0	0/1
000001F	3396024	GN104ID162_001812	C	CG	frameshift	TCG	TCCG			0/1	0/0	0/0	0/0	0/1
000001F	3396047	GN104ID162_001812	T	G	nonsynonymous	ACC	CCC	T	P	0/1	0/0	0/0	0/0	0/0
000001F	3396049	GN104ID162_001812	T	G	nonsynonymous	AAA	ACA	K	T	0/1	0/0	0/0	0/0	0/0
000001F	3396050	GN104ID162_001812	T	A	nonsense	AAA	TAA	K	*	0/1	0/0	0/0	0/0	0/0
000001F	3396055	GN104ID162_001812	T	C	nonsynonymous	GAC	GGC	D	G	0/1	0/0	0/0	0/0	0/0
000001F	3396100	GN104ID162_001812	T	G	nonsynonymous	AAA	ACA	K	T	0/1	0/0	0/0	0/0	0/0
000001F	3396113	GN104ID162_001812	C	T	nonsynonymous	GTC	ATC	V	I	0/1	0/0	0/0	0/0	0/0
000001F	3554592	GN104ID162_001847	T	C	nonsynonymous	AAA	GAA	K	E	0/0	0/0	0/0	0/0	0/0
000001F	3554607	GN104ID162_001847	C	T	nonsynonymous	GAC	AAC	D	N	0/0	0/0	0/0	0/0	0/0
000001F	3882256	GN104ID162_001907	A	G	nonsynonymous	TAT	TGT	Y	C	0/0	0/0	0/0	0/0	0/0
000001F	3882599	GN104ID162_001907	A	G	nonsynonymous	TAT	TGT	Y	C	0/1	0/1	0/1	0/1	0/1
000001F	4062719	GN104ID162_001952	A	AT	frameshift	ATG	ATTG			1/1	1/1	1/1	1/1	1/1
000001F	4063717	GN104ID162_001953	C	CA	frameshift	TTC	TTCA			1/1	1/1	1/1	1/1	1/1
000001F	4085587	GN104ID162_001960	T	C	nonsynonymous	ATC	ACC	I	T	0/0	0/0	0/0	0/1	0/0
000001F	4114245	GN104ID162_001967	C	T	nonsense	CAG	TAG	Q	*	0/1	0/1	0/1	0/1	0/1
000001F	4114418	GN104ID162_001967	C	T	nonsynonymous	CCA	CTA	P	L	0/1	0/1	0/1	0/1	0/1
000001F	4127727	GN104ID162_001971	G	C	nonsynonymous	GAC	CAC	D	H	0/1	0/1	0/1	0/1	0/1
000002F	61798-61799	GN104ID162_002053	CG	C	frameshift	GCG	GC			1/1	./.	1/1	1/1	./.
000002F	62008	GN104ID162_002053	A	AC	frameshift	CAC	CACC			1/1	1/1	./.	1/1	1/1
000002F	167766	GN104ID162_002065	C	T	nonsynonymous	CGG	TGG	R	W	0/0	0/0	0/0	0/0	0/0
000002F	167783	GN104ID162_002065	T	A	nonsynonymous	TTT	TTA	F	L	0/1	0/1	0/1	0/1	0/1
000002F	167804	GN104ID162_002065	C	A	nonsynonymous	AAC	AAA	N	K	0/0	0/0	0/0	0/0	0/0
000002F	167814	GN104ID162_002065	G	A	nonsynonymous	GTT	ATT	V	I	0/1	0/1	0/1	0/1	0/1
000002F	167823	GN104ID162_002065	A	G	nonsynonymous	AAA	GAA	K	E	0/1	0/1	0/1	0/1	0/1
000002F	168066	GN104ID162_002065	T	A	nonsynonymous	TAC	AAC	Y	N	0/0	0/0	0/0	0/0	0/0
000002F	168096	GN104ID162_002065	G	A	nonsynonymous	GGT	AGT	G	S	0/0	0/0	0/0	0/0	0/0
000002F	168208	GN104ID162_002065	A	G	nonsynonymous	CAC	CGC	H	R	0/0	0/1	0/0	0/0	0/0
000002F	168251	GN104ID162_002065	C	G	nonsynonymous	TTC	TTG	F	L	0/1	0/1	0/1	0/1	0/1
000002F	447446	GN104ID162_002112	T	C	nonsynonymous	TGG	CGG	W	R	0/1	0/1	0/1	0/1	0/1
000002F	495746	GN104ID162_002128	G	C	nonsynonymous	ATC	ATG	I	M	0/0	0/0	0/0	0/0	0/0
000002F	512969	GN104ID162_002132	C	G	nonsynonymous	GAG	CAG	E	Q	0/1	0/1	0/1	0/1	0/1
000002F	513026	GN104ID162_002132	G	C	nonsynonymous	CAG	GAG	Q	E	0/0	0/0	0/0	0/0	0/0
000002F	513063	GN104ID162_002132	G	T	nonsynonymous	AAC	AAA	N	K	0/0	0/0	0/0	0/0	0/0
000002F	513290	GN104ID162_002132	G	A	nonsynonymous	CCT	TCT	P	S	0/1	0/1	0/1	0/1	0/1
000002F	513404	GN104ID162_002132	C	T	nonsynonymous	GGC	AGC	G	S	0/1	0/1	0/1	0/1	0/1
000002F	522004-522005	GN104ID162_002136	TA	T	frameshift	ATA	AT			0/0	0/0	0/0	0/0	0/0
000002F	528312	GN104ID162_002138	A	G	nonsynonymous	AAT	GAT	N	D	0/0	0/0	0/0	0/0	0/0
000002F	577104	GN104ID162_002151	C	T	nonsynonymous	GTA	ATA	V	I	0/1	0/1	0/1	0/1	0/1
000002F	585142	GN104ID162_002156	T	G	nonsynonymous	AAA	CAA	K	Q	0/1	0/1	0/1	0/1	0/1
000002F	586209	GN104ID162_002157	C	A	nonsynonymous	CAC	AAC	H	N	0/0	0/0	0/0	0/0	0/1
000002F	586219	GN104ID162_002157	A	C	nonsynonymous	GAG	GCG	E	A	0/0	0/0	0/0	0/0	0/0
000002F	586312	GN104ID162_002157	C	T	nonsynonymous	GCG	GTG	A	V	0/1	0/1	0/1	0/1	0/1
000002F	586329	GN104ID162_002157	C	T	nonsynonymous	CTT	TTT	L	F	0/0	0/0	0/0	0/0	0/0
000002F	671841	GN104ID162_002182	G	GTC	frameshift	ACA	AGACA			1/1	1/1	1/1	1/1	1/1
000002F	671876	GN104ID162_002182	G	GGT	frameshift	ACC	ACACC			1/1	1/1	1/1	1/1	1/1
000002F	671898-671924	GN104ID162_002182	CTGGTCATCGAGTGTACTCGCGATGAG	C	frameshift	CGCTCATCGCGAGTACACTCGATGACCAGC	CGGC			0/0	0/1	0/1	0/1	0/1
000002F	671899	GN104ID162_002182	T	C	nonsynonymous	AGC	GGC	S	G	0/1	0/0	0/0	0/0	0/0
000002F	671915	GN104ID162_002182	T	TGCC	nonsynonymous	CGA	CGGGCA	R	RA	1/1	0/1	0/1	0/1	0/1
000002F	671923	GN104ID162_002182	A	G	nonsynonymous	TCA	CCA	S	P	1/1	0/1	0/1	0/1	0/1
000002F	671927-671936	GN104ID162_002182	GCCGCGCCGA	G	nonsynonymous	GATCGGCGCGGC	GAC	DRRG	D	./.	0/1	0/1	0/1	0/1
000002F	671929	GN104ID162_002182	C	CT	frameshift	GGC	AGGC			1/1	0/1	0/1	0/1	0/1
000002F	671955	GN104ID162_002182	G	T	nonsynonymous	GCG	GAG	A	E	1/1	1/1	1/1	1/1	1/1
000002F	671985	GN104ID162_002182	A	AG	frameshift	CTC	CCTC			1/1	1/1	1/1	1/1	1/1
000002F	672036	GN104ID162_002182	C	CG	frameshift	CGG	CCGG			1/1	1/1	1/1	1/1	1/1
000002F	672062	GN104ID162_002182	G	GT	frameshift	AAC	AAAC			1/1	1/1	1/1	1/1	1/1
000002F	672170	GN104ID162_002182	A	AAT	frameshift	TTT	TTATT			1/1	1/1	1/1	1/1	1/1
000002F	672834	GN104ID162_002183	A	AG	frameshift	CTC	CCTC			1/1	1/1	1/1	1/1	1/1
000002F	673189	GN104ID162_002183	A	G	nonsynonymous	TAC	CAC	Y	H	0/0	0/0	0/0	0/0	0/0
000002F	682288	GN104ID162_002189	G	C	nonsynonymous	CAT	GAT	H	D	0/1	0/1	0/1	0/1	0/1
000002F	682291	GN104ID162_002189	C	CTTA	nonsynonymous	GAT	TAAGAT	D	*D	0/1	0/1	0/1	0/1	0/1
000002F	725655	GN104ID162_002196	G	GAAAT	frameshift	CTT	ATTTCTT			0/0	0/0	0/0	0/0	0/0
000002F	725820	GN104ID162_002196	T	C	nonsynonymous	AGG	GGG	R	G	0/0	0/0	0/0	0/0	0/0
000002F	899188	GN104ID162_002231	G	A	nonsynonymous	GGG	AGG	G	R	0/0	0/0	0/0	0/0	0/0
000002F	899427	GN104ID162_002231	C	T	nonsynonymous	TCG	TTG	S	L	0/0	0/0	0/0	0/0	0/0
000002F	899526	GN104ID162_002231	C	T	nonsynonymous	GCG	GTG	A	V	0/1	0/1	0/0	0/0	0/0
000002F	900638	GN104ID162_002232	T	G	nonsynonymous	TGC	GGC	C	G	0/0	0/0	0/0	0/0	0/0
000002F	901143	GN104ID162_002232	C	T	nonsynonymous	GCG	GTG	A	V	0/0	0/0	0/0	0/0	0/0
000002F	901319	GN104ID162_002232	A	C	nonsynonymous	CAC	CCC	H	P	0/1	0/1	0/1	0/1	0/1
000002F	952667	GN104ID162_002252	A	C	nonsynonymous	AAA	CAA	K	Q	0/1	0/1	0/1	0/1	0/1
000002F	952786	GN104ID162_002252	G	A	nonsynonymous	GCG	ACG	A	T	0/1	0/1	0/1	0/1	0/1
000002F	952789	GN104ID162_002252	T	C	nonsynonymous	TCC	CCC	S	P	0/1	0/1	0/1	0/1	0/1
000002F	1088020-1088021	GN104ID162_002286	AT	A	frameshift	AAT	AT			1/1	1/1	1/1	1/1	1/1
000002F	1187284	GN104ID162_002313	C	CA	frameshift	GGC	TGGC			0/1	0/1	0/1	0/1	0/1
000002F	1187285	GN104ID162_002313	G	GCCATC	frameshift	GCC	GCGATGGC			0/1	0/1	0/1	0/1	0/1
000002F	1249100	GN104ID162_002328	T	C	nonsynonymous	AAC	GAC	N	D	0/0	0/0	0/0	0/0	0/0
000002F	1258959	GN104ID162_002332	C	CTACA	frameshift	CTA	CTACATA			0/0	0/0	0/0	0/0	0/0
000002F	1299637-1299639	GN104ID162_002344	GGT	G	frameshift	GAGGTG	GAGG			0/1	0/1	0/1	0/1	0/1
000002F	1360088	GN104ID162_002354	A	C	nonsynonymous	TTC	GTC	F	V	0/1	0/1	0/1	0/1	0/1
000002F	1360245	GN104ID162_002354	T	TA	frameshift	TCA	TCTA			0/1	0/1	0/1	0/0	0/1
000002F	1360248	GN104ID162_002354	A	T	nonsynonymous	AAT	AAA	N	K	0/1	0/1	0/1	0/0	0/1
000002F	1360263-1360265	GN104ID162_002354	TTG	T	frameshift	CAA	A			0/1	0/1	0/1	0/0	0/1
000002F	1360273	GN104ID162_002354	T	C	nonsynonymous	CAA	CGA	Q	R	0/1	0/1	0/1	0/1	0/1
000002F	1360280	GN104ID162_002354	C	G	nonsynonymous	GTC	CTC	V	L	0/1	0/1	0/1	0/0	0/1
000002F	1360297	GN104ID162_002354	G	T	nonsynonymous	TCT	TAT	S	Y	0/1	0/1	0/1	0/1	0/1
000002F	1360301	GN104ID162_002354	T	A	nonsynonymous	ATT	TTT	I	F	0/1	0/1	0/1	0/1	0/1
000002F	1361263	GN104ID162_002354	A	T	nonsynonymous	TTG	ATG	L	M	0/1	0/1	0/1	0/1	0/1
000002F	1361284	GN104ID162_002354	G	A	nonsynonymous	CAT	TAT	H	Y	0/1	0/1	0/1	0/1	0/1
000002F	1361308	GN104ID162_002354	A	G	nonsynonymous	TGC	CGC	C	R	0/1	0/1	0/1	0/1	0/1
000002F	1386860	GN104ID162_002360	G	GTT	frameshift	GTT	GTTTT			0/1	0/1	0/1	0/1	0/1
000002F	1387001	GN104ID162_002360	A	C	nonsynonymous	AAC	CAC	N	H	0/1	0/1	0/1	0/1	0/1
000002F	1430972	GN104ID162_002370	C	CTG	frameshift	CTG	CTGTG			0/1	0/1	0/1	0/1	0/1
000002F	1481433	GN104ID162_002380	G	A	nonsynonymous	CCT	CTT	P	L	0/0	0/0	0/0	0/0	0/0
000002F	1481454	GN104ID162_002380	G	A	nonsynonymous	GCT	GTT	A	V	0/0	0/0	0/0	0/0	0/0
000002F	1488206	GN104ID162_002385	C	T	nonsynonymous	CCG	CTG	P	L	0/0	0/0	0/0	0/0	0/0
000002F	1574911	GN104ID162_002395	C	T	nonsynonymous	GGG	AGG	G	R	0/0	0/0	0/0	0/0	0/0
000002F	1601694	GN104ID162_002404	A	C	nonsynonymous	TCT	GCT	S	A	0/1	0/1	0/1	0/1	0/1
000002F	1630785	GN104ID162_002411	A	ACT	frameshift	TGT	AGTGT			0/1	0/1	0/1	0/1	0/1
000002F	1630853	GN104ID162_002411	G	T	nonsynonymous	TCT	TAT	S	Y	0/1	0/1	0/1	0/1	0/1
000002F	1630916	GN104ID162_002411	C	G	nonsynonymous	TGG	TCG	W	S	0/1	0/1	0/1	0/1	0/1
000002F	1635156	GN104ID162_002413	C	T	nonsense	TGG	TAG	W	*	0/0	0/0	0/0	0/0	0/0
000002F	1957563	GN104ID162_002483	C	T	nonsynonymous	AGC	AAC	S	N	0/0	0/0	0/0	0/0	0/0
000002F	2054632	GN104ID162_002502	A	C	nonsynonymous	AAG	ACG	K	T	0/1	0/1	0/1	0/1	0/1
000002F	2054690	GN104ID162_002502	C	A	nonsynonymous	GAC	GAA	D	E	0/0	0/0	0/0	0/0	0/0
000002F	2089538-2089539	GN104ID162_002505	CG	C	frameshift	CCCGGT	CCGGT			1/1	1/1	1/1	1/1	1/1
000002F	2089556	GN104ID162_002505	C	CG	frameshift	GAC	CGAC			1/1	1/1	1/1	1/1	1/1
000002F	2089595	GN104ID162_002505	T	G	nonsynonymous	AGC	CGC	S	R	1/1	1/1	1/1	1/1	1/1
000002F	2089637	GN104ID162_002505	A	AG	frameshift	TTA	CTTA			1/1	1/1	1/1	1/1	1/1
000002F	2199514	GN104ID162_002531	C	A	nonsynonymous	CCA	CAA	P	Q	0/1	0/1	0/1	0/1	0/1
000002F	2199526	GN104ID162_002531	A	C	nonsynonymous	CAA	CCA	Q	P	0/1	0/1	0/1	0/1	0/1
000002F	2266085	GN104ID162_002541	T	A	nonsynonymous	ATC	TTC	I	F	0/0	0/0	0/0	0/0	0/0
000002F	2328701	GN104ID162_002564	C	T	nonsynonymous	CGG	CAG	R	Q	0/0	0/0	0/0	0/0	0/0
000002F	2365473	GN104ID162_002575	C	T	nonsynonymous	CGT	CAT	R	H	0/1	0/1	0/1	0/1	0/1
000002F	2365774	GN104ID162_002575	C	T	nonsynonymous	GGA	GAA	G	E	0/1	0/1	0/1	0/1	0/1
000002F	2435492	GN104ID162_002588	C	T	nonsynonymous	GGA	GAA	G	E	0/0	0/0	0/0	0/0	0/0
000002F	2580822	GN104ID162_002617	C	T	nonsynonymous	GCG	GTG	A	V	0/0	0/0	0/0	0/0	0/0
000002F	2581015	GN104ID162_002617	G	A	nonsynonymous	GAC	AAC	D	N	0/0	0/0	0/0	0/0	0/0
000002F	2581390	GN104ID162_002617	T	C	nonsynonymous	TGA	CGA	*	R	0/0	0/0	0/0	0/0	0/0
000002F	2582165	GN104ID162_002618	G	A	nonsynonymous	CGA	CAA	R	Q	0/0	0/0	0/0	0/0	0/0
000002F	2582168	GN104ID162_002618	G	A	nonsynonymous	CGA	CAA	R	Q	0/1	0/1	0/1	0/1	0/1
000002F	2582212	GN104ID162_002618	T	C	nonsynonymous	TGC	CGC	C	R	0/1	0/1	0/1	0/1	0/1
000002F	2582384	GN104ID162_002618	C	T	nonsynonymous	TCG	TTG	S	L	0/0	0/0	0/0	0/0	0/0
000002F	2582509	GN104ID162_002618	A	C	nonsynonymous	ACT	CCT	T	P	0/0	0/0	0/0	0/0	0/0
000002F	2582542	GN104ID162_002618	C	T	nonsynonymous	CGG	TGG	R	W	0/0	0/0	0/0	0/0	0/0
000002F	2582557	GN104ID162_002618	A	G	nonsynonymous	AAT	GAT	N	D	0/1	0/1	0/1	0/1	0/1
000002F	2582741	GN104ID162_002618	T	G	nonsynonymous	TTC	GTC	F	V	0/1	0/1	0/1	0/1	0/1
000002F	2582801	GN104ID162_002618	C	G	nonsynonymous	CGC	GGC	R	G	0/0	0/0	0/0	0/0	0/0
000002F	2582963	GN104ID162_002618	A	G	nonsynonymous	AGT	GGT	S	G	0/1	0/1	0/1	0/1	0/1
000002F	2627145	GN104ID162_002631	C	G	nonsynonymous	GCG	GGG	A	G	0/1	0/1	0/1	0/1	0/1
000002F	2759604	GN104ID162_002660	C	CA	frameshift	CAA	CAAA			1/1	1/1	1/1	1/1	1/1
000002F	2760490	GN104ID162_002661	C	CA	frameshift	CAA	CAAA			1/1	1/1	1/1	1/1	1/1
000002F	2760534	GN104ID162_002661	T	TA	frameshift	TCT	TCTA			1/1	1/1	1/1	1/1	1/1
000002F	2760557	GN104ID162_002661	C	G	nonsynonymous	TCC	TGC	S	C	0/0	0/0	0/0	0/0	0/0
000002F	2763352	GN104ID162_002665	T	C	nonsynonymous	AAT	GAT	N	D	0/1	0/1	0/1	0/1	0/1
000002F	2763368-2763369	GN104ID162_002665	TG	T	frameshift	CCA	CA			1/1	1/1	1/1	1/1	1/1
000002F	2763394	GN104ID162_002665	G	GT	frameshift	CCG	ACCG			1/1	1/1	1/1	1/1	1/1
000002F	2763411	GN104ID162_002665	T	TC	frameshift	GAG	GGAG			1/1	1/1	1/1	1/1	1/1
000002F	2763563	GN104ID162_002665	G	GT	frameshift	TAC	TAAC			1/1	1/1	1/1	1/1	1/1
000002F	2763623-2763624	GN104ID162_002665	GT	G	frameshift	AAC	AC			1/1	1/1	1/1	1/1	1/1
000002F	2763634	GN104ID162_002665	G	GC	frameshift	CTT	GCTT			1/1	1/1	1/1	1/1	1/1
000002F	2763727	GN104ID162_002665	G	T	nonsynonymous	CAT	AAT	H	N	1/1	1/1	1/1	1/1	1/1
000002F	2763728	GN104ID162_002665	T	G	nonsynonymous	GAA	GAC	E	D	1/1	1/1	1/1	1/1	1/1
000002F	2763752	GN104ID162_002665	C	A	nonsynonymous	TGG	TGT	W	C	1/1	1/1	1/1	1/1	1/1
000002F	2763755	GN104ID162_002665	T	TG	frameshift	CCA	CCCA			1/1	1/1	1/1	1/1	1/1
000002F	2763782	GN104ID162_002665	T	TC	frameshift	GGA	GGGA			1/1	1/1	1/1	1/1	1/1
000002F	2763819-2763820	GN104ID162_002665	CG	C	frameshift	CGA	GA			1/1	1/1	1/1	1/1	1/1
000002F	2763822-2763824	GN104ID162_002665	CAT	C	frameshift	ATATGC	ATGC			1/1	1/1	1/1	1/1	1/1
000002F	2763832	GN104ID162_002665	C	CT	frameshift	GAC	AGAC			1/1	1/1	1/1	1/1	1/1
000002F	2763891	GN104ID162_002665	A	ACTAGC	frameshift	GTC	GGCTAGTC			0/1	0/1	0/1	0/1	0/1
000002F	2809465	GN104ID162_002678	A	C	nonsynonymous	TTT	TGT	F	C	0/0	0/0	0/0	0/0	0/0
000002F	2819302	GN104ID162_002683	A	G	nonsynonymous	TGA	CGA	*	R	0/0	0/0	0/0	0/0	0/0
000002F	2927297	GN104ID162_002702	G	C	nonsynonymous	GAG	GAC	E	D	0/0	0/0	0/0	0/0	0/0
000002F	2927509	GN104ID162_002702	T	G	nonsynonymous	GTG	GGG	V	G	0/1	0/1	0/1	0/1	0/1
000002F	2934193	GN104ID162_002706	G	A	nonsynonymous	CCA	TCA	P	S	0/0	0/1	0/0	0/1	0/0
000002F	3060421	GN104ID162_002735	G	GACCTTTTTGCTTCCTGTGCTTACCCAATCTAAT	nonsynonymous	GGC	GGATTAGATTGGGTAAGCACAGGAAGCAAAAAGGTC	G	GLDWVSTGSKKV	0/1	0/1	0/1	0/1	0/1
000002F	3060539	GN104ID162_002735	T	C	nonsynonymous	CAG	CGG	Q	R	0/0	0/0	0/0	0/0	0/0
000002F	3060568	GN104ID162_002735	T	C	nonsynonymous	ATA	ATG	I	M	0/1	0/1	0/1	0/1	0/1
000002F	3271305-3271306	GN104ID162_002792	TG	T	frameshift	ATG	AT			1/1	1/1	1/1	1/1	1/1
000002F	3271307-3271309	GN104ID162_002792	CGG	C	frameshift	CGG	C			1/1	1/1	1/1	1/1	1/1
000002F	3271312-3271316	GN104ID162_002792	AGGGG	A	frameshift	TTAGGGGAG	TTAAG			1/1	1/1	1/1	1/1	1/1
000002F	3271317-3271318	GN104ID162_002792	AG	A	frameshift	GAG	GA			1/1	1/1	1/1	1/1	1/1
000002F	3271324-3271328	GN104ID162_002792	AGAGG	A	frameshift	AAAGAGGCA	AAACA			1/1	1/1	1/1	1/1	1/1
000002F	3271338-3271339	GN104ID162_002792	AG	A	frameshift	CAG	CA			1/1	1/1	1/1	1/1	1/1
000002F	3271344-3271345	GN104ID162_002792	TG	T	frameshift	TTG	TT			1/1	1/1	1/1	1/1	1/1
000002F	3271348-3271350	GN104ID162_002792	CAA	C	frameshift	GACAAG	GACG			1/1	1/1	1/1	1/1	1/1
000002F	3271352	GN104ID162_002792	C	CT	frameshift	CTT	CTTT			1/1	1/1	1/1	1/1	1/1
000002F	3271369-3271370	GN104ID162_002792	CA	C	frameshift	ATCATT	ATCTT			1/1	1/1	1/1	1/1	1/1
000002F	3271397	GN104ID162_002792	G	T	nonsynonymous	GTT	TTT	V	F	1/1	1/1	1/1	1/1	1/1
000002F	3271400	GN104ID162_002792	T	G	nonsynonymous	TCT	GCT	S	A	1/1	1/1	1/1	1/1	1/1
000002F	3271403-3271404	GN104ID162_002792	GT	G	frameshift	GTT	GT			1/1	1/1	1/1	1/1	1/1
000002F	3271477	GN104ID162_002792	G	GT	frameshift	GCA	GTCA			1/1	1/1	1/1	1/1	1/1
000002F	3271478	GN104ID162_002792	C	CA	frameshift	GCA	GCAA			1/1	1/1	1/1	1/1	1/1
000002F	3271494	GN104ID162_002792	T	TA	frameshift	AGT	AGTA			1/1	1/1	1/1	1/1	1/1
000002F	3271612-3271613	GN104ID162_002792	CA	C	frameshift	CAA	CA			1/1	1/1	1/1	1/1	1/1
000002F	3271627-3271628	GN104ID162_002792	GT	G	frameshift	GTT	GT			1/1	1/1	1/1	1/1	1/1
000002F	3271639	GN104ID162_002792	G	T	nonsynonymous	GTA	TTA	V	L	1/1	1/1	1/1	1/1	1/1
000002F	3271645-3271646	GN104ID162_002792	CA	C	frameshift	CAA	CA			1/1	1/1	1/1	1/1	1/1
000002F	3294139	GN104ID162_002803	G	GGT	frameshift	ATC	ATACC			0/1	0/1	0/1	0/1	0/1
000002F	3294140	GN104ID162_002803	A	AT,T	frameshift	ATC	AATC			1/2	1/2	1/2	1/2	1/2
000002F	3381171	GN104ID162_002820	T	C	nonsynonymous	TGC	CGC	C	R	0/1	0/1	0/1	0/1	0/1
000002F	3381395	GN104ID162_002820	C	T	nonsynonymous	CTT	TTT	L	F	0/0	0/0	0/0	0/0	0/0
000002F	3536560	GN104ID162_002850	G	T	nonsense	TGC	TGA	C	*	0/1	0/1	0/1	0/1	0/1
000002F	3536836	GN104ID162_002850	T	A	nonsense	AAG	TAG	K	*	0/1	0/1	0/1	0/1	0/1
000002F	3561388	GN104ID162_002857	A	G	nonsynonymous	ACA	GCA	T	A	0/0	0/0	0/0	0/0	0/0
000002F	3561479	GN104ID162_002857	G	A	nonsynonymous	AGC	AAC	S	N	0/0	0/0	0/0	0/0	0/0
000002F	3561484	GN104ID162_002857	G	A	nonsynonymous	GAA	AAA	E	K	0/0	0/0	0/0	0/0	0/0
000002F	3561494	GN104ID162_002857	A	G	nonsynonymous	GAG	GGG	E	G	0/0	0/0	0/0	0/0	0/0
000002F	3561503	GN104ID162_002857	T	G	nonsynonymous	ATC	AGC	I	S	0/0	0/0	0/0	0/0	0/0
000002F	3561508	GN104ID162_002857	C	T	nonsynonymous	CGT	TGT	R	C	0/0	0/0	0/0	0/0	0/0
000002F	3561509	GN104ID162_002857	G	C	nonsynonymous	CGT	CCT	R	P	0/0	0/0	0/0	0/0	0/0
000002F	3561512	GN104ID162_002857	A	C	nonsynonymous	TAC	TCC	Y	S	0/0	0/0	0/0	0/0	0/0
000002F	3561513	GN104ID162_002857	C	A	nonsense	TAC	TAA	Y	*	0/0	0/0	0/0	0/0	0/0
000002F	3561587	GN104ID162_002857	G	A	nonsynonymous	CGA	CAA	R	Q	0/1	0/0	0/1	0/0	0/1
000002F	3561599	GN104ID162_002857	C	G	nonsynonymous	ACA	AGA	T	R	0/1	0/0	0/1	0/0	0/1
000002F	3561605	GN104ID162_002857	C	G	nonsynonymous	TCT	TGT	S	C	0/1	0/0	0/1	0/0	0/1
000002F	3561608	GN104ID162_002857	T	C	nonsynonymous	TTA	TCA	L	S	0/1	0/0	0/1	0/0	0/1
000002F	3561613	GN104ID162_002857	G	A	nonsynonymous	GGT	AGT	G	S	0/1	0/0	0/1	0/0	0/1
000002F	3561622	GN104ID162_002857	A	G	nonsynonymous	ATT	GTT	I	V	0/1	0/0	0/1	./.	0/1
000002F	3561628	GN104ID162_002857	C	G	nonsynonymous	CGA	GGA	R	G	0/1	0/0	0/1	./.	0/1
000002F	3561634	GN104ID162_002857	A	G	nonsynonymous	AGA	GGA	R	G	0/1	0/0	0/1	./.	0/1
000002F	3561667	GN104ID162_002857	A	G	nonsynonymous	AAT	GAT	N	D	0/1	0/1	0/1	0/1	0/1
000002F	3561679	GN104ID162_002857	G	GGCCTCTCCTTTGACTCCT	nonsynonymous	GGC	GGCCTCTCCTTTGACTCCTGC	G	GLSFDSC	0/1	0/1	0/1	0/1	0/1
000002F	3561684	GN104ID162_002857	C	CGTTGATATTGGCGCCAACGTT,CGTTGATATTGGCGCCAAAGTT	nonsynonymous	ATC	ATCGTTGATATTGGCGCCAACGTT	I	IVDIGANV	0/2	0/2	0/2	0/2	0/2
000002F	3561692	GN104ID162_002857	G	C	nonsynonymous	CGC	CCC	R	P	0/0	0/0	0/0	0/0	0/0
000002F	3561697	GN104ID162_002857	T	C	nonsynonymous	TGC	CGC	C	R	0/1	0/1	0/1	0/1	0/1
000002F	3561703	GN104ID162_002857	G	A	nonsynonymous	GGA	AGA	G	R	0/1	0/1	0/1	0/1	0/1
000002F	3561707	GN104ID162_002857	C	G	nonsynonymous	CCC	CGC	P	R	0/1	0/1	0/1	0/1	0/1
000002F	3561723	GN104ID162_002857	G	C	nonsynonymous	AGG	AGC	R	S	0/1	0/1	0/1	0/1	0/1
000002F	3561733	GN104ID162_002857	G	A	nonsynonymous	GAT	AAT	D	N	0/1	0/1	0/1	0/1	0/1
000002F	3561737	GN104ID162_002857	T	C	nonsynonymous	GTT	GCT	V	A	0/1	0/1	0/1	0/1	0/1
000002F	3561743	GN104ID162_002857	C	T	nonsynonymous	TCC	TTC	S	F	0/1	0/1	0/1	0/1	0/1
000002F	3561754	GN104ID162_002857	T	G	nonsynonymous	TCC	GCC	S	A	0/1	0/1	0/1	0/1	0/1
000002F	3561757	GN104ID162_002857	T	A	nonsynonymous	TGC	AGC	C	S	0/1	0/1	0/1	0/1	0/1
000002F	3561799	GN104ID162_002857	G	C	nonsynonymous	GAC	CAC	D	H	0/1	0/1	0/1	0/1	0/1
000002F	3561805	GN104ID162_002857	T	C	nonsynonymous	TGC	CGC	C	R	0/1	0/1	0/1	0/1	0/1
000002F	3561808	GN104ID162_002857	G	A	nonsynonymous	GCC	ACC	A	T	0/1	0/1	0/1	0/1	0/1
000002F	3561811	GN104ID162_002857	C	A	nonsynonymous	CGC	AGC	R	S	0/1	0/1	0/1	0/1	0/1
000002F	3561829	GN104ID162_002857	G	A	nonsynonymous	GAG	AAG	E	K	0/1	0/1	0/1	0/1	0/1
000002F	3561832	GN104ID162_002857	A	G	nonsynonymous	ACC	GCC	T	A	0/1	0/1	0/1	0/1	0/1
000002F	3561844	GN104ID162_002857	T	G	nonsynonymous	TAA	GAA	*	E	0/1	0/1	0/1	0/1	0/1
000002F	3580263-3580264	GN104ID162_002864	GA	G	frameshift	GAA	GA			0/0	0/0	0/0	0/0	0/0
000002F	3590062	GN104ID162_002867	A	G	nonsynonymous	ATT	GTT	I	V	0/0	0/0	0/0	0/0	0/0
000002F	3590068	GN104ID162_002867	T	TTAG	nonsynonymous	TTG	TTAGTG	L	LV	0/0	0/0	0/0	0/0	0/0
000002F	3590071	GN104ID162_002867	A	T	nonsense	AAG	TAG	K	*	0/0	0/0	0/0	0/0	0/0
000002F	3590105	GN104ID162_002867	C	G	nonsynonymous	CCT	CGT	P	R	0/0	0/0	0/0	0/0	0/0
000002F	3590111	GN104ID162_002867	A	G	nonsynonymous	GAA	GGA	E	G	0/0	0/0	0/0	0/0	0/0
000002F	3590119-3590137	GN104ID162_002867	TCCTCTTTGAAGTTGAAGC	T	nonsynonymous	TCCTCTTTGAAGTTGAAGCAT	TAT	SSLKLKH	Y	0/0	0/0	0/0	0/0	0/0
000002F	3805165	GN104ID162_002912	A	G	nonsynonymous	TAT	TGT	Y	C	0/1	0/1	0/1	0/1	0/1
000002F	3805237	GN104ID162_002912	G	C	nonsynonymous	CGA	CCA	R	P	0/1	0/1	0/1	0/1	0/1
000002F	3805329	GN104ID162_002912	G	A	nonsynonymous	GCA	ACA	A	T	0/1	0/1	0/1	0/1	0/1
000002F	3805399	GN104ID162_002912	T	C	nonsynonymous	CTG	CCG	L	P	0/1	0/1	0/1	0/1	0/1
000002F	3805416	GN104ID162_002912	G	C	nonsynonymous	GTG	CTG	V	L	0/1	0/1	0/1	0/1	0/1
000002F	3805447	GN104ID162_002912	A	G	nonsynonymous	AAA	AGA	K	R	0/1	0/1	0/1	0/1	0/1
000002F	3805637	GN104ID162_002912	C	T	nonsense	CAG	TAG	Q	*	0/1	0/1	0/1	0/1	0/1
000002F	3940632-3940633	GN104ID162_002922	AC	A	frameshift	CAC	CA			1/1	1/1	1/1	1/1	1/1
000002F	3940648	GN104ID162_002922	G	GC	frameshift	TCG	TCGC			1/1	1/1	1/1	1/1	1/1
000002F	3940717	GN104ID162_002922	C	CG	frameshift	AAC	AACG			1/1	1/1	1/1	1/1	1/1
000002F	3941035	GN104ID162_002922	G	GT	frameshift	GTC	GTTC			1/1	1/1	1/1	1/1	1/1
000002F	3941039	GN104ID162_002922	G	C	nonsynonymous	GGA	GCA	G	A	0/0	0/0	0/0	0/0	0/0
000002F	3941484	GN104ID162_002923	T	A	nonsynonymous	ATT	AAT	I	N	1/1	1/1	1/1	1/1	1/1
000002F	3941598-3941599	GN104ID162_002923	AG	A	frameshift	GAG	GA			1/1	1/1	1/1	1/1	1/1
000002F	4121869	GN104ID162_002952	T	A	nonsynonymous	AAG	ATG	K	M	0/0	0/0	0/0	0/0	0/0
000002F	4240293	GN104ID162_002969	C	T	nonsynonymous	GAA	AAA	E	K	0/0	0/0	0/0	0/0	0/0
000002F	4253409	GN104ID162_002972	G	A	nonsynonymous	ATG	ATA	M	I	0/1	0/1	0/1	0/1	0/1
000002F	4253431	GN104ID162_002972	A	G	nonsynonymous	AAT	GAT	N	D	0/1	0/1	0/1	0/1	0/1
000002F	4253449	GN104ID162_002972	C	T	nonsense	CGA	TGA	R	*	0/1	0/1	0/1	0/1	0/1
000002F	4253453	GN104ID162_002972	T	C	nonsynonymous	TTG	TCG	L	S	0/1	0/1	0/1	0/1	0/1
000002F	4253474	GN104ID162_002972	T	C	nonsynonymous	TTG	TCG	L	S	0/1	0/1	0/1	0/1	0/1
000002F	4253531	GN104ID162_002972	T	G	nonsynonymous	TTT	TGT	F	C	0/1	0/1	0/1	0/1	0/1
000002F	4253549	GN104ID162_002972	T	C	nonsynonymous	GTG	GCG	V	A	0/1	0/1	0/1	0/1	0/1
000002F	4253605	GN104ID162_002972	G	C	nonsynonymous	GCA	CCA	A	P	0/1	0/1	0/1	0/1	0/1
000002F	4253611	GN104ID162_002972	A	G	nonsynonymous	ATT	GTT	I	V	0/1	0/1	0/1	0/1	0/1
000002F	4253617	GN104ID162_002972	G	A	nonsynonymous	GGT	AGT	G	S	0/1	0/1	0/1	0/1	0/1
000002F	4253632	GN104ID162_002972	A	G	nonsynonymous	ACT	GCT	T	A	0/1	0/1	0/1	0/1	0/1
000002F	4253638	GN104ID162_002972	A	C	nonsynonymous	ATT	CTT	I	L	0/1	0/1	0/1	0/1	0/1
000002F	4253657	GN104ID162_002972	C	T	nonsynonymous	GCG	GTG	A	V	0/1	0/1	0/1	0/1	0/1
000002F	4253674	GN104ID162_002972	A	G	nonsynonymous	ATT	GTT	I	V	0/1	0/1	0/1	0/1	0/1
000002F	4253720	GN104ID162_002972	T	C	nonsynonymous	TTG	TCG	L	S	0/1	0/1	0/1	0/1	0/1
000002F	4253725	GN104ID162_002972	A	C	nonsynonymous	ACG	CCG	T	P	0/1	0/1	0/1	0/1	0/1
000002F	4253737	GN104ID162_002972	A	G	nonsynonymous	AAT	GAT	N	D	0/1	0/1	0/1	0/1	0/1
000002F	4253749	GN104ID162_002972	A	G	nonsynonymous	AAA	GAA	K	E	0/1	0/1	0/1	0/1	0/1
000002F	4253767	GN104ID162_002972	C	T	nonsense	CAA	TAA	Q	*	0/1	0/1	0/1	0/1	0/1
000002F	4253768	GN104ID162_002972	A	G	nonsynonymous	CAA	CGA	Q	R	0/1	0/1	0/1	0/1	0/1
000002F	4253770	GN104ID162_002972	C	T	nonsynonymous	CTT	TTT	L	F	0/1	0/1	0/1	0/1	0/1
000002F	4253796	GN104ID162_002972	C	A	nonsynonymous	AAC	AAA	N	K	0/1	0/1	0/1	0/1	0/1
000002F	4253827	GN104ID162_002972	G	GCA	frameshift	GCA	GCACA			0/0	0/0	0/0	0/0	0/0
000002F	4253869	GN104ID162_002972	A	G	nonsynonymous	AAA	GAA	K	E	0/1	0/1	0/1	0/1	0/1
000002F	4253929	GN104ID162_002972	A	G	nonsynonymous	AAG	GAG	K	E	0/1	0/1	0/1	0/1	0/1
000002F	4253933	GN104ID162_002972	A	G	nonsynonymous	CAA	CGA	Q	R	0/1	0/1	0/1	0/1	0/1
000002F	4253948	GN104ID162_002972	A	G	nonsynonymous	CAC	CGC	H	R	0/1	0/1	0/1	0/1	0/1
000002F	4253951	GN104ID162_002972	A	G	nonsynonymous	CAC	CGC	H	R	0/1	0/1	0/1	0/1	0/1
000002F	4253956	GN104ID162_002972	G	A	nonsynonymous	GGT	AGT	G	S	0/1	0/1	0/1	0/1	0/1
000002F	4253963	GN104ID162_002972	A	G	nonsynonymous	CAT	CGT	H	R	0/1	0/1	0/1	0/1	0/1
000002F	4255457	GN104ID162_002973	A	G	nonsynonymous	TGC	CGC	C	R	0/1	0/1	0/1	0/1	0/1
000002F	4255495	GN104ID162_002973	A	G	nonsynonymous	CTG	CCG	L	P	0/1	0/1	0/1	0/1	0/1
000002F	4255507	GN104ID162_002973	C	G	nonsynonymous	TGC	TCC	C	S	0/1	0/1	0/1	0/1	0/1
000002F	4255666	GN104ID162_002973	T	C	nonsynonymous	CAA	CGA	Q	R	0/1	0/0	0/1	0/1	0/0
000002F	4255671	GN104ID162_002973	T	TC,TCGGG	frameshift	CAA	CAGA			0/0	0/0	0/1	0/0	0/0
000002F	4255672	GN104ID162_002973	T	C,TAGAAAAAATTTTCGG	nonsynonymous	CAA	CGA	Q	R	0/1	0/1	0/1	0/1	0/1
000002F	4255674	GN104ID162_002973	G	GGTAGAAAAAATT	nonsynonymous	TAC	TAAATTTTTTCTACC	Y	*IFST	0/1	0/0	0/0	0/0	0/0
000003F	158712	GN104ID162_003046	T	C	nonsynonymous	TGG	CGG	W	R	0/1	0/1	0/1	0/1	0/1
000003F	231309	GN104ID162_003065	G	A	nonsynonymous	CCC	CTC	P	L	0/1	0/1	0/1	0/1	0/1
000003F	231382	GN104ID162_003065	A	T	nonsynonymous	TCT	ACT	S	T	0/1	0/1	0/1	0/1	0/1
000003F	233084	GN104ID162_003067	C	A	nonsynonymous	GTC	TTC	V	F	0/1	0/1	0/1	0/1	0/1
000003F	233110	GN104ID162_003067	C	G	nonsynonymous	GGC	GCC	G	A	0/1	0/1	0/1	0/1	0/1
000003F	233114	GN104ID162_003067	T	C	nonsynonymous	AAC	GAC	N	D	0/1	0/1	0/1	0/1	0/1
000003F	273991	GN104ID162_003081	C	T	nonsynonymous	TCA	TTA	S	L	0/1	0/1	0/1	0/1	0/1
000003F	274057	GN104ID162_003081	G	C	nonsynonymous	TGC	TCC	C	S	0/1	0/1	0/1	0/1	0/1
000003F	274071	GN104ID162_003081	G	A	nonsynonymous	GCA	ACA	A	T	0/1	0/1	0/1	0/1	0/1
000003F	274080	GN104ID162_003081	G	A	nonsynonymous	GAA	AAA	E	K	0/1	0/1	0/1	0/1	0/1
000003F	274214	GN104ID162_003081	A	C	nonsynonymous	AAA	CAA	K	Q	0/1	0/1	0/1	0/1	0/1
000003F	274233	GN104ID162_003081	C	T	nonsynonymous	ACA	ATA	T	I	0/1	0/1	0/1	0/1	0/1
000003F	274267	GN104ID162_003081	A	T	nonsynonymous	CAA	CAT	Q	H	0/0	0/0	0/0	0/0	0/0
000003F	274399	GN104ID162_003081	G	A	nonsynonymous	GAG	AAG	E	K	0/1	0/1	0/1	0/1	0/1
000003F	274406	GN104ID162_003081	T	G	nonsynonymous	TTG	TGG	L	W	0/1	0/1	0/1	0/1	0/1
000003F	287440	GN104ID162_003086	C	T	nonsynonymous	TGC	TAC	C	Y	0/1	0/1	0/1	0/1	0/1
000003F	287703	GN104ID162_003086	C	G	nonsynonymous	GAA	CAA	E	Q	0/1	0/1	0/1	0/1	0/1
000003F	291756	GN104ID162_003089	T	A	nonsynonymous	ATG	AAG	M	K	0/1	0/1	0/1	0/1	0/1
000003F	291761	GN104ID162_003089	G	A	nonsynonymous	GAG	AAG	E	K	0/1	0/1	0/1	0/1	0/1
000003F	291938	GN104ID162_003089	T	C	nonsynonymous	TGC	CGC	C	R	0/1	0/1	0/1	0/1	0/1
000003F	292176	GN104ID162_003089	G	A	nonsynonymous	GAC	AAC	D	N	0/0	0/0	0/0	0/0	0/0
000003F	292209	GN104ID162_003089	G	A	nonsynonymous	GAT	AAT	D	N	0/0	0/0	0/0	0/0	0/0
000003F	771791	GN104ID162_003195	C	T	nonsynonymous	CCA	CTA	P	L	0/0	0/0	0/0	0/0	0/0
000003F	771852-771864	GN104ID162_003195	CGGGGGGGGGGGG	C	nonsynonymous	GGCGGGGGGGGGGGG	GGC	GGGGG	G	0/0	0/0	0/0	0/0	0/0
000003F	771853	GN104ID162_003195	G	A,	nonsynonymous	GGG	AGG	G	R	1/1	0/1	1/1	0/1	0/1
000003F	771865	GN104ID162_003195	G	A	nonsynonymous	GGG	AGG	G	R	0/0	0/0	0/0	0/0	0/0
000003F	771912	GN104ID162_003195	T	A	nonsynonymous	CAT	CAA	H	Q	0/1	0/1	0/1	0/1	0/1
000003F	825042	GN104ID162_003207	G	C	nonsynonymous	ACC	AGC	T	S	0/1	0/1	0/1	0/1	0/1
000003F	825437	GN104ID162_003207	A	G	nonsynonymous	TTG	TCG	L	S	0/1	0/1	0/1	0/1	0/1
000003F	825581	GN104ID162_003207	G	A	nonsynonymous	TCG	TTG	S	L	0/0	0/0	0/0	0/0	0/0
000003F	836576	GN104ID162_003212	C	T	nonsense	CAA	TAA	Q	*	0/1	0/1	0/1	0/1	0/1
000003F	913927	GN104ID162_003228	T	G	nonsynonymous	CAG	CCG	Q	P	0/1	0/1	0/1	0/1	0/1
000003F	1020030	GN104ID162_003263	C	A	nonsynonymous	CCG	CAG	P	Q	0/1	0/1	0/1	0/1	0/1
000003F	1020158	GN104ID162_003263	A	AGGCCAGATTCGTCT	frameshift	AAG	AGGCCAGATTCGTCTAG			0/1	0/0	0/0	0/0	0/0
000003F	1032258	GN104ID162_003269	A	G	nonsynonymous	AAA	GAA	K	E	0/1	0/1	0/1	0/1	0/1
000003F	1032268	GN104ID162_003269	G	A	nonsynonymous	CGA	CAA	R	Q	0/0	0/0	0/0	0/0	0/0
000003F	1032292	GN104ID162_003269	G	T	nonsynonymous	CGA	CTA	R	L	0/1	0/1	0/1	0/1	0/1
000003F	1032333	GN104ID162_003269	G	GCGACCCCTCTTCCTACTACACT	frameshift	GCG	GCGACCCCTCTTCCTACTACACTCG			0/0	0/0	0/0	0/1	0/0
000003F	1032338	GN104ID162_003269	C	CCCTCTTCCTACTACACTCGACCAACAAGACTTACCCCCTCAATTCCGTCCCCTCTTGTCACCTCTGATACAATGCAG	frameshift	ACC	ACCCCTCTTCCTACTACACTCGACCAACAAGACTTACCCCCTCAATTCCGTCCCCTCTTGTCACCTCTGATACAATGCAG			0/1	0/0	0/0	0/0	0/0
000003F	1032450-1032452	GN104ID162_003269	GAT	G	frameshift	GAT	G			0/1	0/1	0/1	0/1	0/1
000003F	1032524-1032562	GN104ID162_003269	GATACCGATGCAGTATCTGGGGCATCGGGGGGGATTTTT	G	frameshift	GCGATACCGATGCAGTATCTGGGGCATCGGGGGGGATTTTTT	GCGT			0/0	0/0	0/0	0/0	0/0
000003F	1032621-1032622	GN104ID162_003269	GA	G	frameshift	GAA	GA			0/0	0/0	0/0	0/0	0/0
000003F	1136620	GN104ID162_003298	A	C	nonsynonymous	TTT	TTG	F	L	0/0	0/0	0/0	0/0	0/0
000003F	1136932	GN104ID162_003298	T	C	nonsynonymous	ATA	ATG	I	M	0/1	0/1	0/1	0/1	0/1
000003F	1159113	GN104ID162_003306	T	C	nonsynonymous	TGA	TGG	*	W	0/1	0/1	0/1	0/1	0/1
000003F	1236443	GN104ID162_003328	T	C	nonsynonymous	AAC	AGC	N	S	0/0	0/0	0/0	0/0	0/0
000003F	1541277	GN104ID162_003406	C	T	nonsynonymous	CGA	CAA	R	Q	0/1	0/1	0/1	0/1	0/1
000003F	1541358	GN104ID162_003406	C	T	nonsense	TGG	TAG	W	*	0/0	0/0	0/0	0/0	0/0
000003F	1541359	GN104ID162_003406	A	G	nonsynonymous	TGG	CGG	W	R	0/1	0/1	0/1	0/1	0/1
000003F	1541382	GN104ID162_003406	G	A	nonsynonymous	GCG	GTG	A	V	0/1	0/1	0/1	0/1	0/1
000003F	1541591	GN104ID162_003406	C	T	nonsynonymous	GAC	AAC	D	N	0/0	0/0	0/0	0/0	0/0
000003F	1647981	GN104ID162_003426	T	A	nonsynonymous	CTT	CAT	L	H	0/1	0/1	0/1	0/1	0/1
000003F	1879088	GN104ID162_003468	T	C	nonsynonymous	AAA	AGA	K	R	0/0	0/0	0/0	0/0	0/0
000003F	1879109	GN104ID162_003468	C	T	nonsynonymous	GGC	GAC	G	D	0/0	0/0	0/1	0/0	0/0
000003F	1879217	GN104ID162_003468	T	C	nonsynonymous	GAC	GGC	D	G	0/0	0/0	0/0	0/0	0/0
000003F	2133741	GN104ID162_003507	T	C	nonsynonymous	AAG	GAG	K	E	0/1	0/1	0/1	0/1	0/1
000003F	2133830	GN104ID162_003507	C	T	nonsynonymous	CGA	CAA	R	Q	0/1	0/1	0/1	0/1	0/1
000003F	2133867	GN104ID162_003507	G	T	nonsynonymous	CCG	ACG	P	T	0/1	0/1	0/1	0/1	0/1
000003F	2133912	GN104ID162_003507	C	A	nonsynonymous	GGC	TGC	G	C	0/1	0/1	0/1	0/1	0/1
000003F	2133973	GN104ID162_003507	T	G	nonsynonymous	AAA	AAC	K	N	0/1	0/1	0/1	0/1	0/1
000003F	2134200	GN104ID162_003507	A	G	nonsynonymous	CTG	CCG	L	P	0/1	0/0	0/1	0/1	0/1
000003F	2134209	GN104ID162_003507	C	T	nonsynonymous	CGA	CAA	R	Q	0/1	0/0	0/1	0/1	0/1
000003F	2147593	GN104ID162_003509	T	C	nonsynonymous	TTA	TCA	L	S	0/1	0/0	0/0	0/0	0/0
000003F	2148435	GN104ID162_003509	T	C	nonsynonymous	TCC	CCC	S	P	0/1	0/1	0/1	0/1	0/1
000003F	2148495	GN104ID162_003509	A	G	nonsynonymous	ATC	GTC	I	V	0/1	0/1	0/1	0/1	0/1
000003F	2148650-2148651	GN104ID162_003509	CG	C	frameshift	CGCGGG	CGCGG			0/1	0/1	0/1	0/1	0/1
000003F	2148690	GN104ID162_003509	C	A	nonsynonymous	CCA	ACA	P	T	0/1	0/1	0/1	0/1	0/1
000003F	2148696	GN104ID162_003509	A	G	nonsynonymous	ACT	GCT	T	A	0/0	0/0	0/0	0/0	0/0
000003F	2148838	GN104ID162_003509	A	G	nonsynonymous	CAA	CGA	Q	R	0/0	0/0	0/0	0/0	0/0
000003F	2148867	GN104ID162_003509	A	C	nonsynonymous	AAT	CAT	N	H	0/0	0/0	0/0	0/0	0/0
000003F	2364458	GN104ID162_003552	A	AGGGC	frameshift	TCA	GCCCTCA			0/0	0/0	0/0	0/0	0/0
000003F	2364556	GN104ID162_003552	C	T	nonsynonymous	CGG	CAG	R	Q	0/0	0/0	0/0	0/0	0/0
000003F	2364563	GN104ID162_003552	G	A	nonsynonymous	CGT	TGT	R	C	0/0	0/0	0/0	0/0	0/0
000003F	2364571	GN104ID162_003552	G	A	nonsynonymous	CCG	CTG	P	L	0/0	0/0	0/0	0/0	0/0
000003F	2364589	GN104ID162_003552	A	C	nonsynonymous	GTA	GGA	V	G	0/0	0/0	0/0	0/0	0/0
000003F	2364614	GN104ID162_003552	T	C	nonsynonymous	ATC	GTC	I	V	0/0	0/0	0/0	0/0	0/0
000003F	2364763	GN104ID162_003552	G	A	nonsynonymous	GCG	GTG	A	V	0/0	0/0	0/0	0/0	0/0
000003F	2364884	GN104ID162_003552	C	A	nonsynonymous	GCC	TCC	A	S	0/0	0/0	0/0	0/0	0/0
000003F	2364905	GN104ID162_003552	T	C	nonsynonymous	AAG	GAG	K	E	0/0	0/0	0/0	0/0	0/0
000003F	2364920	GN104ID162_003552	C	A	nonsynonymous	GAC	TAC	D	Y	0/0	0/0	0/0	0/0	0/0
000003F	2364925	GN104ID162_003552	A	G	nonsynonymous	ATT	ACT	I	T	0/0	0/0	0/0	0/0	0/0
000003F	2701864	GN104ID162_003621	G	GCGC	nonsynonymous	CGC	GCGCGC	R	AR	0/1	0/1	0/1	0/1	0/1
000003F	2785313	GN104ID162_003640	G	GA	frameshift	TTC	TTTC			0/0	0/0	0/0	0/0	0/0
000003F	3380342	GN104ID162_003747	C	T	nonsynonymous	GCC	ACC	A	T	0/0	0/0	0/0	0/0	0/0
000003F	3380423	GN104ID162_003747	T	C	nonsynonymous	ATA	GTA	I	V	0/0	0/0	0/0	0/0	0/0
000003F	3485715	GN104ID162_003767	G	T	nonsynonymous	CTC	ATC	L	I	0/0	0/0	0/0	0/0	0/0
000003F	3485745	GN104ID162_003767	C	G	nonsynonymous	GCA	CCA	A	P	0/0	0/0	0/0	0/0	0/0
000003F	3520651	GN104ID162_003772	C	T	nonsynonymous	CGA	CAA	R	Q	0/0	0/0	0/0	0/0	0/0
000003F	3520712	GN104ID162_003772	G	A	nonsynonymous	CGG	TGG	R	W	0/1	0/1	0/1	0/1	0/1
[truncated: 3,188 more rows]
