# Supplementary material for: Integrated Analysis of Gene Expression, SNP, InDel, and CNV Identifies Candidate Avirulence Genes in Australian Isolates of the Wheat Leaf Rust Pathogen Puccinia triticina
Source: Genes (Basel). 2020 Sep 21;11(9):1107. doi: 10.3390/genes11091107 (PMC7564353; doi:10.3390/genes11091107)
Supplement: Supplementary file 1 [file genes-11-01107-s001.zip › supplementary_files/supplementary_file5.xlsx]

## Sheet: Sheet1 - SNPs InDels - AvrLr1
Contig	Position	GeneID	Reference	Alternative	Consequence	RefCodon	VarCodon	Ref_aa	Var_aa	S594	S625	S629	S631
000001F	682663-682665	GN104ID162_001178	TTA	T,TTATA	frameshift	ATAAAC	AAAC			0/2	0/0	0/1	0/1
000001F	3554607	GN104ID162_001847	C	T	nonsynonymous	GAC	AAC	D	N	0/1	0/1	0/0	0/0
000002F	61798-61799	GN104ID162_002053	CG	C	frameshift	GCG	GC			./.	1/1	1/1	1/1
000002F	62008	GN104ID162_002053	A	AC	frameshift	CAC	CACC			1/1	./.	1/1	1/1
000004F	3542534	GN104ID162_004691	C	A	nonsynonymous	CAC	AAC	H	N	./.	./.	1/1	./.
000004F	3542535	GN104ID162_004691	A	ATGTG	frameshift	CAC	CATGTGC			./.	./.	1/1	0/0
000009F	2734	GN104ID162_006952	A	T	nonsynonymous	TTC	TAC	F	Y	0/1	0/1	0/1	0/0
000009F	2939	GN104ID162_006952	A	G	nonsynonymous	GTG	GCG	V	A	0/0	0/0	0/1	0/0
000009F	2940	GN104ID162_006952	C	A	nonsynonymous	GTG	TTG	V	L	0/0	0/0	0/1	0/0
000009F	2961	GN104ID162_006952	C	T	nonsynonymous	GAA	AAA	E	K	0/0	0/0	0/1	0/0
000009F	2966	GN104ID162_006952	G	A	nonsynonymous	TCA	TTA	S	L	0/0	0/0	0/1	0/1
000009F	2979	GN104ID162_006952	T	C	nonsynonymous	ATC	GTC	I	V	0/1	0/0	0/1	0/1
000009F	2982	GN104ID162_006952	A	C	nonsynonymous	TTC	GTC	F	V	0/1	0/0	0/1	0/1
000009F	3318	GN104ID162_006952	C	G	nonsynonymous	TGG	TCG	W	S	./.	0/1	0/1	0/1
000009F	3321	GN104ID162_006952	C	T	nonsynonymous	GGG	GAG	G	E	./.	0/1	0/1	0/1
000009F	3323-3325	GN104ID162_006952	ACC	A	frameshift	GGT	T			./.	0/1	0/1	0/1
000009F	3327	GN104ID162_006952	C	CCCTTT	frameshift	TGT	TAAAGGGT			./.	0/1	0/1	0/1
000009F	3082056-3082057	GN104ID162_007577	CT	C	frameshift	CTC	CC			0/0	0/1	0/1	0/0
000009F	3082057-3082059	GN104ID162_007577	TCC	CCC,TC,T	nonsynonymous	CTCCCC	CCCCCC	LP	PP	0/2	0/3	0/3	0/0
000009F	3082065	GN104ID162_007577	C	A	nonsynonymous	CCA	ACA	P	T	0/0	0/0	0/0	0/1
000009F	3082066-3082067	GN104ID162_007577	CA	AA,CAA,C,CAAA	nonsynonymous	CCA	CAA	P	Q	0/1	0/1	0/0	0/1
000011F	1067671	GN104ID162_008424	T	C	nonsynonymous	CAA	CGA	Q	R	0/0	0/0	0/0	0/1
000011F	1067743	GN104ID162_008424	A	G	nonsynonymous	CTG	CCG	L	P	0/0	0/0	0/1	0/1
000011F	1067749	GN104ID162_008424	C	T	nonsynonymous	TGC	TAC	C	Y	0/0	0/0	0/1	0/1
000014F	1018400	GN104ID162_010218	T	C	nonsynonymous	AAT	GAT	N	D	0/0	0/0	0/1	0/1
000016F	639836	GN104ID162_010704	A	G	nonsynonymous	AAT	GAT	N	D	0/1	0/1	0/0	0/1
000016F	639846-639849	GN104ID162_010704	TCAC	T	nonsynonymous	ATCACT	ATT	IT	I	0/1	0/1	0/0	0/1
000016F	639852	GN104ID162_010704	A	T	nonsynonymous	GAT	GTT	D	V	0/1	0/1	0/0	0/1
000016F	639855	GN104ID162_010704	G	GCTGC	frameshift	GGC	GGCTGCC			0/1	0/1	0/0	0/1
000016F	639873	GN104ID162_010704	T	C	nonsynonymous	CTG	CCG	L	P	0/1	0/1	0/0	0/1
000016F	639877	GN104ID162_010704	T	A	nonsynonymous	GAT	GAA	D	E	0/1	0/1	0/0	0/1
000016F	639881	GN104ID162_010704	T	G	nonsynonymous	TCT	GCT	S	A	0/1	0/1	0/0	0/1
000016F	639887	GN104ID162_010704	C	T	nonsynonymous	CCT	TCT	P	S	0/1	0/1	0/0	0/1
000016F	639890	GN104ID162_010704	C	T	nonsynonymous	CGC	TGC	R	C	0/1	0/1	0/0	0/1
000016F	639938	GN104ID162_010704	A	G	nonsynonymous	ACA	GCA	T	A	0/1	0/1	0/0	0/0
000016F	639941	GN104ID162_010704	C	G	nonsynonymous	CCT	GCT	P	A	0/1	0/1	0/0	0/0
000018F	2531895	GN104ID162_011994	A	AAGGCTGGCACCCGGAAAGTACCACCCGGGTGGAACCCCCGGGT,AAGGCTGGCACCC	frameshift	TAC	ACCCGGGGGTTCCACCCGGGTGGTACTTTCCGGGTGCCAGCCTTAC			0/1	0/1	0/0	0/2
000026F	1929234	GN104ID162_015658	C	T	nonsynonymous	GCG	ACG	A	T	1/1	1/1	0/1	./.
000031F	586739-586740	GN104ID162_017282	CA	C,CAA,CAAA,CAAAA	frameshift	CAA	CA			1/3	2/3	2/4	2/3
000031F	586771	GN104ID162_017282	C	CA	frameshift	CCC	CCCA			0/0	0/0	0/0	0/1
000031F	920126	GN104ID162_017346	C	T	nonsynonymous	ACT	ATT	T	I	1/1	0/1	0/1	1/1
000031F	920297	GN104ID162_017346	A	ATGAATTG	frameshift	AAC	ATGAATTGAC			0/1	0/0	0/0	0/0
000031F	920299	GN104ID162_017346	C	CGGGCGCCAGCTGCTGTTCTCTTACACAAA	frameshift	AAC	AACGGGCGCCAGCTGCTGTTCTCTTACACAAA			0/1	0/0	0/0	./.
000031F	920550	GN104ID162_017346	C	A	nonsynonymous	TCC	TAC	S	Y	0/1	0/1	0/0	0/0
000033F	70078	GN104ID162_017863	T	TCACTTTGGGACCCCGAACAGCCCCGGACCAGC	frameshift	GAA	GGCTGGTCCGGGGCTGTTCGGGGTCCCAAAGTGAA			0/0	0/0	./.	./.
000033F	70080	GN104ID162_017863	A	ACTTTGGGACCCCGAACAGCCCCGGACCAGCCAC,C,ACTTTGGGACCCCGAACAGCCCCGGACCAGCCACC,ACTTTGGGACCCCGAACAGCCCCGGACCAGCCCC	nonsynonymous	GGT	GGGTGGCTGGTCCGGGGCTGTTCGGGGTCCCAAAGT	G	GWLVRGCSGSQS	1/4	1/1	1/4	1/1
000033F	70100	GN104ID162_017863	A	C	nonsynonymous	TGT	GGT	C	G	0/1	0/1	0/1	0/0
000034F	1099138-1099142	GN104ID162_018349	GTACA	G	frameshift	AGTACA	AG			0/0	0/1	0/1	0/0
000034F	1099386	GN104ID162_018349	G	T	nonsynonymous	GAT	TAT	D	Y	0/1	0/1	0/0	0/1
000034F	1099389	GN104ID162_018349	C	T	nonsynonymous	CGG	TGG	R	W	0/1	0/1	0/0	0/1
000034F	1099392	GN104ID162_018349	C	G	nonsynonymous	CTT	GTT	L	V	0/1	0/1	0/0	0/1
000034F	1099829	GN104ID162_018349	A	C	nonsynonymous	AAC	CAC	N	H	0/1	0/1	0/1	0/0
000034F	1099833	GN104ID162_018349	T	C	nonsynonymous	GTA	GCA	V	A	0/0	0/1	0/0	0/0
000040F	143979	GN104ID162_019913	A	G	nonsynonymous	CAT	CGT	H	R	0/1	0/1	0/1	0/0
000040F	143984	GN104ID162_019913	G	A	nonsynonymous	GAT	AAT	D	N	0/1	0/1	0/0	0/0
000040F	143988	GN104ID162_019913	T	A	nonsynonymous	ATT	AAT	I	N	0/1	0/1	0/1	0/0
000040F	144003	GN104ID162_019913	G	A	nonsynonymous	CGA	CAA	R	Q	0/0	0/1	0/0	0/0
000040F	1017910	GN104ID162_020110	C	A	nonsynonymous	TCC	TAC	S	Y	./.	./.	0/0	0/0
000047F	867586	GN104ID162_021234	A	G	nonsynonymous	AAT	GAT	N	D	0/1	0/1	0/0	0/1
000047F	867610	GN104ID162_021234	G	A	nonsynonymous	GAA	AAA	E	K	0/1	0/1	0/0	0/1
000047F	868201	GN104ID162_021234	A	G	nonsynonymous	AAA	GAA	K	E	1/1	1/1	1/1	0/1
000049F	270556	GN104ID162_021576	A	T	nonsynonymous	TAC	AAC	Y	N	0/0	0/0	0/1	0/1
000054F	357152	GN104ID162_022551	T	TGGG,TG,TGG	nonsynonymous	ACA	CCCACA	T	PT	0/0	0/3	0/2	0/3
000054F	357164	GN104ID162_022551	T	G	nonsynonymous	ACC	CCC	T	P	0/0	0/0	0/0	0/1
000056F	308126	GN104ID162_022914	T	C	nonsynonymous	GTC	GCC	V	A	0/1	0/1	0/1	0/0
000056F	308129	GN104ID162_022914	T	C	nonsynonymous	GTA	GCA	V	A	0/1	0/1	0/1	0/0
000056F	308167	GN104ID162_022914	A	C	nonsynonymous	AAC	CAC	N	H	0/0	0/1	0/1	0/0
000056F	308179	GN104ID162_022914	G	A	nonsynonymous	GCG	ACG	A	T	0/0	0/1	0/1	0/0
000056F	308192	GN104ID162_022914	A	AGGCCCC,AGGCCCCATTTGGAGCCAATATAAATATAGGTGATGTAATC	nonsynonymous	AAA	AAGGCCCCA	K	KAP	0/0	0/2	0/1	0/0
000056F	308193	GN104ID162_022914	A	ATTTGGAGCCAATATAAATATAGGTGATGTAATCATT	nonsynonymous	AAA	AAATTTGGAGCCAATATAAATATAGGTGATGTAATCATT	K	KFGANINIGDVII	0/0	0/0	0/1	0/0
000061F	278715	GN104ID162_023598	C	T	nonsynonymous	GGA	AGA	G	R	0/0	0/0	0/1	0/1
000063F	301106	GN104ID162_023931	G	C	nonsynonymous	CAC	GAC	H	D	0/1	0/1	1/1	1/1
000063F	301117	GN104ID162_023931	A	AT	frameshift	ATG	AATG			0/0	0/1	0/0	0/0
000063F	301120	GN104ID162_023931	A	ACTACCTTGAAAGGTCGTAGATCCTGCGACCGAAGGTCGTGGGTT	frameshift	GTA	GAACCCACGACCTTCGGTCGCAGGATCTACGACCTTTCAAGGTAGTA			0/0	0/1	0/0	0/0
000063F	301144	GN104ID162_023931	A	G	nonsynonymous	ATG	ACG	M	T	0/1	0/0	0/0	0/0
000067F	691482	GN104ID162_024408	C	CCA	frameshift	CCA	CCACA			0/1	0/0	0/0	0/1
000067F	691662	GN104ID162_024408	G	T	nonsynonymous	GTA	TTA	V	L	0/1	0/0	0/1	0/0
000067F	691714	GN104ID162_024408	A	T	nonsynonymous	TAT	TTT	Y	F	0/1	0/0	0/0	0/0
000067F	691716	GN104ID162_024408	T	G	nonsynonymous	TTC	GTC	F	V	0/1	0/0	0/0	0/0
000085F	205510-205511	GN104ID162_026235	CA	C,CAA	frameshift	CCA	CC			0/1	0/1	0/0	0/0
000085F	205760-205761	GN104ID162_026235	GC	G	frameshift	TCGCAG	TCGAG			0/0	0/0	0/1	0/1
000091F	187072	GN104ID162_026628	A	ACCCCCCCTCCTTTTCT,ACCCCCCCTCCTTTTCTAGCTTTGAGCGTCGATGAATCTTAAGTTCAGAGTGTTG	frameshift	ATA	ATACCCCCCCTCCTTTTCT			0/2	0/1	0/1	0/0
000091F	187073	GN104ID162_026628	A	AGCTTTGAGCGTCGATGAATCTTAAGTTCAGAGTGTTGATCATGATGAGATGCTTGATT,AGCTTTGAGCGTCGATGAATCTTAAGTTCAGAGTGTTGATCATGATGAGATGCTTGATTTTGCCAAGGGAC	frameshift	ATT	AGCTTTGAGCGTCGATGAATCTTAAGTTCAGAGTGTTGATCATGATGAGATGCTTGATTTT			0/0	0/0	0/2	0/0
000229F	42668	GN104ID162_029020	C	G	nonsynonymous	GGG	GCG	G	A	./.	./.	0/0	0/0
000229F	42681	GN104ID162_029020	T	C	nonsynonymous	AAA	GAA	K	E	./.	./.	./.	0/0

## Sheet: Sheet2 - SNPs InDels - AvrLr15
Contig	Position	GeneID	Reference	Alternative	Consequence	RefCodon	VarCodon	Ref_aa	Var_aa	S365	S467	S474	S523	S563
000001F	3395728	GN104ID162_001812	C	T	nonsynonymous	GGC	GAC	G	D	0/1	0/1	0/0	0/0	0/1
000001F	3395729	GN104ID162_001812	C	T	nonsynonymous	GGC	AGC	G	S	0/1	0/1	0/0	0/0	0/1
000001F	3395734	GN104ID162_001812	A	G	nonsynonymous	GTC	GCC	V	A	0/1	0/1	0/0	0/0	0/1
000001F	3395735	GN104ID162_001812	C	T	nonsynonymous	GTC	ATC	V	I	0/1	0/1	0/0	0/0	0/1
000001F	3395756	GN104ID162_001812	G	A	nonsynonymous	CTC	TTC	L	F	0/1	0/1	0/0	0/0	0/1
000001F	3395797	GN104ID162_001812	G	T	nonsynonymous	GCC	GAC	A	D	0/1	0/1	0/0	0/1	0/1
000001F	3395798	GN104ID162_001812	C	T	nonsynonymous	GCC	ACC	A	T	0/1	0/1	0/0	0/1	0/1
000001F	3395958	GN104ID162_001812	T	G	nonsynonymous	GAA	GAC	E	D	0/0	0/1	0/0	0/0	0/1
000001F	3395975	GN104ID162_001812	A	T	nonsynonymous	TTG	ATG	L	M	0/0	0/1	0/0	0/0	0/1
000001F	3395984	GN104ID162_001812	C	T	nonsynonymous	GAC	AAC	D	N	0/0	0/1	0/0	0/0	0/1
000001F	3395990	GN104ID162_001812	A	T	nonsynonymous	TCG	ACG	S	T	0/0	0/1	0/0	0/0	0/1
000001F	3396004	GN104ID162_001812	A	T	nonsynonymous	GTG	GAG	V	E	0/0	0/1	0/0	0/0	0/1
000001F	3396007	GN104ID162_001812	C	A	nonsynonymous	AGC	ATC	S	I	0/0	0/1	0/0	0/0	0/1
000001F	3396008	GN104ID162_001812	T	C	nonsynonymous	AGC	GGC	S	G	0/0	0/1	0/0	0/0	0/1
000001F	3396011	GN104ID162_001812	G	A	nonsynonymous	CCC	TCC	P	S	0/0	0/1	0/0	0/0	0/1
000001F	3396020-3396021	GN104ID162_001812	TA	T	frameshift	GCTAAC	GCAAC			0/0	0/1	0/0	0/0	0/1
000001F	3396024	GN104ID162_001812	C	CG	frameshift	TCG	TCCG			0/0	0/1	0/0	0/0	0/1
000001F	3396047	GN104ID162_001812	T	G	nonsynonymous	ACC	CCC	T	P	0/0	0/1	0/0	0/0	0/0
000001F	3396049	GN104ID162_001812	T	G	nonsynonymous	AAA	ACA	K	T	0/0	0/1	0/0	0/0	0/0
000001F	3396050	GN104ID162_001812	T	A	nonsense	AAA	TAA	K	*	0/0	0/1	0/0	0/0	0/0
000001F	3396055	GN104ID162_001812	T	C	nonsynonymous	GAC	GGC	D	G	0/0	0/1	0/0	0/0	0/0
000001F	3396100	GN104ID162_001812	T	G	nonsynonymous	AAA	ACA	K	T	0/0	0/1	0/0	0/0	0/0
000001F	3396113	GN104ID162_001812	C	T	nonsynonymous	GTC	ATC	V	I	0/0	0/1	0/0	0/0	0/0
000002F	167783	GN104ID162_002065	T	A	nonsynonymous	TTT	TTA	F	L	1/1	0/1	0/1	1/1	1/1
000002F	168096	GN104ID162_002065	G	A	nonsynonymous	GGT	AGT	G	S	0/0	0/0	0/0	0/0	0/1
000002F	168208	GN104ID162_002065	A	G	nonsynonymous	CAC	CGC	H	R	0/0	0/0	0/1	0/0	0/1
000002F	4255666	GN104ID162_002973	T	C	nonsynonymous	CAA	CGA	Q	R	0/1	0/1	0/0	0/1	0/1
000002F	4255671	GN104ID162_002973	T	TC,TCGGG	frameshift	CAA	CAGA			0/0	0/0	0/0	0/0	0/2
000002F	4255672	GN104ID162_002973	T	C,TAGAAAAAATTTTCGG	nonsynonymous	CAA	CGA	Q	R	1/1	0/1	0/1	0/1	1/2
000002F	4255674	GN104ID162_002973	G	GGTAGAAAAAATT	nonsynonymous	TAC	TAAATTTTTTCTACC	Y	*IFST	0/0	0/1	0/0	0/0	0/0
000003F	771852-771864	GN104ID162_003195	CGGGGGGGGGGGG	C	nonsynonymous	GGCGGGGGGGGGGGG	GGC	GGGGG	G	0/1	0/0	0/0	./.	0/0
000003F	771853	GN104ID162_003195	G	A,	nonsynonymous	GGG	AGG	G	R	0/2	1/1	0/1	0/1	./.
000003F	771865	GN104ID162_003195	G	A	nonsynonymous	GGG	AGG	G	R	0/1	0/0	0/0	0/0	0/0
000003F	2147593	GN104ID162_003509	T	C	nonsynonymous	TTA	TCA	L	S	./.	0/1	0/0	0/0	1/1
000003F	2148696	GN104ID162_003509	A	G	nonsynonymous	ACT	GCT	T	A	0/1	0/0	0/0	0/1	0/0
000004F	1985790	GN104ID162_004399	G	A	nonsynonymous	GGA	AGA	G	R	0/0	0/0	0/0	0/1	0/0
000004F	1985812	GN104ID162_004399	G	GGGCGGGTACCGGCGGTACCCGT	frameshift	AGG	AGGGCGGGTACCGGCGGTACCCGTG			0/0	0/0	0/0	0/0	0/1
000005F	3000932	GN104ID162_005467	G	T	nonsynonymous	CAT	AAT	H	N	0/0	0/1	0/0	0/1	0/1
000005F	3000945	GN104ID162_005467	G	C	nonsynonymous	TTC	TTG	F	L	0/0	0/1	0/1	0/0	0/1
000006F	3008750	GN104ID162_006115	G	GAAAGGGAAGGAAGGAGATGGAAATATCCGTCAAGTCAGTCTGAATCCAGGGATGATC,GA	nonsynonymous	GTG	GTGAAAGGGAAGGAAGGAGATGGAAATATCCGTCAAGTCAGTCTGAATCCAGGGATGATC	V	VKGKEGDGNIRQVSLNPGMI	0/0	0/1	0/1	0/0	0/0
000006F	3008754	GN104ID162_006115	C	CACCCTAGTCTTCAATACAATATGAGACGAGA,CACCCTAGTCTTCAATACAATATGA	frameshift	CGA	CACCCTAGTCTTCAATACAATATGAGACGAGAGA			0/0	0/1	0/2	0/0	0/0
000006F	3009466	GN104ID162_006115	G	A	nonsynonymous	GTC	ATC	V	I	0/0	0/0	0/0	0/0	0/1
000006F	3009473	GN104ID162_006115	G	A	nonsynonymous	CGA	CAA	R	Q	0/0	0/0	0/0	0/0	0/1
000006F	3009509-3009524	GN104ID162_006115	GGATTCAACACCCTAA	G	nonsynonymous	AGGATTCAACACCCTAAT	AGT	RIQHPN	S	0/1	0/0	0/1	0/1	0/1
000006F	3009538	GN104ID162_006115	T	A	nonsynonymous	TTT	ATT	F	I	0/1	0/0	0/1	0/1	0/1
000006F	3009540	GN104ID162_006115	T	G	nonsynonymous	TTT	TTG	F	L	0/1	0/0	0/1	0/1	0/1
000006F	3009709	GN104ID162_006115	T	G	nonsynonymous	TGT	TGG	C	W	0/1	0/1	0/1	0/0	0/1
000006F	3009834	GN104ID162_006115	A	C	nonsynonymous	AAA	ACA	K	T	0/1	0/1	0/1	0/0	0/1
000006F	3009839	GN104ID162_006115	A	T	nonsynonymous	ATG	TTG	M	L	0/1	0/1	0/1	0/0	0/1
000008F	2752868	GN104ID162_006867	A	G	nonsynonymous	TTG	TCG	L	S	0/1	0/0	0/0	0/1	0/1
000008F	2753005	GN104ID162_006867	G	A	nonsynonymous	CGC	TGC	R	C	0/1	0/0	0/0	0/1	0/1
000008F	2753079	GN104ID162_006867	T	G	nonsynonymous	GAA	GCA	E	A	0/1	0/0	0/0	0/1	0/1
000008F	2753198	GN104ID162_006867	G	T	nonsynonymous	CTT	ATT	L	I	0/0	0/0	0/0	0/0	0/1
000008F	2753726	GN104ID162_006867	C	A	nonsynonymous	GAT	TAT	D	Y	0/1	0/0	0/0	0/1	0/1
000008F	2994446	GN104ID162_006928	T	G	nonsynonymous	ACC	CCC	T	P	0/1	0/0	0/0	0/1	0/0
000008F	2994461	GN104ID162_006928	T	C	nonsynonymous	AAG	GAG	K	E	0/1	0/0	0/0	0/1	0/0
000009F	6111	GN104ID162_006954	A	G	nonsynonymous	AAG	GAG	K	E	0/1	0/1	0/0	0/1	0/1
000009F	6136	GN104ID162_006954	C	G	nonsynonymous	ACC	AGC	T	S	0/0	0/1	0/0	0/1	0/0
000009F	6153	GN104ID162_006954	A	G	nonsynonymous	ATT	GTT	I	V	0/1	0/1	0/0	0/0	0/1
000009F	6156-6163	GN104ID162_006954	CCCTCTCT	C	frameshift	CCCTCTCTC	CC			0/1	0/1	0/0	0/0	0/1
000009F	6174	GN104ID162_006954	A	T	nonsynonymous	ACC	TCC	T	S	0/1	0/1	0/0	0/0	0/1
000009F	6177-6179	GN104ID162_006954	CAT	C	frameshift	CAT	C			0/0	0/1	0/0	0/0	0/0
000009F	6186-6187	GN104ID162_006954	CT	C	frameshift	CTC	CC			0/0	0/1	0/0	0/0	0/0
000009F	6189-6190	GN104ID162_006954	CA	C	frameshift	CAT	CT			0/0	0/1	0/0	0/0	0/0
000009F	6190	GN104ID162_006954	A	C,	nonsynonymous	CAT	CCT	H	P	0/0	0/2	0/0	0/0	0/0
000009F	6207	GN104ID162_006954	T	A	nonsynonymous	TAA	AAA	*	K	0/0	0/1	0/0	0/0	0/1
000009F	394159	GN104ID162_007024	C	A	nonsynonymous	ACC	AAC	T	N	0/0	0/1	0/1	0/1	0/1
000009F	394409	GN104ID162_007024	A	G	nonsynonymous	CAA	CGA	Q	R	0/1	0/1	0/1	0/0	0/1
000009F	3082055-3082057	GN104ID162_007577	CCT	C	frameshift	CCCCTC	CCCC			0/0	0/0	0/0	0/0	0/1
000009F	3082057-3082059	GN104ID162_007577	TCC	CCC,TC,T	nonsynonymous	CTCCCC	CCCCCC	LP	PP	0/1	0/1	0/1	0/1	0/0
000009F	3082066-3082067	GN104ID162_007577	CA	AA,CAA,C,CAAA	nonsynonymous	CCA	CAA	P	Q	0/0	0/1	0/1	0/1	3/4
000009F	3083587	GN104ID162_007577	G	A	nonsynonymous	GCA	ACA	A	T	0/0	0/0	0/0	0/1	0/0
000016F	330038	GN104ID162_010625	C	A	nonsynonymous	GCC	GAC	A	D	0/0	0/0	0/0	0/1	0/1
000016F	639836	GN104ID162_010704	A	G	nonsynonymous	AAT	GAT	N	D	0/1	0/0	0/1	0/1	0/1
000016F	639855	GN104ID162_010704	G	GCTGC	frameshift	GGC	GGCTGCC			0/1	0/0	0/1	0/1	0/1
000016F	639873	GN104ID162_010704	T	C	nonsynonymous	CTG	CCG	L	P	0/1	0/0	0/1	0/1	0/0
000016F	639877	GN104ID162_010704	T	A	nonsynonymous	GAT	GAA	D	E	0/1	0/0	0/1	0/1	0/0
000016F	639881	GN104ID162_010704	T	G	nonsynonymous	TCT	GCT	S	A	0/1	0/0	0/1	0/1	0/0
000016F	639887	GN104ID162_010704	C	T	nonsynonymous	CCT	TCT	P	S	0/1	0/0	0/1	0/1	0/0
000016F	639890	GN104ID162_010704	C	T	nonsynonymous	CGC	TGC	R	C	0/1	0/0	0/1	0/1	0/0
000016F	639938	GN104ID162_010704	A	G	nonsynonymous	ACA	GCA	T	A	0/1	0/0	0/1	0/0	0/0
000016F	639941	GN104ID162_010704	C	G	nonsynonymous	CCT	GCT	P	A	0/1	0/0	0/0	0/0	0/0
000016F	640384	GN104ID162_010704	C	T	nonsense	CGA	TGA	R	*	0/1	0/1	0/1	0/0	0/1
000017F	1490176	GN104ID162_011343	G	GGGGGCCATGTTCAAGCCCCATACCGAGTAAAAGGCACTTTTTACAAATAAAAAAAATAAACTCATTC,GGGGGCCATGTTCAAGCCCCATACCGAGTAAGAGGCACTTTTTACAAATAAAAAAAA,GGGGGCCATGTTCAAGCCCCATACCGAGTAAGAGGCACTTTTTACAAATAAAAAAAATAAACTCA	frameshift	ACG	ACGGGGGCCATGTTCAAGCCCCATACCGAGTAAAAGGCACTTTTTACAAATAAAAAAAATAAACTCATTC			0/1	0/0	0/0	0/2	0/0
000019F	201129	GN104ID162_012087	A	T	nonsynonymous	GTA	GAA	V	E	0/1	0/0	0/1	0/0	0/1
000019F	201132	GN104ID162_012087	T	G	nonsynonymous	AAA	ACA	K	T	0/1	0/0	0/1	0/0	0/0
000019F	201133	GN104ID162_012087	T	G	nonsynonymous	AAA	CAA	K	Q	0/1	0/0	0/1	0/0	0/0
000019F	201136	GN104ID162_012087	T	G	nonsynonymous	AAA	CAA	K	Q	0/1	0/0	0/1	0/0	0/0
000019F	201138	GN104ID162_012087	T	A	nonsynonymous	AAT	ATT	N	I	0/1	0/0	0/1	0/0	0/0
000019F	201141	GN104ID162_012087	A	T	nonsynonymous	TTT	TAT	F	Y	0/1	0/0	0/1	0/0	0/0
000019F	201144	GN104ID162_012087	C	CTA	frameshift	GGA	GTAGA			0/1	0/0	0/1	0/0	0/0
000019F	201146	GN104ID162_012087	A	C	nonsynonymous	AAT	AAG	N	K	0/1	0/0	0/1	0/0	0/1
000019F	201148	GN104ID162_012087	T	TC	frameshift	AAT	GAAT			0/1	0/0	0/1	0/0	0/0
000019F	201149-201152	GN104ID162_012087	TGGG	T	nonsynonymous	ACCCCA	ACA	TP	T	0/1	0/0	0/1	0/0	0/0
000019F	201159	GN104ID162_012087	A	C	nonsynonymous	ATA	AGA	I	R	0/1	0/0	0/1	0/0	0/0
000019F	201162	GN104ID162_012087	T	A	nonsynonymous	AAA	ATA	K	I	0/1	0/0	0/1	0/0	0/0
000019F	201163	GN104ID162_012087	T	G	nonsynonymous	AAA	CAA	K	Q	0/1	0/0	0/1	0/0	0/0
000019F	201180	GN104ID162_012087	G	A	nonsynonymous	GCG	GTG	A	V	0/1	0/0	0/1	0/1	0/1
000019F	201181	GN104ID162_012087	C	T	nonsynonymous	GCG	ACG	A	T	0/1	0/0	0/1	0/1	0/1
000019F	201186	GN104ID162_012087	A	T	nonsynonymous	TTT	TAT	F	Y	0/1	0/0	0/1	0/1	0/1
000019F	201214	GN104ID162_012087	C	T	nonsynonymous	GCC	ACC	A	T	0/1	0/0	0/1	0/1	0/1
000020F	103272	GN104ID162_012567	A	G	nonsynonymous	TAA	CAA	*	Q	1/1	0/0	0/0	0/1	1/1
000020F	104169	GN104ID162_012567	T	TG	frameshift	AAC	CAAC			./.	0/0	0/0	0/0	1/1
000022F	592603	GN104ID162_013524	G	A	nonsynonymous	CGG	CAG	R	Q	0/0	0/0	0/0	0/0	0/1
000022F	592609	GN104ID162_013524	G	T	nonsynonymous	GGG	GTG	G	V	0/0	0/0	0/0	0/0	0/1
000022F	592710	GN104ID162_013524	G	A	nonsynonymous	GAG	AAG	E	K	0/1	0/0	0/0	0/1	0/1
000023F	950219	GN104ID162_014065	T	C	nonsynonymous	TGG	CGG	W	R	1/1	0/1	0/0	0/0	1/1
000023F	950240	GN104ID162_014065	G	A	nonsynonymous	GAT	AAT	D	N	0/0	0/1	0/0	0/0	0/0
000023F	950250	GN104ID162_014065	G	A	nonsynonymous	CGG	CAG	R	Q	0/1	0/1	0/0	0/0	0/1
000023F	950288	GN104ID162_014065	T	C	nonsynonymous	TGG	CGG	W	R	0/1	0/1	0/0	0/1	0/1
000023F	950309	GN104ID162_014065	A	G	nonsynonymous	AGC	GGC	S	G	0/1	0/0	0/0	0/0	0/0
000023F	950312	GN104ID162_014065	G	A	nonsynonymous	GCG	ACG	A	T	0/1	0/1	0/0	0/0	0/0
000024F	109155	GN104ID162_014328	C	A	nonsynonymous	GGG	GTG	G	V	0/0	0/0	0/0	0/0	0/1
000024F	109269	GN104ID162_014328	C	T	nonsynonymous	CGA	CAA	R	Q	0/0	0/0	0/1	0/1	0/0
000024F	109314	GN104ID162_014328	C	T	nonsynonymous	CGA	CAA	R	Q	0/0	0/0	0/1	0/1	0/0
000024F	109890	GN104ID162_014328	C	T	nonsynonymous	GAC	AAC	D	N	0/0	0/0	0/0	0/0	0/1
000024F	110003	GN104ID162_014328	G	A	nonsynonymous	GCT	GTT	A	V	0/0	0/1	0/1	0/0	0/0
000024F	110015	GN104ID162_014328	A	T	nonsynonymous	TTT	TAT	F	Y	0/1	0/0	0/0	0/0	0/0
000027F	1138658	GN104ID162_015876	T	C	nonsynonymous	AAA	GAA	K	E	0/0	0/1	0/0	0/0	0/0
000027F	1138703	GN104ID162_015876	C	A	nonsynonymous	GCT	TCT	A	S	0/1	0/0	0/0	0/0	0/0
000027F	1138834	GN104ID162_015876	A	C	nonsynonymous	CAT	CAG	H	Q	0/1	0/0	0/0	0/1	0/0
000027F	1138996	GN104ID162_015876	T	G	nonsynonymous	AAC	ACC	N	T	0/1	0/1	0/1	0/0	0/1
000031F	586739-586740	GN104ID162_017282	CA	C,CAA,CAAA,CAAAA	frameshift	CAA	CA			0/1	0/1	2/3	0/4	0/3
000031F	586771	GN104ID162_017282	C	CA	frameshift	CCC	CCCA			0/0	0/1	0/0	0/0	0/0
000031F	920126	GN104ID162_017346	C	T	nonsynonymous	ACT	ATT	T	I	0/0	0/1	0/0	0/1	0/1
000031F	920299	GN104ID162_017346	C	CGGGCGCCAGCTGCTGTTCTCTTACACAAA	frameshift	AAC	AACGGGCGCCAGCTGCTGTTCTCTTACACAAA			0/0	0/0	0/0	./.	0/0
000032F	1281378	GN104ID162_017793	A	G	nonsynonymous	CAA	CGA	Q	R	0/1	0/0	0/0	0/1	0/1
000032F	1281381	GN104ID162_017793	C	G	nonsynonymous	CCA	CGA	P	R	0/1	0/0	0/0	0/1	0/1
000032F	1281386	GN104ID162_017793	G	C	nonsynonymous	GGC	CGC	G	R	0/1	0/0	0/0	0/1	0/1
000032F	1281603	GN104ID162_017793	G	A	nonsynonymous	CGA	CAA	R	Q	0/1	0/1	0/1	0/0	0/1
000032F	1281704	GN104ID162_017793	G	A	nonsynonymous	GAA	AAA	E	K	0/0	0/1	0/1	0/0	0/1
000032F	1281891	GN104ID162_017793	A	T	nonsynonymous	AAG	ATG	K	M	0/1	0/0	0/0	0/1	0/1
000034F	1099138-1099142	GN104ID162_018349	GTACA	G	frameshift	AGTACA	AG			0/1	0/1	0/1	0/1	0/0
000034F	1099386	GN104ID162_018349	G	T	nonsynonymous	GAT	TAT	D	Y	0/0	0/1	0/0	0/1	0/0
000034F	1099401	GN104ID162_018349	C	T	nonsynonymous	CGT	TGT	R	C	0/1	0/1	0/1	0/1	0/0
000034F	1099407	GN104ID162_018349	G	A	nonsynonymous	GAA	AAA	E	K	0/1	0/1	0/1	0/1	0/0
000034F	1099584	GN104ID162_018349	C	T	nonsynonymous	CGT	TGT	R	C	0/1	0/0	0/1	0/1	0/0
000034F	1099615	GN104ID162_018349	G	A	nonsynonymous	CGG	CAG	R	Q	0/1	0/0	0/1	0/1	0/0
000034F	1099829	GN104ID162_018349	A	C	nonsynonymous	AAC	CAC	N	H	0/0	0/1	0/1	0/1	0/1
000034F	1099833	GN104ID162_018349	T	C	nonsynonymous	GTA	GCA	V	A	0/0	0/1	0/0	0/1	0/1
000034F	1099847	GN104ID162_018349	C	T	nonsynonymous	CGG	TGG	R	W	0/0	0/0	0/0	0/1	0/0
000035F	534296	GN104ID162_018557	A	C	nonsynonymous	TTG	TGG	L	W	0/0	0/1	0/1	0/0	0/0
000035F	534302	GN104ID162_018557	C	T	nonsynonymous	CGC	CAC	R	H	0/0	0/1	0/1	0/0	0/1
000036F	14075	GN104ID162_018741	A	G	nonsynonymous	AAG	GAG	K	E	./.	0/0	0/0	0/0	0/0
000036F	14117	GN104ID162_018741	A	G	nonsynonymous	ACT	GCT	T	A	0/0	0/1	./.	0/0	./.
000036F	14180	GN104ID162_018741	T	A	nonsynonymous	TTT	ATT	F	I	0/0	0/1	0/1	0/0	0/1
000036F	14204	GN104ID162_018741	G	A	nonsynonymous	GAG	AAG	E	K	0/1	0/1	0/1	0/0	0/1
000036F	14223	GN104ID162_018741	G	A	nonsynonymous	AGA	AAA	R	K	0/1	0/1	0/1	0/0	0/1
000036F	14255	GN104ID162_018741	C	A	nonsynonymous	CTG	ATG	L	M	0/0	0/1	0/1	0/1	0/1
000036F	14295	GN104ID162_018741	A	G	nonsynonymous	CAA	CGA	Q	R	0/0	0/1	0/1	0/1	0/1
000036F	14306	GN104ID162_018741	A	G	nonsynonymous	AAA	GAA	K	E	0/0	0/1	0/1	0/1	0/1
000036F	14313	GN104ID162_018741	T	C	nonsynonymous	TTG	TCG	L	S	0/0	0/1	0/1	0/1	0/1
000054F	357152	GN104ID162_022551	T	TGGG,TG,TGG	nonsynonymous	ACA	CCCACA	T	PT	0/1	0/0	0/0	2/3	0/0
000054F	357164	GN104ID162_022551	T	G	nonsynonymous	ACC	CCC	T	P	0/0	0/0	0/1	./.	0/0
000062F	195865-195871	GN104ID162_023746	CTGCAAG	C	nonsynonymous	GCTGCAAGA	GCA	AAR	A	1/1	./.	1/1	./.	./.
000062F	196032	GN104ID162_023746	C	T	nonsynonymous	TCC	TTC	S	F	0/1	./.	./.	0/0	0/1
000067F	691714	GN104ID162_024408	A	T	nonsynonymous	TAT	TTT	Y	F	1/1	0/1	0/0	0/1	1/1
000067F	691716	GN104ID162_024408	T	G	nonsynonymous	TTC	GTC	F	V	0/1	0/1	0/0	0/1	0/1
000067F	691726	GN104ID162_024408	C	T	nonsynonymous	GCG	GTG	A	V	0/1	0/1	0/0	0/1	0/1
000067F	691731	GN104ID162_024408	C	G	nonsynonymous	CAT	GAT	H	D	0/1	0/1	0/0	0/1	0/1
000067F	691736	GN104ID162_024408	A	C	nonsynonymous	TTA	TTC	L	F	0/1	0/1	0/0	0/1	0/1
000067F	691742	GN104ID162_024408	A	G	nonsynonymous	TGA	TGG	*	W	0/1	0/1	0/0	0/0	0/0
000074F	395355	GN104ID162_025236	G	C	nonsynonymous	CGT	GGT	R	G	0/0	0/1	0/0	0/1	0/1
000074F	395379	GN104ID162_025236	C	G	nonsynonymous	GCT	CCT	A	P	0/0	0/1	0/0	0/1	0/1
000074F	395390-395403	GN104ID162_025236	GCACTGACCAATTC	G	frameshift	GAATTGGTCAGTGCA	CA			0/0	0/1	0/0	0/1	0/1
000074F	395424	GN104ID162_025236	C	T	nonsynonymous	GGC	AGC	G	S	0/0	0/1	0/0	0/1	0/1
000074F	395427	GN104ID162_025236	C	T	nonsynonymous	GCT	ACT	A	T	1/1	0/0	0/0	0/0	0/1
000074F	395429	GN104ID162_025236	G	GCCCCCCC,GCCCCCC,GCCCC	frameshift	ACA	AGGGGGGGCA			0/0	0/1	0/0	0/2	0/0
000074F	395430	GN104ID162_025236	T	C	nonsynonymous	ACA	GCA	T	A	0/0	0/1	0/0	0/1	0/1
000074F	395437	GN104ID162_025236	C	CCCCCCCG	frameshift	CCG	CCCGGGGGGG			0/0	0/0	0/0	0/0	0/1
000074F	395445	GN104ID162_025236	G	GGCACACAGC	nonsynonymous	CAT	GCTGTGTGCCAT	H	AVCH	0/0	0/1	0/0	0/1	0/1
000074F	395469-395470	GN104ID162_025236	TG	T	frameshift	AGCACA	AGACA			0/0	0/1	0/0	0/1	0/1
000074F	395474	GN104ID162_025236	G	A	nonsynonymous	CCC	CTC	P	L	0/0	0/1	0/0	0/1	0/1
000082F	387908-387910	GN104ID162_026043	CCT	C	frameshift	TCCTCT	TCCT			1/1	0/0	0/0	0/0	0/1
000082F	388105	GN104ID162_026043	A	G	nonsynonymous	TAT	TGT	Y	C	1/1	0/1	0/1	0/0	1/1
000090F	277880	GN104ID162_026581	T	A	nonsynonymous	ATT	AAT	I	N	0/1	0/1	0/1	0/0	0/0
000090F	277915	GN104ID162_026581	C	T	nonsynonymous	CAC	TAC	H	Y	0/0	0/0	0/1	0/0	0/0
000090F	277918	GN104ID162_026581	A	G	nonsynonymous	AAA	GAA	K	E	0/0	0/0	0/1	0/0	0/0
000090F	277939	GN104ID162_026581	G	A	nonsynonymous	GTT	ATT	V	I	0/0	0/1	0/1	0/0	0/0
000090F	278052	GN104ID162_026581	T	G	nonsynonymous	TTT	GTT	F	V	0/1	0/1	0/1	0/1	0/0
000090F	278061	GN104ID162_026581	C	G	nonsynonymous	CCC	GCC	P	A	0/1	0/1	0/1	0/1	0/0
000095F	50189	GN104ID162_026822	T	C	nonsynonymous	AAA	GAA	K	E	./.	1/1	./.	./.	0/0
000095F	50191	GN104ID162_026822	C	CT,T	frameshift	AGG	AAGG			1/1	2/2	./.	1/1	1/1
000111F	206623	GN104ID162_027661	A	G	nonsynonymous	TAG	CAG	*	Q	./.	0/0	0/0	0/1	./.
000111F	206775	GN104ID162_027661	G	A	nonsynonymous	GCA	GTA	A	V	./.	0/0	0/0	0/0	0/0
000111F	206803	GN104ID162_027661	T	C	nonsynonymous	AAC	GAC	N	D	./.	0/0	0/0	0/0	0/0
000131F	10166	GN104ID162_028251	T	A	nonsynonymous	TAT	TTT	Y	F	0/1	0/0	0/0	0/1	1/1
000131F	48576	GN104ID162_028261	T	C	nonsynonymous	TTG	TCG	L	S	0/0	0/1	0/1	0/1	0/1
000131F	48834	GN104ID162_028261	G	A	nonsynonymous	CGA	CAA	R	Q	0/0	0/1	0/1	0/0	0/0

## Sheet: Sheet3 - SNPs InDels - AvrLr24
Contig	Position	GeneID	Reference	Alternative	Consequence	RefCodon	VarCodon	Ref_aa	Var_aa	S467	S474	S521	S547	S576
000000F	1034194	GN104ID162_000167	C	G	nonsynonymous	AGG	AGC	R	S	0/0	0/0	0/0	0/1	0/0
000000F	1034243-1034252	GN104ID162_000167	GAGACTCCGA	G	nonsynonymous	GTCGGAGTCTCA	GCA	VGVS	A	0/0	0/0	0/0	0/1	0/1
000000F	1034254	GN104ID162_000167	G	GTAA	nonsynonymous	CCC	CCTTAC	P	PY	0/0	0/0	0/0	0/1	0/1
000000F	1034273	GN104ID162_000167	C	G	nonsynonymous	GGT	GCT	G	A	0/0	0/0	0/1	0/0	0/1
000000F	1034277	GN104ID162_000167	T	C	nonsynonymous	ATA	GTA	I	V	0/0	0/0	0/1	0/0	0/1
000000F	1034281	GN104ID162_000167	G	C	nonsynonymous	GAC	GAG	D	E	0/0	0/0	0/1	0/0	0/1
000000F	1034288	GN104ID162_000167	G	A	nonsynonymous	TCG	TTG	S	L	0/0	0/0	0/1	0/0	0/1
000000F	1034294	GN104ID162_000167	A	T	nonsynonymous	ATG	AAG	M	K	0/0	0/0	0/1	0/0	0/1
000000F	1034395	GN104ID162_000167	T	A	nonsynonymous	AAG	ATG	K	M	0/1	0/0	0/1	0/1	0/1
000000F	1034546	GN104ID162_000167	T	C	nonsynonymous	AGA	GGA	R	G	0/0	0/1	0/1	0/0	0/1
000001F	3395728	GN104ID162_001812	C	T	nonsynonymous	GGC	GAC	G	D	0/1	0/0	0/1	0/1	0/1
000001F	3395729	GN104ID162_001812	C	T	nonsynonymous	GGC	AGC	G	S	0/1	0/0	0/1	0/1	0/1
000001F	3395734	GN104ID162_001812	A	G	nonsynonymous	GTC	GCC	V	A	0/1	0/0	0/1	0/1	0/1
000001F	3395735	GN104ID162_001812	C	T	nonsynonymous	GTC	ATC	V	I	0/1	0/0	0/1	0/1	0/1
000001F	3395756	GN104ID162_001812	G	A	nonsynonymous	CTC	TTC	L	F	0/1	0/0	0/1	0/1	0/1
000001F	3395797	GN104ID162_001812	G	T	nonsynonymous	GCC	GAC	A	D	0/1	0/0	0/1	0/1	0/1
000001F	3395798	GN104ID162_001812	C	T	nonsynonymous	GCC	ACC	A	T	0/1	0/0	0/1	0/1	0/1
000001F	3395958	GN104ID162_001812	T	G	nonsynonymous	GAA	GAC	E	D	0/1	0/0	0/1	0/1	0/1
000001F	3395975	GN104ID162_001812	A	T	nonsynonymous	TTG	ATG	L	M	0/1	0/0	0/1	0/1	0/1
000001F	3395984	GN104ID162_001812	C	T	nonsynonymous	GAC	AAC	D	N	0/1	0/0	0/1	0/1	0/1
000001F	3395990	GN104ID162_001812	A	T	nonsynonymous	TCG	ACG	S	T	0/1	0/0	0/1	0/1	0/1
000001F	3396004	GN104ID162_001812	A	T	nonsynonymous	GTG	GAG	V	E	0/1	0/0	0/1	0/0	0/1
000001F	3396007	GN104ID162_001812	C	A	nonsynonymous	AGC	ATC	S	I	0/1	0/0	0/1	0/1	0/1
000001F	3396008	GN104ID162_001812	T	C	nonsynonymous	AGC	GGC	S	G	0/1	0/0	0/1	0/0	0/1
000001F	3396011	GN104ID162_001812	G	A	nonsynonymous	CCC	TCC	P	S	0/1	0/0	0/1	0/0	0/1
000001F	3396020-3396021	GN104ID162_001812	TA	T	frameshift	GCTAAC	GCAAC			0/1	0/0	0/0	0/0	0/1
000001F	3396024	GN104ID162_001812	C	CG	frameshift	TCG	TCCG			0/1	0/0	0/0	0/0	0/1
000001F	3396047	GN104ID162_001812	T	G	nonsynonymous	ACC	CCC	T	P	0/1	0/0	0/0	0/0	0/0
000001F	3396049	GN104ID162_001812	T	G	nonsynonymous	AAA	ACA	K	T	0/1	0/0	0/0	0/0	0/0
000001F	3396050	GN104ID162_001812	T	A	nonsense	AAA	TAA	K	*	0/1	0/0	0/0	0/0	0/0
000001F	3396055	GN104ID162_001812	T	C	nonsynonymous	GAC	GGC	D	G	0/1	0/0	0/0	0/0	0/0
000001F	3396100	GN104ID162_001812	T	G	nonsynonymous	AAA	ACA	K	T	0/1	0/0	0/0	0/0	0/0
000001F	3396113	GN104ID162_001812	C	T	nonsynonymous	GTC	ATC	V	I	0/1	0/0	0/0	0/0	0/0
000001F	4085587	GN104ID162_001960	T	C	nonsynonymous	ATC	ACC	I	T	0/0	0/0	0/0	0/1	0/0
000002F	1360245	GN104ID162_002354	T	TA	frameshift	TCA	TCTA			0/1	0/1	0/1	0/0	0/1
000002F	1360248	GN104ID162_002354	A	T	nonsynonymous	AAT	AAA	N	K	0/1	0/1	0/1	0/0	0/1
000002F	1360263-1360265	GN104ID162_002354	TTG	T	frameshift	CAA	A			0/1	0/1	0/1	0/0	0/1
000002F	1360280	GN104ID162_002354	C	G	nonsynonymous	GTC	CTC	V	L	0/1	0/1	0/1	0/0	0/1
000002F	3561587	GN104ID162_002857	G	A	nonsynonymous	CGA	CAA	R	Q	0/1	0/0	0/1	0/0	0/1
000002F	3561599	GN104ID162_002857	C	G	nonsynonymous	ACA	AGA	T	R	0/1	0/0	0/1	0/0	0/1
000002F	3561605	GN104ID162_002857	C	G	nonsynonymous	TCT	TGT	S	C	0/1	0/0	0/1	0/0	0/1
000002F	3561608	GN104ID162_002857	T	C	nonsynonymous	TTA	TCA	L	S	0/1	0/0	0/1	0/0	0/1
000002F	3561613	GN104ID162_002857	G	A	nonsynonymous	GGT	AGT	G	S	0/1	0/0	0/1	0/0	0/1
000002F	3561622	GN104ID162_002857	A	G	nonsynonymous	ATT	GTT	I	V	0/1	0/0	0/1	./.	0/1
000002F	3561628	GN104ID162_002857	C	G	nonsynonymous	CGA	GGA	R	G	0/1	0/0	0/1	./.	0/1
000002F	3561634	GN104ID162_002857	A	G	nonsynonymous	AGA	GGA	R	G	0/1	0/0	0/1	./.	0/1
000002F	4255666	GN104ID162_002973	T	C	nonsynonymous	CAA	CGA	Q	R	0/1	0/0	0/1	0/1	0/0
000002F	4255671	GN104ID162_002973	T	TC,TCGGG	frameshift	CAA	CAGA			0/0	0/0	0/1	0/0	0/0
000002F	4255674	GN104ID162_002973	G	GGTAGAAAAAATT	nonsynonymous	TAC	TAAATTTTTTCTACC	Y	*IFST	0/1	0/0	0/0	0/0	0/0
000003F	1032333	GN104ID162_003269	G	GCGACCCCTCTTCCTACTACACT	frameshift	GCG	GCGACCCCTCTTCCTACTACACTCG			0/0	0/0	0/0	0/1	0/0
000003F	1032338	GN104ID162_003269	C	CCCTCTTCCTACTACACTCGACCAACAAGACTTACCCCCTCAATTCCGTCCCCTCTTGTCACCTCTGATACAATGCAG	frameshift	ACC	ACCCCTCTTCCTACTACACTCGACCAACAAGACTTACCCCCTCAATTCCGTCCCCTCTTGTCACCTCTGATACAATGCAG			0/1	0/0	0/0	0/0	0/0
000003F	4040489	GN104ID162_003881	C	CTCTTACAAAGCCCGGCATCAACTGCTGT	frameshift	AAC	AACTCTTACAAAGCCCGGCATCAACTGCTGT			0/0	0/0	0/1	0/0	0/0
000003F	4040492	GN104ID162_003881	T	TTACAAAGCCCGGCATCAACTGCTGTTCTGATTGCCCGCCGGGC	frameshift	TCT	TCTTACAAAGCCCGGCATCAACTGCTGTTCTGATTGCCCGCCGGGC			0/0	0/1	0/0	0/0	0/0
000003F	4040493	GN104ID162_003881	G	T	nonsynonymous	GAT	TAT	D	Y	0/0	0/0	0/0	0/1	0/0
000003F	4040494	GN104ID162_003881	A	ACAAAGCCCGGCATCAAC	frameshift	GAT	GACAAAGCCCGGCATCAACT			0/0	0/0	0/0	0/1	0/0
000004F	2552531-2552534	GN104ID162_004519	AGGG	A,AG	nonsynonymous	AGGGGG	AGG	RG	R	0/0	0/2	0/0	0/1	0/2
000006F	2225770	GN104ID162_005943	C	T	nonsynonymous	CGG	TGG	R	W	0/0	0/0	0/0	0/1	0/0
000006F	2407436	GN104ID162_005987	G	A	nonsynonymous	GAG	AAG	E	K	0/1	0/1	0/1	0/0	0/1
000006F	3008750	GN104ID162_006115	G	GAAAGGGAAGGAAGGAGATGGAAATATCCGTCAAGTCAGTCTGAATCCAGGGATGATC,GA	nonsynonymous	GTG	GTGAAAGGGAAGGAAGGAGATGGAAATATCCGTCAAGTCAGTCTGAATCCAGGGATGATC	V	VKGKEGDGNIRQVSLNPGMI	0/1	0/1	0/0	0/0	0/2
000006F	3008753	GN104ID162_006115	G	GGGAAGGAAGGAGATGGAAATATC	frameshift	AAG	AAGGGAAGGAAGGAGATGGAAATATC			0/0	0/0	0/0	0/0	0/1
000006F	3008754	GN104ID162_006115	C	CACCCTAGTCTTCAATACAATATGAGACGAGA,CACCCTAGTCTTCAATACAATATGA	frameshift	CGA	CACCCTAGTCTTCAATACAATATGAGACGAGAGA			0/1	0/2	0/0	0/0	0/0
000006F	3008755	GN104ID162_006115	G	GTCAAGTCAGTCTGAATCCAGGGATGATCAAGCACCCTAGTCTTCAATACAATATGAGACGAGAGAA	nonsynonymous	CGA	CGTCAAGTCAGTCTGAATCCAGGGATGATCAAGCACCCTAGTCTTCAATACAATATGAGACGAGAGAAA	R	RQVSLNPGMIKHPSLQYNMRREK	0/0	0/0	0/0	0/0	0/1
000006F	3009466	GN104ID162_006115	G	A	nonsynonymous	GTC	ATC	V	I	0/0	0/0	0/1	0/0	0/0
000006F	3009473	GN104ID162_006115	G	A	nonsynonymous	CGA	CAA	R	Q	0/0	0/0	0/1	0/0	0/0
000006F	3009509-3009524	GN104ID162_006115	GGATTCAACACCCTAA	G	nonsynonymous	AGGATTCAACACCCTAAT	AGT	RIQHPN	S	0/0	0/1	0/1	0/1	0/1
000006F	3009538	GN104ID162_006115	T	A	nonsynonymous	TTT	ATT	F	I	0/0	0/1	0/1	0/1	0/1
000006F	3009540	GN104ID162_006115	T	G	nonsynonymous	TTT	TTG	F	L	0/0	0/1	0/1	0/1	0/1
000009F	6111	GN104ID162_006954	A	G	nonsynonymous	AAG	GAG	K	E	0/1	0/0	0/1	0/1	0/1
000009F	6136	GN104ID162_006954	C	G	nonsynonymous	ACC	AGC	T	S	0/1	0/0	0/1	0/0	0/1
000009F	6153	GN104ID162_006954	A	G	nonsynonymous	ATT	GTT	I	V	0/1	0/0	0/1	0/0	0/0
000009F	6156-6163	GN104ID162_006954	CCCTCTCT	C	frameshift	CCCTCTCTC	CC			0/1	0/0	0/1	0/0	0/0
000009F	6174	GN104ID162_006954	A	T	nonsynonymous	ACC	TCC	T	S	0/1	0/0	0/0	0/0	0/0
000009F	6177-6179	GN104ID162_006954	CAT	C	frameshift	CAT	C			0/1	0/0	0/0	0/0	0/0
000009F	6186-6187	GN104ID162_006954	CT	C	frameshift	CTC	CC			0/1	0/0	0/0	0/0	0/0
000009F	6189-6190	GN104ID162_006954	CA	C	frameshift	CAT	CT			0/1	0/0	0/0	0/0	0/0
000009F	6190	GN104ID162_006954	A	C,	nonsynonymous	CAT	CCT	H	P	0/2	0/0	0/0	0/0	0/0
000009F	6207	GN104ID162_006954	T	A	nonsynonymous	TAA	AAA	*	K	0/1	0/0	0/0	0/0	0/0
000009F	394159	GN104ID162_007024	C	A	nonsynonymous	ACC	AAC	T	N	0/1	0/1	0/1	0/0	0/1
000009F	394206-394212	GN104ID162_007024	GCCTGGA	G	nonsynonymous	GCCTGGACC	GCC	AWT	A	0/1	0/1	0/1	0/0	0/1
000009F	558489	GN104ID162_007062	C	T	nonsynonymous	GAA	AAA	E	K	0/0	0/0	0/0	0/1	0/0
000009F	1073837	GN104ID162_007182	T	TCTCGGAGAAAGAGATAACTCAGGAGCAATCTTGGGACCCGGGTCGACCGCTACCCCC	nonsynonymous	ATA	GGGGGTAGCGGTCGACCCGGGTCCCAAGATTGCTCCTGAGTTATCTCTTTCTCCGAGATA	I	GGSGRPGSQDCS*VISFSEI	0/1	0/0	0/0	0/0	0/0
000009F	1073842	GN104ID162_007182	G	GAGAAAGAGATAAC	frameshift	ACC	AGTTATCTCTTTCTCC			0/0	0/0	0/0	0/1	0/0
000009F	1073844	GN104ID162_007182	C	CAGGAG	frameshift	TGG	TGCTCCTG			0/0	0/0	0/0	0/1	0/0
000009F	1073846	GN104ID162_007182	A	AATCTTGGGACCCGGGTCGACCGCTACCCCC	nonsynonymous	TGG	GGGGGTAGCGGTCGACCCGGGTCCCAAGATTGG	W	GGSGRPGSQDW	0/0	0/0	0/0	0/1	0/0
000009F	3082066-3082067	GN104ID162_007577	CA	AA,CAA,C,CAAA	nonsynonymous	CCA	CAA	P	Q	0/1	0/1	0/1	0/2	0/1
000010F	796393	GN104ID162_007771	A	AAGAGC	frameshift	TTA	TGCTCTTA			0/0	0/0	0/0	0/0	0/1
000010F	796394	GN104ID162_007771	A	AGAGCATCTCCAACGGACTCGCTAAAGCGTGACTCGCGACCCCAATTTAGCGAGTCGGGCGAGT,AGAGCATCTCCAACGGACTCGCTAAAGCGTGACTCGCGACCCCAATTTAGCGAG	nonsynonymous	TTA	ACTCGCCCGACTCGCTAAATTGGGGTCGCGAGTCACGCTTTAGCGAGTCCGTTGGAGATGCTCTTA	L	TRPTR*IGVASHALASPLEMLL	0/0	0/0	0/0	0/1	0/0
000010F	796395	GN104ID162_007771	T	TCTCCAACGGACTC	frameshift	GCA	GCGAGTCCGTTGGAGA			0/0	0/0	0/0	0/0	0/1
000010F	796397	GN104ID162_007771	C	CTAAAGCGTGACTCGCGACCCCAATTTAG	frameshift	GCA	CTAAATTGGGGTCGCGAGTCACGCTTTAGCA			0/0	0/0	0/0	0/0	0/1
000016F	330038	GN104ID162_010625	C	A	nonsynonymous	GCC	GAC	A	D	0/0	0/0	0/0	0/1	0/0
000016F	639836	GN104ID162_010704	A	G	nonsynonymous	AAT	GAT	N	D	0/0	0/1	0/1	0/1	0/1
000016F	639855	GN104ID162_010704	G	GCTGC	frameshift	GGC	GGCTGCC			0/0	0/1	0/1	0/1	0/1
000016F	639873	GN104ID162_010704	T	C	nonsynonymous	CTG	CCG	L	P	0/0	0/1	0/1	0/1	0/1
000016F	639877	GN104ID162_010704	T	A	nonsynonymous	GAT	GAA	D	E	0/0	0/1	0/1	0/1	0/1
000016F	639881	GN104ID162_010704	T	G	nonsynonymous	TCT	GCT	S	A	0/0	0/1	0/1	0/1	0/1
000016F	639887	GN104ID162_010704	C	T	nonsynonymous	CCT	TCT	P	S	0/0	0/1	0/1	0/1	0/1
000016F	639890	GN104ID162_010704	C	T	nonsynonymous	CGC	TGC	R	C	0/0	0/1	0/1	0/1	0/1
000016F	639938	GN104ID162_010704	A	G	nonsynonymous	ACA	GCA	T	A	0/0	0/1	0/0	0/0	0/1
000016F	639941	GN104ID162_010704	C	G	nonsynonymous	CCT	GCT	P	A	0/0	0/0	0/0	0/0	0/1
000016F	640384	GN104ID162_010704	C	T	nonsense	CGA	TGA	R	*	0/1	0/1	0/1	0/0	0/1
000023F	950219	GN104ID162_014065	T	C	nonsynonymous	TGG	CGG	W	R	0/1	0/0	0/1	0/1	0/1
000023F	950240	GN104ID162_014065	G	A	nonsynonymous	GAT	AAT	D	N	0/1	0/0	0/0	0/1	0/0
000023F	950250	GN104ID162_014065	G	A	nonsynonymous	CGG	CAG	R	Q	0/1	0/0	0/1	0/1	0/1
000023F	950288	GN104ID162_014065	T	C	nonsynonymous	TGG	CGG	W	R	0/1	0/0	0/1	0/1	0/0
000023F	950312	GN104ID162_014065	G	A	nonsynonymous	GCG	ACG	A	T	0/1	0/0	0/1	0/0	0/0
000023F	1492923	GN104ID162_014173	G	GTGGTGGCCGCCCCGGTACACGTTTCAGGATCA	frameshift	TCA	TTGATCCTGAAACGTGTACCGGGGCGGCCACCACA			0/0	0/1	0/0	0/0	0/0
000023F	1493047	GN104ID162_014173	G	A	nonsense	CGA	TGA	R	*	0/0	0/0	0/0	0/1	0/0
000023F	1973696	GN104ID162_014282	T	TCACCAGGAAAAAAAAGTAGTCAGTTGATGACAACTGACATAACACAGCTCTG	frameshift	TGT	TCACCAGGAAAAAAAAGTAGTCAGTTGATGACAACTGACATAACACAGCTCTGGT			0/0	0/0	0/0	0/1	0/0
000024F	109071	GN104ID162_014328	G	A	nonsynonymous	ACG	ATG	T	M	0/1	0/1	0/1	0/0	0/1
000024F	109269	GN104ID162_014328	C	T	nonsynonymous	CGA	CAA	R	Q	0/0	0/1	0/1	0/1	0/1
000024F	109314	GN104ID162_014328	C	T	nonsynonymous	CGA	CAA	R	Q	0/0	0/1	0/0	0/1	0/0
000024F	324599	GN104ID162_014366	C	CA	frameshift	CCA	CCAA			0/1	0/1	0/1	0/0	0/1
000031F	586739-586740	GN104ID162_017282	CA	C,CAA,CAAA,CAAAA	frameshift	CAA	CA			0/1	2/3	0/0	0/3	./.
000031F	586771	GN104ID162_017282	C	CA	frameshift	CCC	CCCA			0/1	0/0	0/0	0/0	0/0
000031F	916508	GN104ID162_017345	A	G	nonsynonymous	TAA	CAA	*	Q	0/1	0/0	0/1	1/1	0/1
000031F	916517	GN104ID162_017345	T	C	nonsynonymous	ATA	GTA	I	V	0/1	0/1	0/1	1/1	0/1
000031F	916568	GN104ID162_017345	G	A	nonsynonymous	CGC	TGC	R	C	0/1	0/1	0/1	1/1	0/1
000031F	916613-916614	GN104ID162_017345	AG	A	frameshift	TTCTCT	TTTCT			0/1	0/1	0/1	1/1	0/1
000031F	916903	GN104ID162_017345	T	C	nonsynonymous	ATT	GTT	I	V	0/1	0/1	0/1	1/1	0/1
000031F	920126	GN104ID162_017346	C	T	nonsynonymous	ACT	ATT	T	I	0/1	0/0	0/1	1/1	0/1
000031F	920297	GN104ID162_017346	A	ATGAATTG	frameshift	AAC	ATGAATTGAC			0/0	0/0	0/0	0/1	0/0
000031F	920299	GN104ID162_017346	C	CGGGCGCCAGCTGCTGTTCTCTTACACAAA	frameshift	AAC	AACGGGCGCCAGCTGCTGTTCTCTTACACAAA			0/0	0/0	0/0	0/1	0/0
000032F	964009	GN104ID162_017721	A	G	nonsynonymous	TCC	CCC	S	P	0/0	0/0	0/0	0/1	0/0
000034F	1099138-1099142	GN104ID162_018349	GTACA	G	frameshift	AGTACA	AG			0/1	0/1	0/0	0/1	0/0
000034F	1099314-1099332	GN104ID162_018349	GCTGACATCAACGAAGCAC	G	nonsynonymous	GCTGACATCAACGAAGCACCT	GCT	ADINEAP	A	0/1	0/1	0/1	0/1	0/0
000034F	1099386	GN104ID162_018349	G	T	nonsynonymous	GAT	TAT	D	Y	0/1	0/0	0/1	0/1	0/1
000034F	1099584	GN104ID162_018349	C	T	nonsynonymous	CGT	TGT	R	C	0/0	0/1	0/1	0/1	0/1
000034F	1099615	GN104ID162_018349	G	A	nonsynonymous	CGG	CAG	R	Q	0/0	0/1	0/1	0/1	0/1
000034F	1099833	GN104ID162_018349	T	C	nonsynonymous	GTA	GCA	V	A	0/1	0/0	0/1	0/1	0/1
000034F	1099847	GN104ID162_018349	C	T	nonsynonymous	CGG	TGG	R	W	0/0	0/0	0/0	0/0	0/1
000040F	144012	GN104ID162_019913	A	C	nonsynonymous	AAT	ACT	N	T	0/0	0/0	0/0	0/1	0/0
000040F	144285	GN104ID162_019914	G	A	nonsynonymous	CAT	TAT	H	Y	0/0	0/0	0/0	0/1	0/0
000051F	233348	GN104ID162_021987	G	A	nonsynonymous	GGG	GAG	G	E	0/1	0/0	0/0	./.	0/0
000051F	233351	GN104ID162_021987	G	A	nonsynonymous	GGA	GAA	G	E	0/1	0/0	0/0	./.	0/0
000051F	233355	GN104ID162_021987	T	TCTGAA	frameshift	TAT	TATCTGAA			0/1	0/0	0/0	0/0	0/0
000051F	233356	GN104ID162_021987	A	AAAATCATTGGAGTTGAGAAGG	nonsynonymous	AGA	AAAATCATTGGAGTTGAGAAGGGA	R	KIIGVEKG	0/0	0/0	0/0	./.	0/0
000051F	233358	GN104ID162_021987	A	ATGCACATAAAATCATTGGAGTTGAGAAGGGAAATGATCAAATGCTGGGGCAGC	frameshift	AGA	AGATGCACATAAAATCATTGGAGTTGAGAAGGGAAATGATCAAATGCTGGGGCAGC			0/1	0/0	0/0	./.	0/0
000054F	529321	GN104ID162_022597	C	T	nonsynonymous	CCG	CTG	P	L	0/0	0/0	0/0	0/1	0/0
000090F	277880	GN104ID162_026581	T	A	nonsynonymous	ATT	AAT	I	N	0/1	0/1	0/1	0/1	0/0
000090F	277915	GN104ID162_026581	C	T	nonsynonymous	CAC	TAC	H	Y	0/0	0/1	0/0	0/1	0/1
000090F	277918	GN104ID162_026581	A	G	nonsynonymous	AAA	GAA	K	E	0/0	0/1	0/0	0/1	0/1
000090F	277939	GN104ID162_026581	G	A	nonsynonymous	GTT	ATT	V	I	0/1	0/1	0/0	0/0	0/1
000109F	130558	GN104ID162_027555	G	A	nonsynonymous	CCC	TCC	P	S	0/1	0/0	0/1	0/0	0/1
000109F	130560-130563	GN104ID162_027555	CAGG	C	nonsynonymous	TCCTGC	TGC	SC	C	0/1	1/1	0/1	0/1	0/1
000110F	46782	GN104ID162_027577	C	T	nonsynonymous	GCC	ACC	A	T	0/0	0/0	0/0	0/1	0/0
000118F	109454	GN104ID162_027847	C	T	nonsynonymous	GCG	GTG	A	V	0/0	0/0	0/0	0/1	0/0
000146F	102907	GN104ID162_028593	C	A	nonsynonymous	ATG	ATT	M	I	./.	./.	./.	0/0	./.
000150F	57939-57940	GN104ID162_028643	TA	T	frameshift	TTTACA	TTACA			./.	1/1	./.	./.	./.
000150F	58313	GN104ID162_028643	C	T	nonsynonymous	GGC	GAC	G	D	0/0	0/0	0/1	0/0	0/0
000150F	58421	GN104ID162_028643	T	C	nonsynonymous	GAC	GGC	D	G	0/0	0/0	0/0	./.	0/0
