# Supplementary material for: Integrated Analysis of Gene Expression, SNP, InDel, and CNV Identifies Candidate Avirulence Genes in Australian Isolates of the Wheat Leaf Rust Pathogen Puccinia triticina
Source: Genes (Basel). 2020 Sep 21;11(9):1107. doi: 10.3390/genes11091107 (PMC7564353; doi:10.3390/genes11091107)
Supplement: Supplementary file 1 [file genes-11-01107-s001.zip › supplementary_files/supplementary_file6.xlsx]

## Sheet: Sheet1 - CNV summary
AvrGene	CNVs	CNVs overlapped by genes	Genes overlapped by CNVs	CNV candidates
AvrLr1	511	198	363	14
AvrLr15	1,003	432	779	29
AvrLr24	707	323	594	31

## Sheet: Sheet2 - CNV details - AvrLr1
seqnames	start	end	width	strand	S594	S625	S629	S631
000000F	44101	45000	900	*	1	2	1	1
000000F	996601	999000	2,400	*	1	2	1	1
000000F	1036801	1038300	1,500	*	1	2	2	2
000000F	1163401	1164300	900	*	1	1	1	2
000000F	1994401	1995300	900	*	2	2	4	2
000000F	2092801	2095200	2,400	*	4	2	4	4
000000F	2136601	2138400	1,800	*	3	2	2	4
000000F	2229301	2230200	900	*	2	2	2	4
000000F	2328601	2329500	900	*	4	2	2	2
000000F	2682901	2685300	2,400	*	2	2	2	1
000000F	2748001	2748900	900	*	5	2	2	4
000000F	2768101	2769000	900	*	4	2	4	2
000000F	2826601	2827800	1,200	*	2	2	4	2
000000F	2856001	2857500	1,500	*	2	2	2	3
000000F	3420601	3421500	900	*	2	1	2	2
000000F	3448501	3457500	9,000	*	0	1	0	0
000000F	3871501	3873000	1,500	*	1	1	1	2
000000F	3979801	3981000	1,200	*	1	1	2	1
000000F	4479901	4481400	1,500	*	0	0	0	1
000000F	4482601	4484100	1,500	*	1	1	2	2
000000F	4564501	4565400	900	*	2	1	2	0
000001F	9901	18000	8,100	*	0	0	0	2
000001F	255901	257100	1,200	*	0	0	2	0
000001F	273001	273900	900	*	0	2	0	0
000001F	326701	329400	2,700	*	1	0	0	1
000001F	393001	394500	1,500	*	1	2	1	1
000001F	2421001	2429700	8,700	*	2	2	2	0
000001F	2435401	2441100	5,700	*	1	2	2	2
000001F	2679301	2681100	1,800	*	0	1	0	1
000001F	2734201	2735400	1,200	*	0	0	2	0
000001F	2939701	2940600	900	*	0	2	0	0
000001F	2943001	2969700	26,700	*	1	0	1	0
000001F	3028801	3036600	7,800	*	0	1	0	0
000002F	368701	369600	900	*	2	2	0	0
000002F	2145001	2146800	1,800	*	0	1	1	1
000002F	2936101	2937000	900	*	2	0	2	2
000003F	513601	521700	8,100	*	2	2	1	2
000003F	1326301	1327800	1,500	*	0	0	0	2
000003F	1690201	1691100	900	*	0	0	2	0
000003F	2072401	2082300	9,900	*	0	1	1	1
000003F	2202901	2212500	9,600	*	2	1	1	2
000003F	2229601	2232000	2,400	*	0	0	0	1
000003F	2614201	2615400	1,200	*	2	2	2	1
000003F	2628601	2630100	1,500	*	2	1	2	1
000003F	2842501	2843700	1,200	*	0	2	2	0
000003F	2874901	2876100	1,200	*	1	2	1	0
000003F	3009301	3011100	1,800	*	2	1	1	1
000003F	3071101	3072000	900	*	2	0	2	2
000003F	3221401	3222900	1,500	*	1	0	0	1
000003F	3225601	3227100	1,500	*	0	0	1	0
000003F	3508501	3522900	14,400	*	1	1	0	2
000003F	3845401	3846900	1,500	*	2	2	2	1
000004F	250201	251100	900	*	0	2	0	2
000004F	1540501	1541400	900	*	0	2	0	0
000004F	2298001	2299500	1,500	*	0	2	0	2
000004F	2766001	2774700	8,700	*	0	1	0	0
000004F	3011701	3012900	1,200	*	2	1	1	1
000004F	3450001	3451200	1,200	*	1	2	2	0
000004F	3505201	3507300	2,100	*	0	2	1	2
000004F	3670201	3671700	1,500	*	1	0	2	2
000004F	3769201	3771000	1,800	*	0	0	0	2
000004F	3802501	3804000	1,500	*	1	1	1	2
000005F	408601	410400	1,800	*	1	1	0	0
000005F	803101	804600	1,500	*	1	1	2	2
000005F	965101	966600	1,500	*	2	0	2	2
000005F	1281601	1283100	1,500	*	1	1	1	0
000005F	1593001	1593900	900	*	8	2	2	8
000005F	2110801	2112000	1,200	*	1	1	1	0
000006F	93901	95400	1,500	*	1	1	1	0
000006F	116101	117000	900	*	0	0	2	0
000006F	158401	159300	900	*	2	0	2	0
000006F	265201	274200	9,000	*	0	1	0	0
000006F	580201	581100	900	*	2	2	2	0
000006F	1440001	1441800	1,800	*	0	2	0	0
000006F	1662001	1662900	900	*	0	2	0	0
000006F	2534101	2535000	900	*	2	0	0	2
000007F	6301	7200	900	*	2	1	2	1
000008F	223201	224400	1,200	*	1	0	2	0
000008F	387001	389100	2,100	*	1	0	2	0
000008F	496201	498600	2,400	*	1	1	0	1
000008F	663901	666300	2,400	*	1	1	2	1
000008F	666901	668100	1,200	*	0	1	0	0
000008F	748501	755700	7,200	*	0	0	1	0
000009F	747001	748200	1,200	*	2	2	2	1
000009F	1750801	1752300	1,500	*	0	2	0	0
000009F	1890001	1891800	1,800	*	1	1	1	2
000010F	594601	595500	900	*	2	2	0	2
000010F	1415701	1416900	1,200	*	2	2	2	0
000010F	1619401	1622400	3,000	*	0	2	0	1
000010F	2092201	2128800	36,600	*	8	8	2	8
000010F	2254201	2255400	1,200	*	2	2	2	1
000010F	2315401	2316900	1,500	*	2	0	2	2
000010F	2605801	2607000	1,200	*	2	2	0	2
000010F	2770201	2771400	1,200	*	1	2	2	2
000010F	2847901	2849100	1,200	*	2	2	1	1
000010F	2913301	2914800	1,500	*	2	2	2	1
000011F	3301	19200	15,900	*	1	1	1	0
000011F	490501	492000	1,500	*	0	0	0	2
000011F	494701	495600	900	*	2	2	2	1
000011F	627301	635700	8,400	*	1	1	0	1
000012F	1616401	1618800	2,400	*	1	2	1	2
000012F	1817701	1819200	1,500	*	0	2	0	0
000012F	1833001	1833900	900	*	1	4	1	1
000012F	2668801	2670000	1,200	*	0	2	2	2
000012F	2720401	2721600	1,200	*	2	0	0	2
000013F	500101	501000	900	*	2	2	2	0
000013F	618901	620100	1,200	*	2	0	2	2
000013F	671101	676500	5,400	*	0	1	0	0
000013F	704701	709800	5,100	*	2	0	2	2
000013F	870901	871800	900	*	2	0	2	2
000013F	1395001	1396200	1,200	*	2	0	2	2
000013F	1540201	1541700	1,500	*	2	1	2	2
000013F	1544701	1553400	8,700	*	1	1	0	1
000013F	2601601	2609400	7,800	*	0	0	0	1
000013F	2855701	2861100	5,400	*	0	1	0	1
000013F	2886301	2887500	1,200	*	0	2	0	0
000013F	2907001	2922600	15,600	*	1	1	0	1
000014F	15001	16500	1,500	*	1	2	2	2
000014F	124201	125100	900	*	3	2	3	3
000014F	168301	178500	10,200	*	1	2	1	2
000014F	264001	265200	1,200	*	2	2	3	2
000014F	265801	268500	2,700	*	3	2	2	2
000014F	294901	297600	2,700	*	2	3	3	3
000014F	335101	337500	2,400	*	2	2	2	3
000014F	426301	431100	4,800	*	2	1	2	1
000014F	438601	439500	900	*	2	3	2	2
000014F	583801	586500	2,700	*	2	3	2	2
000014F	633601	634800	1,200	*	2	3	2	2
000014F	866701	867600	900	*	2	2	2	4
000014F	869101	870300	1,200	*	3	2	3	2
000014F	870901	872700	1,800	*	3	2	5	3
000014F	875701	876600	900	*	2	2	3	2
000014F	1056601	1058100	1,500	*	4	3	3	2
000014F	1059001	1059900	900	*	2	2	3	2
000014F	1064101	1065600	1,500	*	2	2	2	3
000014F	1071901	1072800	900	*	2	3	2	2
000014F	1131001	1132200	1,200	*	3	2	2	3
000014F	1135201	1136400	1,200	*	2	2	2	3
000014F	1163401	1164600	1,200	*	4	4	2	2
000014F	1230601	1231500	900	*	4	4	2	2
000014F	1239001	1239900	900	*	3	2	2	2
000014F	1279801	1280700	900	*	4	4	4	2
000014F	1332301	1333800	1,500	*	2	2	2	3
000014F	1489201	1490400	1,200	*	3	3	2	3
000014F	1494001	1495200	1,200	*	2	2	2	3
000014F	1499701	1502700	3,000	*	3	3	3	4
000014F	1503601	1505400	1,800	*	3	2	3	2
000014F	1507201	1508700	1,500	*	3	4	3	3
000014F	1559701	1561200	1,500	*	3	2	3	3
000014F	1568701	1569600	900	*	2	3	2	2
000014F	1812601	1813500	900	*	2	3	2	2
000014F	1839001	1839900	900	*	4	4	2	2
000014F	1860601	1861500	900	*	4	2	2	2
000014F	1865701	1866600	900	*	2	2	2	3
000014F	2085901	2086800	900	*	2	1	2	2
000016F	1050901	1052400	1,500	*	2	2	2	0
000016F	1225801	1226700	900	*	0	2	2	2
000016F	1258801	1259700	900	*	0	2	1	1
000016F	2272801	2274300	1,500	*	1	1	1	2
000016F	2346601	2347800	1,200	*	0	1	0	1
000017F	73201	80400	7,200	*	2	2	2	4
000017F	354601	356400	1,800	*	1	2	1	1
000017F	413101	415800	2,700	*	2	1	2	2
000017F	549601	550500	900	*	4	2	2	2
000017F	1230301	1231500	1,200	*	2	1	2	2
000017F	2318701	2322600	3,900	*	1	1	1	0
000018F	1087501	1089900	2,400	*	1	0	0	1
000018F	1117201	1119000	1,800	*	1	0	1	1
000018F	1120801	1125000	4,200	*	0	0	0	1
000018F	1134901	1136400	1,500	*	1	1	1	2
000018F	1224001	1225500	1,500	*	0	2	0	0
000018F	1230601	1231500	900	*	0	2	0	0
000018F	1243501	1244700	1,200	*	2	0	0	0
000018F	1249201	1251300	2,100	*	0	0	2	0
000018F	1289401	1290600	1,200	*	1	2	2	1
000018F	1630201	1631400	1,200	*	2	2	2	1
000018F	2051701	2059500	7,800	*	0	0	0	1
000019F	1501	2700	1,200	*	1	0	0	0
000019F	102901	104100	1,200	*	1	1	1	2
000019F	511501	514200	2,700	*	1	2	0	1
000019F	779101	780600	1,500	*	0	2	0	0
000019F	1155901	1160100	4,200	*	1	0	1	0
000019F	1247701	1250700	3,000	*	1	1	1	0
000019F	1965301	1967100	1,800	*	0	1	1	2
000019F	2017501	2027400	9,900	*	0	1	0	0
000020F	967201	980400	13,200	*	0	1	0	0
000020F	1634401	1635600	1,200	*	2	1	0	0
000020F	1722601	1723800	1,200	*	0	2	0	2
000021F	242701	243900	1,200	*	0	1	0	1
000021F	280501	281700	1,200	*	2	0	2	2
000021F	288601	289500	900	*	7	0	0	7
000021F	721501	722700	1,200	*	1	2	2	2
000021F	765001	766200	1,200	*	0	0	0	2
000021F	814501	815700	1,200	*	2	1	2	2
000021F	866401	868200	1,800	*	2	1	2	2
000021F	1855801	1863600	7,800	*	0	1	1	1
000021F	1905901	1907100	1,200	*	0	2	0	0
000022F	1914301	1915200	900	*	2	2	2	0
000022F	1932301	1933500	1,200	*	1	2	1	1
000022F	2146801	2147700	900	*	2	0	1	0
000023F	695401	702600	7,200	*	0	2	2	2
000023F	714601	716100	1,500	*	2	2	2	0
000023F	1089001	1091100	2,100	*	1	2	1	1
000023F	1115101	1116000	900	*	2	0	2	2
000023F	1264201	1266000	1,800	*	0	0	0	1
000024F	1	3900	3,900	*	1	0	0	1
000024F	224101	225300	1,200	*	0	0	1	0
000024F	563701	566100	2,400	*	1	0	0	0
000024F	666601	668400	1,800	*	2	0	0	0
000024F	695701	699000	3,300	*	1	0	0	0
000024F	840901	842400	1,500	*	0	0	2	0
000024F	850801	852000	1,200	*	1	1	1	0
000024F	1206601	1226400	19,800	*	2	6	2	2
000025F	47701	48600	900	*	2	7	2	2
000025F	94201	105900	11,700	*	2	2	2	3
000025F	114001	115500	1,500	*	2	2	2	3
000025F	117001	117900	900	*	2	2	3	2
000025F	123301	125700	2,400	*	2	3	2	2
000025F	1084501	1087200	2,700	*	2	2	1	1
000025F	1135801	1142400	6,600	*	3	3	3	1
000025F	1351201	1353600	2,400	*	4	2	4	3
000025F	1777201	1778400	1,200	*	2	2	4	2
000025F	1782001	1782900	900	*	2	3	2	3
000026F	716101	717600	1,500	*	0	0	1	0
000026F	1001701	1002900	1,200	*	2	2	2	0
000026F	1704301	1705500	1,200	*	0	0	2	0
000026F	1936501	1938900	2,400	*	1	1	0	1
000028F	499501	501300	1,800	*	2	5	2	5
000028F	727501	735000	7,500	*	4	4	2	2
000028F	784501	785400	900	*	2	2	2	4
000028F	1361701	1362900	1,200	*	2	4	2	2
000028F	1371301	1372500	1,200	*	3	2	2	3
000028F	1377001	1378800	1,800	*	2	2	3	3
000028F	1379401	1380600	1,200	*	2	2	2	3
000028F	1386901	1390200	3,300	*	4	2	2	2
000028F	1405201	1406400	1,200	*	4	2	4	2
000028F	1414201	1415100	900	*	2	4	2	2
000028F	1419001	1420500	1,500	*	2	3	2	3
000029F	276301	278100	1,800	*	0	0	0	1
000029F	325201	326400	1,200	*	0	2	0	0
000029F	779401	781500	2,100	*	1	1	1	0
000029F	836401	838200	1,800	*	2	1	2	2
000030F	60001	74700	14,700	*	0	0	1	0
000030F	92401	101400	9,000	*	0	0	0	1
000030F	115501	116700	1,200	*	2	0	2	2
000030F	806101	807000	900	*	2	2	0	2
000030F	868501	870300	1,800	*	2	2	1	2
000030F	900901	902400	1,500	*	1	2	1	1
000030F	913501	914700	1,200	*	2	1	2	1
000030F	917401	919800	2,400	*	1	2	1	0
000030F	921601	923700	2,100	*	0	0	0	1
000030F	1522201	1523100	900	*	2	0	2	2
000030F	1541701	1542900	1,200	*	0	2	2	2
000031F	5401	12300	6,900	*	1	1	1	0
000031F	149701	150900	1,200	*	2	1	2	1
000031F	916201	920400	4,200	*	2	0	0	2
000031F	927601	929400	1,800	*	0	2	0	0
000031F	1281901	1283700	1,800	*	1	2	2	2
000031F	1327801	1329000	1,200	*	0	0	2	0
000031F	1375501	1376400	900	*	0	0	0	2
000031F	1500001	1505700	5,700	*	2	0	2	0
000032F	450001	451200	1,200	*	2	0	2	2
000032F	1174501	1177500	3,000	*	2	2	0	2
000033F	22501	23400	900	*	2	2	2	0
000033F	94801	103200	8,400	*	1	0	1	0
000033F	173101	176400	3,300	*	2	1	1	1
000033F	426601	427800	1,200	*	2	0	0	0
000033F	596401	597600	1,200	*	0	2	2	2
000033F	714001	716700	2,700	*	1	1	0	1
000033F	1293001	1294500	1,500	*	2	1	2	2
000033F	1322701	1323600	900	*	2	0	2	2
000033F	1362601	1363500	900	*	2	2	2	0
000033F	1411201	1412700	1,500	*	2	1	2	2
000033F	1413601	1417500	3,900	*	1	2	2	2
000033F	1423801	1425000	1,200	*	0	0	2	0
000034F	10501	11400	900	*	0	2	2	0
000034F	420601	422100	1,500	*	1	2	2	2
000034F	1362601	1363500	900	*	0	2	2	2
000035F	570901	571800	900	*	8	0	0	8
000035F	1182001	1183200	1,200	*	3	3	3	2
000035F	1278301	1279200	900	*	2	2	1	2
000035F	1300801	1303200	2,400	*	2	1	2	2
000035F	1368901	1378200	9,300	*	1	0	2	1
000036F	570001	570900	900	*	0	2	2	2
000036F	582301	583200	900	*	2	2	0	2
000036F	1316101	1322400	6,300	*	0	0	0	1
000036F	1368001	1370100	2,100	*	1	0	0	2
000037F	60001	61200	1,200	*	1	1	2	1
000037F	295501	297300	1,800	*	0	2	2	0
000038F	1	1500	1,500	*	0	2	0	0
000038F	72001	73500	1,500	*	0	0	0	2
000038F	1007101	1008600	1,500	*	0	0	0	2
000038F	1168501	1169400	900	*	2	0	2	2
000038F	1297501	1298400	900	*	0	2	0	0
000039F	439501	442500	3,000	*	0	0	1	0
000039F	628501	629700	1,200	*	0	2	2	2
000039F	1130401	1132200	1,800	*	2	0	0	2
000040F	117601	118500	900	*	2	0	0	0
000040F	221101	222900	1,800	*	1	1	2	0
000040F	283801	292500	8,700	*	1	1	0	0
000040F	344401	347400	3,000	*	0	1	0	0
000040F	438601	439800	1,200	*	2	1	0	0
000040F	824701	826200	1,500	*	0	0	2	0
000040F	1003201	1004400	1,200	*	2	0	2	2
000040F	1093501	1095000	1,500	*	1	0	0	0
000041F	123001	127200	4,200	*	0	2	0	0
000041F	150001	150900	900	*	2	2	1	2
000041F	245701	246600	900	*	0	2	0	0
000041F	251701	252900	1,200	*	2	0	0	2
000041F	278401	279300	900	*	1	2	2	2
000041F	870301	871200	900	*	2	0	2	2
000041F	984601	986400	1,800	*	1	2	1	2
000041F	1046401	1047300	900	*	0	0	0	2
000043F	42001	42900	900	*	2	2	0	2
000043F	45601	46800	1,200	*	2	0	0	2
000043F	403501	404400	900	*	1	0	1	0
000043F	1136101	1137600	1,500	*	2	8	2	2
000044F	306901	309000	2,100	*	3	2	2	2
000044F	572701	575700	3,000	*	1	2	2	2
000044F	740701	742500	1,800	*	2	1	1	1
000044F	921901	923100	1,200	*	2	4	2	2
000044F	923701	940800	17,100	*	4	4	4	3
000044F	962701	963600	900	*	3	2	3	3
000044F	994501	996000	1,500	*	2	2	2	4
000044F	1052401	1053900	1,500	*	1	1	1	2
000044F	1155301	1157100	1,800	*	2	4	2	2
000045F	984301	985200	900	*	2	0	2	0
000047F	152401	154200	1,800	*	2	2	0	2
000048F	95101	98100	3,000	*	0	2	0	1
000048F	136801	138000	1,200	*	1	2	1	1
000048F	608401	610500	2,100	*	0	1	1	0
000049F	296101	297000	900	*	1	0	2	1
000049F	364201	365100	900	*	0	0	2	0
000049F	423601	425100	1,500	*	2	2	1	1
000049F	453301	458400	5,100	*	2	1	2	2
000049F	644101	645900	1,800	*	1	2	2	1
000049F	724201	752100	27,900	*	1	1	0	1
000050F	956701	958200	1,500	*	1	2	1	1
000051F	736201	737100	900	*	2	2	1	2
000051F	805801	807300	1,500	*	2	1	2	2
000052F	45001	45900	900	*	2	2	3	2
000052F	260701	263400	2,700	*	3	4	4	3
000052F	549901	550800	900	*	4	2	2	2
000052F	617701	622200	4,500	*	2	0	2	0
000052F	716401	717600	1,200	*	2	1	2	1
000052F	799201	802200	3,000	*	2	2	2	1
000052F	828301	830700	2,400	*	3	2	2	2
000052F	831901	833700	1,800	*	3	2	3	2
000052F	841801	843900	2,100	*	3	2	3	3
000052F	846001	847500	1,500	*	2	2	3	2
000052F	849001	850500	1,500	*	2	2	3	2
000052F	881701	883200	1,500	*	2	2	2	3
000052F	951901	953100	1,200	*	3	2	2	2
000053F	2101	3000	900	*	2	1	1	1
000053F	827701	829800	2,100	*	2	1	1	1
000055F	294901	296700	1,800	*	1	0	0	0
000055F	342601	344100	1,500	*	2	2	0	0
000055F	345001	347400	2,400	*	0	2	0	0
000055F	348901	349800	900	*	0	2	2	2
000055F	358501	359400	900	*	0	2	0	2
000055F	361801	363000	1,200	*	2	0	0	2
000055F	373201	383100	9,900	*	1	1	0	1
000055F	526801	527700	900	*	1	2	2	2
000055F	703201	704100	900	*	2	2	2	0
000055F	769501	770400	900	*	0	2	2	2
000055F	808501	817500	9,000	*	1	0	0	0
000056F	687901	689100	1,200	*	1	2	2	2
000056F	738001	738900	900	*	2	2	1	2
000057F	844501	845700	1,200	*	2	2	2	0
000061F	132601	133500	900	*	2	1	2	1
000061F	302701	303600	900	*	2	1	2	2
000061F	314401	320400	6,000	*	2	1	2	2
000061F	334801	335700	900	*	2	1	2	2
000061F	462301	465900	3,600	*	3	4	3	2
000061F	485401	486300	900	*	4	2	4	2
000061F	543901	559200	15,300	*	4	2	2	2
000061F	609901	611400	1,500	*	3	2	3	2
000061F	617101	618300	1,200	*	2	1	2	2
000062F	462901	464100	1,200	*	2	2	2	0
000062F	680401	681600	1,200	*	0	2	2	0
000062F	733801	735600	1,800	*	2	2	2	1
000062F	758701	759900	1,200	*	2	0	2	2
000063F	76801	78900	2,100	*	2	1	2	2
000063F	112501	113400	900	*	2	0	2	2
000063F	639001	640800	1,800	*	2	2	1	2
000064F	1	98700	98,700	*	3	4	3	3
000065F	86701	87600	900	*	2	1	1	1
000065F	544201	545100	900	*	1	1	1	0
000065F	550501	551400	900	*	1	1	1	0
000065F	706801	707700	900	*	1	2	2	2
000067F	816901	818100	1,200	*	3	2	3	3
000067F	819001	819900	900	*	4	2	2	2
000069F	119401	120900	1,500	*	1	1	1	2
000069F	195001	195900	900	*	2	3	2	3
000069F	315901	316800	900	*	3	3	2	2
000069F	350701	351600	900	*	3	5	2	3
000069F	514201	515400	1,200	*	2	2	2	3
000069F	527401	528600	1,200	*	3	2	2	2
000069F	531301	532800	1,500	*	2	2	2	3
000069F	549901	551400	1,500	*	3	2	3	3
000070F	22201	24000	1,800	*	2	2	2	3
000070F	52501	53400	900	*	2	3	2	2
000070F	75601	76500	900	*	2	4	2	2
000070F	268801	270900	2,100	*	2	3	2	3
000070F	481801	482700	900	*	5	5	2	5
000070F	623701	624600	900	*	1	2	1	1
000071F	400801	402900	2,100	*	2	2	3	2
000071F	420901	422700	1,800	*	1	1	2	2
000071F	597301	603300	6,000	*	3	3	3	2
000071F	615601	616500	900	*	3	3	3	2
000072F	241201	242400	1,200	*	2	2	1	1
000072F	458101	459000	900	*	2	2	2	4
000072F	538501	539400	900	*	2	2	3	2
000072F	698401	699600	1,200	*	4	3	4	4
000073F	181801	183000	1,200	*	2	2	2	1
000074F	390001	391200	1,200	*	1	2	2	2
000074F	431701	432900	1,200	*	2	3	2	3
000075F	118201	119700	1,500	*	0	2	2	0
000075F	205201	206400	1,200	*	2	2	1	1
000076F	323401	328200	4,800	*	0	0	0	1
000077F	415801	420600	4,800	*	1	1	0	1
000077F	471601	477300	5,700	*	1	1	0	0
000080F	441901	443100	1,200	*	1	0	1	1
000081F	30001	33300	3,300	*	2	0	0	0
000081F	182401	183600	1,200	*	0	2	0	0
000081F	269701	271200	1,500	*	1	1	1	2
000082F	34201	35700	1,500	*	0	0	0	1
000082F	43801	45000	1,200	*	1	2	1	2
000084F	24901	25800	900	*	2	2	3	2
000085F	147601	151200	3,600	*	2	2	2	1
000085F	174301	175500	1,200	*	2	1	2	2
000087F	1801	4500	2,700	*	2	0	1	2
000088F	294001	295200	1,200	*	1	0	1	1
000090F	27601	29400	1,800	*	2	1	1	2
000090F	353401	355800	2,400	*	1	2	2	2
000093F	153901	156000	2,100	*	0	0	1	0
000095F	50401	51300	900	*	2	0	2	2
000095F	139801	141900	2,100	*	1	2	1	1
000095F	147601	149100	1,500	*	2	0	2	0
000097F	71401	76500	5,100	*	0	0	1	0
000097F	78301	79800	1,500	*	0	2	2	0
000097F	114901	117000	2,100	*	0	1	0	0
000099F	1	2400	2,400	*	1	1	2	1
000099F	122401	123900	1,500	*	2	2	0	0
000099F	138901	139800	900	*	2	2	0	0
000099F	146401	147600	1,200	*	0	1	0	1
000099F	168901	173100	4,200	*	0	0	0	1
000099F	208501	213600	5,100	*	0	1	0	0
000099F	223201	224100	900	*	2	2	0	2
000100F	273001	276000	3,000	*	4	4	3	3
000101F	254401	255900	1,500	*	1	1	1	2
000102F	53101	54300	1,200	*	2	0	0	0
000102F	129001	130200	1,200	*	1	1	1	0
000103F	197101	220500	23,400	*	0	0	0	1
000105F	111901	112800	900	*	2	2	2	3
000105F	182401	183900	1,500	*	4	3	3	4
000105F	186301	187500	1,200	*	3	3	3	2
000107F	1801	2700	900	*	8	8	8	2
000107F	81001	81900	900	*	8	2	8	8
000107F	202501	203400	900	*	8	2	8	8
000107F	228001	229500	1,500	*	8	8	2	8
000108F	189601	190800	1,200	*	0	0	2	2
000110F	218101	220500	2,400	*	1	2	2	2
000112F	195601	196500	900	*	1	2	1	1
000113F	24901	26100	1,200	*	2	2	6	2
000113F	80101	81600	1,500	*	3	2	2	2
000113F	156901	159000	2,100	*	2	1	1	1
000113F	217801	218700	900	*	2	2	2	8
000117F	55201	56400	1,200	*	3	3	2	2
000117F	78001	154500	76,500	*	3	3	3	2
000118F	1	146400	146,400	*	0	1	0	0
000118F	148801	176850	28,050	*	0	0	0	1
000120F	36301	56700	20,400	*	0	1	0	0
000120F	74101	75300	1,200	*	1	0	0	0
000120F	87001	88200	1,200	*	0	0	2	2
000121F	124201	127800	3,600	*	2	1	0	1
000122F	1	61800	61,800	*	1	0	0	1
000122F	72601	74100	1,500	*	0	2	2	2
000122F	89701	102300	12,600	*	0	2	0	0
000122F	138001	140100	2,100	*	0	0	2	0
000124F	24301	71100	46,800	*	1	0	0	1
000128F	14101	15300	1,200	*	2	0	0	2
000128F	25501	26400	900	*	0	1	0	0
000128F	36901	49500	12,600	*	1	0	1	1
000133F	89701	91500	1,800	*	1	0	1	2
000135F	105901	107400	1,500	*	2	2	0	0
000136F	75301	76200	900	*	8	0	0	8
000139F	9601	10800	1,200	*	0	0	0	2
000139F	38101	39600	1,500	*	2	2	2	0
000139F	48001	57000	9,000	*	0	0	1	1
000142F	2101	4500	2,400	*	2	2	2	1
000142F	106201	108300	2,100	*	1	1	1	2
000146F	84601	85500	900	*	4	2	2	2
000150F	48601	50400	1,800	*	0	2	0	0
000152F	49201	51300	2,100	*	2	2	2	0
000153F	1	113075	113,075	*	1	1	1	2
000155F	42001	44400	2,400	*	0	1	0	0
000156F	12901	15600	2,700	*	3	2	2	2
000156F	17701	19800	2,100	*	2	4	4	4
000156F	24301	25800	1,500	*	2	3	2	2
000160F	65701	73200	7,500	*	0	0	1	0
000161F	9301	12000	2,700	*	3	2	2	2
000161F	35701	37200	1,500	*	1	2	2	2
000162F	6001	7200	1,200	*	0	2	0	0
000170F	51601	52500	900	*	2	2	4	2
000180F	36301	38100	1,800	*	2	1	2	2
000180F	53401	54300	900	*	0	2	0	0
000182F	6301	7200	900	*	2	2	3	2
000200F	35701	37200	1,500	*	0	0	0	2
000200F	39601	40500	900	*	2	2	2	0
000203F	35101	36000	900	*	0	0	2	0

## Sheet: Sheet3 - CNV genes - AvrLr1
GeneID	gene_seqnames	gene_start	gene_end	gene_width	gene_strand	cnv_seqnames	cnv_start	cnv_end	cnv_width	cnv_strand	cnv_S594	cnv_S625	cnv_S629	cnv_S631
GN104ID162_000169	000000F	1036352	1037687	1,336	-	000000F	1036801	1038300	1,500	*	1	2	2	2
GN104ID162_000408	000000F	2136820	2139104	2,285	-	000000F	2136601	2138400	1,800	*	3	2	2	4
GN104ID162_000445	000000F	2328468	2329166	699	+	000000F	2328601	2329500	900	*	4	2	2	2
GN104ID162_000530	000000F	2682700	2686012	3,313	+	000000F	2682901	2685300	2,400	*	2	2	2	1
GN104ID162_000795	000000F	3871560	3871879	320	+	000000F	3871501	3873000	1,500	*	1	1	1	2
GN104ID162_000796	000000F	3872112	3872388	277	+	000000F	3871501	3873000	1,500	*	1	1	1	2
GN104ID162_000797	000000F	3872427	3873209	783	-	000000F	3871501	3873000	1,500	*	1	1	1	2
GN104ID162_000825	000000F	3979102	3981386	2,285	+	000000F	3979801	3981000	1,200	*	1	1	2	1
GN104ID162_001004	000001F	12155	15019	2,865	-	000001F	9901	18000	8,100	*	0	0	0	2
GN104ID162_001087	000001F	329217	329534	318	-	000001F	326701	329400	2,700	*	1	0	0	1
GN104ID162_001587	000001F	2420862	2426032	5,171	-	000001F	2421001	2429700	8,700	*	2	2	2	0
GN104ID162_001589	000001F	2434887	2439208	4,322	+	000001F	2435401	2441100	5,700	*	1	2	2	2
GN104ID162_001590	000001F	2439413	2441503	2,091	-	000001F	2435401	2441100	5,700	*	1	2	2	2
GN104ID162_001661	000001F	2680204	2680757	554	+	000001F	2679301	2681100	1,800	*	0	1	0	1
GN104ID162_001668	000001F	2731278	2734802	3,525	-	000001F	2734201	2735400	1,200	*	0	0	2	0
GN104ID162_001669	000001F	2734886	2736500	1,615	-	000001F	2734201	2735400	1,200	*	0	0	2	0
GN104ID162_001706	000001F	2938633	2942640	4,008	+	000001F	2939701	2940600	900	*	0	2	0	0
GN104ID162_001707	000001F	2942787	2943056	270	+	000001F	2943001	2969700	26,700	*	1	0	1	0
GN104ID162_001708	000001F	2966177	2967859	1,683	-	000001F	2943001	2969700	26,700	*	1	0	1	0
GN104ID162_001709	000001F	2968715	2969155	441	-	000001F	2943001	2969700	26,700	*	1	0	1	0
GN104ID162_001725	000001F	3027932	3030564	2,633	+	000001F	3028801	3036600	7,800	*	0	1	0	0
GN104ID162_001726	000001F	3034630	3036012	1,383	+	000001F	3028801	3036600	7,800	*	0	1	0	0
GN104ID162_003347	000003F	1324196	1327178	2,983	+	000003F	1326301	1327800	1,500	*	0	0	0	2
GN104ID162_003526	000003F	2208472	2210397	1,926	+	000003F	2202901	2212500	9,600	*	2	1	1	2
GN104ID162_003527	000003F	2211034	2212862	1,829	-	000003F	2202901	2212500	9,600	*	2	1	1	2
GN104ID162_003530	000003F	2230717	2232269	1,553	+	000003F	2229601	2232000	2,400	*	0	0	0	1
GN104ID162_003659	000003F	2875908	2876496	589	+	000003F	2874901	2876100	1,200	*	1	2	1	0
GN104ID162_003715	000003F	3220836	3223576	2,741	+	000003F	3221401	3222900	1,500	*	1	0	0	1
GN104ID162_003772	000003F	3520225	3521387	1,163	-	000003F	3508501	3522900	14,400	*	1	1	0	2
GN104ID162_004553	000004F	2769323	2771371	2,049	+	000004F	2766001	2774700	8,700	*	0	1	0	0
GN104ID162_004554	000004F	2771724	2775355	3,632	-	000004F	2766001	2774700	8,700	*	0	1	0	0
GN104ID162_004737	000004F	3768520	3769716	1,197	+	000004F	3769201	3771000	1,800	*	0	0	0	2
GN104ID162_004738	000004F	3770103	3770561	459	-	000004F	3769201	3771000	1,800	*	0	0	0	2
GN104ID162_005009	000005F	802697	804709	2,013	-	000005F	803101	804600	1,500	*	1	1	2	2
GN104ID162_005046	000005F	962572	965507	2,936	-	000005F	965101	966600	1,500	*	2	0	2	2
GN104ID162_005106	000005F	1279001	1282132	3,132	+	000005F	1281601	1283100	1,500	*	1	1	1	0
GN104ID162_005107	000005F	1282971	1284238	1,268	-	000005F	1281601	1283100	1,500	*	1	1	1	0
GN104ID162_005293	000005F	2109559	2113690	4,132	-	000005F	2110801	2112000	1,200	*	1	1	1	0
GN104ID162_005597	000006F	265425	266808	1,384	-	000006F	265201	274200	9,000	*	0	1	0	0
GN104ID162_005598	000006F	273995	275631	1,637	-	000006F	265201	274200	9,000	*	0	1	0	0
GN104ID162_005776	000006F	1439880	1440356	477	-	000006F	1440001	1441800	1,800	*	0	2	0	0
GN104ID162_006346	000008F	492370	498327	5,958	-	000008F	496201	498600	2,400	*	1	1	0	1
GN104ID162_006384	000008F	667951	671523	3,573	-	000008F	666901	668100	1,200	*	0	1	0	0
GN104ID162_006404	000008F	750788	751123	336	-	000008F	748501	755700	7,200	*	0	0	1	0
GN104ID162_006405	000008F	755446	755796	351	-	000008F	748501	755700	7,200	*	0	0	1	0
GN104ID162_007912	000010F	1414349	1418494	4,146	+	000010F	1415701	1416900	1,200	*	2	2	2	0
GN104ID162_007955	000010F	1619794	1620923	1,130	+	000010F	1619401	1622400	3,000	*	0	2	0	1
GN104ID162_008067	000010F	2092420	2093097	678	-	000010F	2092201	2128800	36,600	*	8	8	2	8
GN104ID162_008068	000010F	2097637	2097966	330	-	000010F	2092201	2128800	36,600	*	8	8	2	8
GN104ID162_008069	000010F	2111464	2112716	1,253	-	000010F	2092201	2128800	36,600	*	8	8	2	8
GN104ID162_008070	000010F	2120284	2122573	2,290	-	000010F	2092201	2128800	36,600	*	8	8	2	8
GN104ID162_008104	000010F	2316339	2316410	72	-	000010F	2315401	2316900	1,500	*	2	0	2	2
GN104ID162_008232	000011F	10624	11860	1,237	+	000011F	3301	19200	15,900	*	1	1	1	0
GN104ID162_008233	000011F	13329	16046	2,718	-	000011F	3301	19200	15,900	*	1	1	1	0
GN104ID162_008234	000011F	18374	18871	498	+	000011F	3301	19200	15,900	*	1	1	1	0
GN104ID162_008329	000011F	624752	627598	2,847	+	000011F	627301	635700	8,400	*	1	1	0	1
GN104ID162_008330	000011F	631962	634218	2,257	-	000011F	627301	635700	8,400	*	1	1	0	1
GN104ID162_009241	000012F	1815372	1818058	2,687	-	000012F	1817701	1819200	1,500	*	0	2	0	0
GN104ID162_009502	000013F	616623	625843	9,221	-	000013F	618901	620100	1,200	*	2	0	2	2
GN104ID162_009516	000013F	670630	671362	733	+	000013F	671101	676500	5,400	*	0	1	0	0
GN104ID162_009517	000013F	671481	672018	538	+	000013F	671101	676500	5,400	*	0	1	0	0
GN104ID162_009518	000013F	675035	677263	2,229	-	000013F	671101	676500	5,400	*	0	1	0	0
GN104ID162_009696	000013F	1395423	1395793	371	-	000013F	1395001	1396200	1,200	*	2	0	2	2
GN104ID162_009738	000013F	1546022	1548410	2,389	-	000013F	1544701	1553400	8,700	*	1	1	0	1
GN104ID162_009921	000013F	2599884	2601759	1,876	-	000013F	2601601	2609400	7,800	*	0	0	0	1
GN104ID162_009989	000013F	2905082	2907517	2,436	+	000013F	2907001	2922600	15,600	*	1	1	0	1
GN104ID162_009990	000013F	2909442	2910093	652	+	000013F	2907001	2922600	15,600	*	1	1	0	1
GN104ID162_009991	000013F	2918670	2920154	1,485	-	000013F	2907001	2922600	15,600	*	1	1	0	1
GN104ID162_010044	000014F	268015	269138	1,124	-	000014F	265801	268500	2,700	*	3	2	2	2
GN104ID162_010060	000014F	337455	337748	294	+	000014F	335101	337500	2,400	*	2	2	2	3
GN104ID162_010075	000014F	430984	431350	367	-	000014F	426301	431100	4,800	*	2	1	2	1
GN104ID162_010130	000014F	634528	635463	936	+	000014F	633601	634800	1,200	*	2	3	2	2
GN104ID162_010235	000014F	1058130	1059334	1,205	-	000014F	1059001	1059900	900	*	2	2	3	2
GN104ID162_010236	000014F	1059431	1060795	1,365	-	000014F	1059001	1059900	900	*	2	2	3	2
GN104ID162_010238	000014F	1063466	1067201	3,736	-	000014F	1064101	1065600	1,500	*	2	2	2	3
GN104ID162_010241	000014F	1071728	1072552	825	+	000014F	1071901	1072800	900	*	2	3	2	2
GN104ID162_010250	000014F	1130110	1131429	1,320	+	000014F	1131001	1132200	1,200	*	3	2	2	3
GN104ID162_010254	000014F	1135271	1136041	771	-	000014F	1135201	1136400	1,200	*	2	2	2	3
GN104ID162_010255	000014F	1136075	1137360	1,286	+	000014F	1135201	1136400	1,200	*	2	2	2	3
GN104ID162_010266	000014F	1164054	1164853	800	-	000014F	1163401	1164600	1,200	*	4	4	2	2
GN104ID162_010282	000014F	1238107	1239558	1,452	-	000014F	1239001	1239900	900	*	3	2	2	2
GN104ID162_010402	000014F	1838650	1842112	3,463	+	000014F	1839001	1839900	900	*	4	4	2	2
GN104ID162_010791	000016F	1051318	1051403	86	-	000016F	1050901	1052400	1,500	*	2	2	2	0
GN104ID162_010792	000016F	1051851	1051936	86	+	000016F	1050901	1052400	1,500	*	2	2	2	0
GN104ID162_011049	000016F	2272880	2274756	1,877	-	000016F	2272801	2274300	1,500	*	1	1	1	2
GN104ID162_011063	000016F	2343904	2347678	3,775	+	000016F	2346601	2347800	1,200	*	0	1	0	1
GN104ID162_011109	000017F	77218	77940	723	+	000017F	73201	80400	7,200	*	2	2	2	4
GN104ID162_011110	000017F	78396	82130	3,735	-	000017F	73201	80400	7,200	*	2	2	2	4
GN104ID162_011300	000017F	1230445	1232422	1,978	+	000017F	1230301	1231500	1,200	*	2	1	2	2
GN104ID162_011512	000017F	2319214	2319633	420	+	000017F	2318701	2322600	3,900	*	1	1	1	0
GN104ID162_011513	000017F	2319670	2321746	2,077	+	000017F	2318701	2322600	3,900	*	1	1	1	0
GN104ID162_011514	000017F	2322387	2322737	351	-	000017F	2318701	2322600	3,900	*	1	1	1	0
GN104ID162_011685	000018F	1085226	1088526	3,301	+	000018F	1087501	1089900	2,400	*	1	0	0	1
GN104ID162_011688	000018F	1120088	1120952	865	+	000018F	1120801	1125000	4,200	*	0	0	0	1
GN104ID162_011690	000018F	1132599	1137505	4,907	-	000018F	1134901	1136400	1,500	*	1	1	1	2
GN104ID162_011711	000018F	1242912	1244677	1,766	+	000018F	1243501	1244700	1,200	*	2	0	0	0
GN104ID162_011714	000018F	1247866	1251407	3,542	-	000018F	1249201	1251300	2,100	*	0	0	2	0
GN104ID162_012058	000019F	102257	104614	2,358	+	000019F	102901	104100	1,200	*	1	1	1	2
GN104ID162_012483	000019F	2027156	2028357	1,202	+	000019F	2017501	2027400	9,900	*	0	1	0	0
GN104ID162_012724	000020F	971268	974158	2,891	-	000020F	967201	980400	13,200	*	0	1	0	0
GN104ID162_013009	000021F	279854	281209	1,356	+	000021F	280501	281700	1,200	*	2	0	2	2
GN104ID162_013107	000021F	721550	722531	982	+	000021F	721501	722700	1,200	*	1	2	2	2
GN104ID162_013128	000021F	865400	867749	2,350	-	000021F	866401	868200	1,800	*	2	1	2	2
GN104ID162_013322	000021F	1859762	1862092	2,331	-	000021F	1855801	1863600	7,800	*	0	1	1	1
GN104ID162_013788	000022F	1914308	1915398	1,091	-	000022F	1914301	1915200	900	*	2	2	2	0
GN104ID162_013792	000022F	1933165	1934150	986	-	000022F	1932301	1933500	1,200	*	1	2	1	1
GN104ID162_013854	000022F	2145970	2147558	1,589	+	000022F	2146801	2147700	900	*	2	0	1	0
GN104ID162_013855	000022F	2147576	2148725	1,150	+	000022F	2146801	2147700	900	*	2	0	1	0
GN104ID162_014010	000023F	694921	695418	498	-	000023F	695401	702600	7,200	*	0	2	2	2
GN104ID162_014011	000023F	713978	715612	1,635	+	000023F	714601	716100	1,500	*	2	2	2	0
GN104ID162_014454	000024F	665979	666624	646	-	000024F	666601	668400	1,800	*	2	0	0	0
GN104ID162_014455	000024F	666782	666855	74	-	000024F	666601	668400	1,800	*	2	0	0	0
GN104ID162_014456	000024F	667935	668676	742	+	000024F	666601	668400	1,800	*	2	0	0	0
GN104ID162_014553	000024F	1210288	1211133	846	+	000024F	1206601	1226400	19,800	*	2	6	2	2
GN104ID162_014554	000024F	1224383	1226186	1,804	+	000024F	1206601	1226400	19,800	*	2	6	2	2
GN104ID162_014807	000025F	46747	47797	1,051	+	000025F	47701	48600	900	*	2	7	2	2
GN104ID162_014824	000025F	95849	96271	423	-	000025F	94201	105900	11,700	*	2	2	2	3
GN104ID162_014825	000025F	103614	105036	1,423	-	000025F	94201	105900	11,700	*	2	2	2	3
GN104ID162_014829	000025F	120438	124218	3,781	+	000025F	123301	125700	2,400	*	2	3	2	2
GN104ID162_015039	000025F	1081704	1084594	2,891	+	000025F	1084501	1087200	2,700	*	2	2	1	1
GN104ID162_016384	000028F	1404276	1408118	3,843	-	000028F	1405201	1406400	1,200	*	4	2	4	2
GN104ID162_016386	000028F	1413395	1414867	1,473	+	000028F	1414201	1415100	900	*	2	4	2	2
GN104ID162_016388	000028F	1419000	1419931	932	+	000028F	1419001	1420500	1,500	*	2	3	2	3
GN104ID162_016549	000029F	275295	276793	1,499	-	000029F	276301	278100	1,800	*	0	0	0	1
GN104ID162_016557	000029F	324926	325312	387	-	000029F	325201	326400	1,200	*	0	2	0	0
GN104ID162_016558	000029F	325343	326397	1,055	+	000029F	325201	326400	1,200	*	0	2	0	0
GN104ID162_016669	000029F	836343	838179	1,837	+	000029F	836401	838200	1,800	*	2	1	2	2
GN104ID162_016824	000030F	59703	60741	1,039	-	000030F	60001	74700	14,700	*	0	0	1	0
GN104ID162_016825	000030F	61700	64180	2,481	+	000030F	60001	74700	14,700	*	0	0	1	0
GN104ID162_016826	000030F	64642	65200	559	+	000030F	60001	74700	14,700	*	0	0	1	0
GN104ID162_016827	000030F	66313	69744	3,432	-	000030F	60001	74700	14,700	*	0	0	1	0
GN104ID162_016828	000030F	71362	72596	1,235	-	000030F	60001	74700	14,700	*	0	0	1	0
GN104ID162_016833	000030F	99335	101155	1,821	+	000030F	92401	101400	9,000	*	0	0	0	1
GN104ID162_016949	000030F	914333	915897	1,565	-	000030F	913501	914700	1,200	*	2	1	2	1
GN104ID162_017100	000030F	1541615	1541971	357	+	000030F	1541701	1542900	1,200	*	0	2	2	2
GN104ID162_017101	000030F	1542161	1542677	517	+	000030F	1541701	1542900	1,200	*	0	2	2	2
GN104ID162_017344	000031F	914788	916395	1,608	+	000031F	916201	920400	4,200	*	2	0	0	2
GN104ID162_017345	000031F	916506	917997	1,492	-	000031F	916201	920400	4,200	*	2	0	0	2
GN104ID162_017346	000031F	919978	920596	619	+	000031F	916201	920400	4,200	*	2	0	0	2
GN104ID162_017446	000031F	1327383	1328654	1,272	-	000031F	1327801	1329000	1,200	*	0	0	2	0
GN104ID162_017447	000031F	1328688	1330129	1,442	-	000031F	1327801	1329000	1,200	*	0	0	2	0
GN104ID162_017461	000031F	1374357	1378529	4,173	-	000031F	1375501	1376400	900	*	0	0	0	2
GN104ID162_017481	000031F	1502063	1504632	2,570	-	000031F	1500001	1505700	5,700	*	2	0	2	0
GN104ID162_017871	000033F	95762	95835	74	-	000033F	94801	103200	8,400	*	1	0	1	0
GN104ID162_017883	000033F	172571	175540	2,970	+	000033F	173101	176400	3,300	*	2	1	1	1
GN104ID162_017949	000033F	596662	598541	1,880	+	000033F	596401	597600	1,200	*	0	2	2	2
GN104ID162_018092	000033F	1293386	1294483	1,098	-	000033F	1293001	1294500	1,500	*	2	1	2	2
GN104ID162_018179	000034F	421086	422734	1,649	-	000034F	420601	422100	1,500	*	1	2	2	2
GN104ID162_018563	000035F	568089	571174	3,086	+	000035F	570901	571800	900	*	8	0	0	8
GN104ID162_018706	000035F	1275739	1278814	3,076	-	000035F	1278301	1279200	900	*	2	2	1	2
GN104ID162_018714	000035F	1298173	1301425	3,253	+	000035F	1300801	1303200	2,400	*	2	1	2	2
GN104ID162_018715	000035F	1301833	1301920	88	-	000035F	1300801	1303200	2,400	*	2	1	2	2
GN104ID162_018730	000035F	1373070	1375574	2,505	-	000035F	1368901	1378200	9,300	*	1	0	2	1
GN104ID162_018859	000036F	583125	583971	847	+	000036F	582301	583200	900	*	2	2	0	2
GN104ID162_019328	000038F	70629	73348	2,720	-	000038F	72001	73500	1,500	*	0	0	0	2
GN104ID162_019486	000038F	1003523	1007923	4,401	-	000038F	1007101	1008600	1,500	*	0	0	0	2
GN104ID162_019487	000038F	1008381	1008716	336	-	000038F	1007101	1008600	1,500	*	0	0	0	2
GN104ID162_019513	000038F	1168456	1170523	2,068	+	000038F	1168501	1169400	900	*	2	0	2	2
GN104ID162_019631	000039F	439580	442606	3,027	-	000039F	439501	442500	3,000	*	0	0	1	0
GN104ID162_019820	000039F	1130125	1133395	3,271	+	000039F	1130401	1132200	1,800	*	2	0	0	2
GN104ID162_019927	000040F	218298	225335	7,038	-	000040F	221101	222900	1,800	*	1	1	2	0
GN104ID162_019933	000040F	292361	294014	1,654	-	000040F	283801	292500	8,700	*	1	1	0	0
GN104ID162_020098	000040F	1002645	1003771	1,127	+	000040F	1003201	1004400	1,200	*	2	0	2	2
GN104ID162_020216	000041F	150174	150629	456	+	000041F	150001	150900	900	*	2	2	1	2
GN104ID162_020230	000041F	246414	247302	889	+	000041F	245701	246600	900	*	0	2	0	0
GN104ID162_020233	000041F	252149	253877	1,729	-	000041F	251701	252900	1,200	*	2	0	0	2
GN104ID162_020239	000041F	276630	278449	1,820	-	000041F	278401	279300	900	*	1	2	2	2
GN104ID162_020240	000041F	278588	279418	831	+	000041F	278401	279300	900	*	1	2	2	2
GN104ID162_020390	000043F	42885	46893	4,009	-	000043F	42001	42900	900	*	2	2	0	2
GN104ID162_020390	000043F	42885	46893	4,009	-	000043F	45601	46800	1,200	*	2	0	0	2
GN104ID162_020809	000044F	922434	922853	420	-	000044F	921901	923100	1,200	*	2	4	2	2
GN104ID162_020810	000044F	924577	926671	2,095	+	000044F	923701	940800	17,100	*	4	4	4	3
GN104ID162_020850	000044F	1151746	1155408	3,663	-	000044F	1155301	1157100	1,800	*	2	4	2	2
GN104ID162_021307	000048F	136500	138086	1,587	+	000048F	136801	138000	1,200	*	1	2	1	1
GN104ID162_021596	000049F	423967	426672	2,706	+	000049F	423601	425100	1,500	*	2	2	1	1
GN104ID162_021597	000049F	455075	455698	624	-	000049F	453301	458400	5,100	*	2	1	2	2
GN104ID162_021598	000049F	456659	457273	615	-	000049F	453301	458400	5,100	*	2	1	2	2
GN104ID162_021599	000049F	457355	458598	1,244	-	000049F	453301	458400	5,100	*	2	1	2	2
GN104ID162_021636	000049F	640761	644262	3,502	-	000049F	644101	645900	1,800	*	1	2	2	1
GN104ID162_021637	000049F	644762	648180	3,419	+	000049F	644101	645900	1,800	*	1	2	2	1
GN104ID162_021652	000049F	725534	727664	2,131	+	000049F	724201	752100	27,900	*	1	1	0	1
GN104ID162_021653	000049F	728595	731367	2,773	+	000049F	724201	752100	27,900	*	1	1	0	1
GN104ID162_021654	000049F	746418	749027	2,610	-	000049F	724201	752100	27,900	*	1	1	0	1
GN104ID162_021655	000049F	749848	750731	884	+	000049F	724201	752100	27,900	*	1	1	0	1
GN104ID162_022240	000052F	545449	551735	6,287	-	000052F	549901	550800	900	*	4	2	2	2
GN104ID162_022248	000052F	617179	617726	548	+	000052F	617701	622200	4,500	*	2	0	2	0
GN104ID162_022283	000052F	798925	802469	3,545	+	000052F	799201	802200	3,000	*	2	2	2	1
GN104ID162_022725	000055F	348629	350310	1,682	-	000055F	348901	349800	900	*	0	2	2	2
GN104ID162_022727	000055F	371856	373277	1,422	-	000055F	373201	383100	9,900	*	1	1	0	1
GN104ID162_022759	000055F	526952	527257	306	+	000055F	526801	527700	900	*	1	2	2	2
GN104ID162_022806	000055F	703686	703988	303	+	000055F	703201	704100	900	*	2	2	2	0
GN104ID162_022827	000055F	809453	810211	759	-	000055F	808501	817500	9,000	*	1	0	0	0
GN104ID162_022992	000056F	735823	738123	2,301	+	000056F	738001	738900	900	*	2	2	1	2
GN104ID162_023606	000061F	312412	315762	3,351	-	000061F	314401	320400	6,000	*	2	1	2	2
GN104ID162_023623	000061F	465582	465902	321	-	000061F	462301	465900	3,600	*	3	4	3	2
GN104ID162_023649	000061F	543326	543973	648	+	000061F	543901	559200	15,300	*	4	2	2	2
GN104ID162_023650	000061F	544089	545939	1,851	-	000061F	543901	559200	15,300	*	4	2	2	2
GN104ID162_023660	000061F	610292	612200	1,909	-	000061F	609901	611400	1,500	*	3	2	3	2
GN104ID162_023793	000062F	461811	462969	1,159	-	000062F	462901	464100	1,200	*	2	2	2	0
GN104ID162_023841	000062F	759094	759796	703	-	000062F	758701	759900	1,200	*	2	0	2	2
GN104ID162_023866	000063F	76597	77009	413	-	000063F	76801	78900	2,100	*	2	1	2	2
GN104ID162_024022	000064F	9725	10426	702	+	000064F	1	98700	98,700	*	3	4	3	3
GN104ID162_024023	000064F	14017	14438	422	+	000064F	1	98700	98,700	*	3	4	3	3
GN104ID162_024024	000064F	24682	26270	1,589	+	000064F	1	98700	98,700	*	3	4	3	3
GN104ID162_024025	000064F	33352	34552	1,201	-	000064F	1	98700	98,700	*	3	4	3	3
GN104ID162_024026	000064F	38055	41031	2,977	-	000064F	1	98700	98,700	*	3	4	3	3
GN104ID162_024027	000064F	45204	46708	1,505	+	000064F	1	98700	98,700	*	3	4	3	3
GN104ID162_024028	000064F	49751	52298	2,548	+	000064F	1	98700	98,700	*	3	4	3	3
GN104ID162_024029	000064F	52864	55695	2,832	+	000064F	1	98700	98,700	*	3	4	3	3
GN104ID162_024030	000064F	70644	72193	1,550	+	000064F	1	98700	98,700	*	3	4	3	3
GN104ID162_024031	000064F	72619	75470	2,852	-	000064F	1	98700	98,700	*	3	4	3	3
GN104ID162_024032	000064F	81584	81934	351	-	000064F	1	98700	98,700	*	3	4	3	3
GN104ID162_024033	000064F	88685	90338	1,654	-	000064F	1	98700	98,700	*	3	4	3	3
GN104ID162_024034	000064F	91325	92600	1,276	+	000064F	1	98700	98,700	*	3	4	3	3
GN104ID162_024035	000064F	97350	98267	918	-	000064F	1	98700	98,700	*	3	4	3	3
GN104ID162_024258	000065F	543612	547743	4,132	-	000065F	544201	545100	900	*	1	1	1	0
GN104ID162_024259	000065F	550689	551079	391	-	000065F	550501	551400	900	*	1	1	1	0
GN104ID162_024285	000065F	706896	707255	360	+	000065F	706801	707700	900	*	1	2	2	2
GN104ID162_024435	000067F	818963	820763	1,801	-	000067F	819001	819900	900	*	4	2	2	2
GN104ID162_024667	000070F	268062	268936	875	+	000070F	268801	270900	2,100	*	2	3	2	3
GN104ID162_024816	000071F	420394	421107	714	+	000071F	420901	422700	1,800	*	1	1	2	2
GN104ID162_024817	000071F	421562	422453	892	+	000071F	420901	422700	1,800	*	1	1	2	2
GN104ID162_024973	000072F	539078	540028	951	-	000072F	538501	539400	900	*	2	2	3	2
GN104ID162_025015	000072F	699523	699603	81	-	000072F	698401	699600	1,200	*	4	3	4	4
GN104ID162_025234	000074F	389384	394001	4,618	+	000074F	390001	391200	1,200	*	1	2	2	2
GN104ID162_025246	000074F	430689	433513	2,825	+	000074F	431701	432900	1,200	*	2	3	2	3
GN104ID162_025289	000075F	116833	118301	1,469	-	000075F	118201	119700	1,500	*	0	2	2	0
GN104ID162_025878	000081F	28579	30225	1,647	+	000081F	30001	33300	3,300	*	2	0	0	0
GN104ID162_025879	000081F	31029	32004	976	+	000081F	30001	33300	3,300	*	2	0	0	0
GN104ID162_025915	000081F	183523	185882	2,360	-	000081F	182401	183600	1,200	*	0	2	0	0
GN104ID162_025934	000081F	268908	272869	3,962	-	000081F	269701	271200	1,500	*	1	1	1	2
GN104ID162_025982	000082F	44223	44756	534	-	000082F	43801	45000	1,200	*	1	2	1	2
GN104ID162_026223	000085F	149352	151135	1,784	-	000085F	147601	151200	3,600	*	2	2	2	1
GN104ID162_026702	000093F	154697	156519	1,823	-	000093F	153901	156000	2,100	*	0	0	1	0
GN104ID162_026822	000095F	50055	50493	439	-	000095F	50401	51300	900	*	2	0	2	2
GN104ID162_026844	000095F	136780	140320	3,541	-	000095F	139801	141900	2,100	*	1	2	1	1
GN104ID162_026951	000097F	70687	73256	2,570	+	000097F	71401	76500	5,100	*	0	0	1	0
GN104ID162_026952	000097F	76273	78501	2,229	-	000097F	71401	76500	5,100	*	0	0	1	0
GN104ID162_026952	000097F	76273	78501	2,229	-	000097F	78301	79800	1,500	*	0	2	2	0
GN104ID162_026959	000097F	114082	115135	1,054	-	000097F	114901	117000	2,100	*	0	1	0	0
GN104ID162_027082	000099F	447	532	86	-	000099F	1	2400	2,400	*	1	1	2	1
GN104ID162_027083	000099F	866	951	86	-	000099F	1	2400	2,400	*	1	1	2	1
GN104ID162_027084	000099F	2321	3337	1,017	+	000099F	1	2400	2,400	*	1	1	2	1
GN104ID162_027114	000099F	223152	225412	2,261	-	000099F	223201	224100	900	*	2	2	0	2
GN104ID162_027238	000102F	54033	55292	1,260	-	000102F	53101	54300	1,200	*	2	0	0	0
GN104ID162_027298	000103F	203802	205192	1,391	-	000103F	197101	220500	23,400	*	0	0	0	1
GN104ID162_027299	000103F	204544	204633	90	+	000103F	197101	220500	23,400	*	0	0	0	1
GN104ID162_027300	000103F	205627	207842	2,216	-	000103F	197101	220500	23,400	*	0	0	0	1
GN104ID162_027301	000103F	208204	208888	685	+	000103F	197101	220500	23,400	*	0	0	0	1
GN104ID162_027302	000103F	209567	210497	931	-	000103F	197101	220500	23,400	*	0	0	0	1
GN104ID162_027303	000103F	212251	212914	664	+	000103F	197101	220500	23,400	*	0	0	0	1
GN104ID162_027304	000103F	214907	215487	581	+	000103F	197101	220500	23,400	*	0	0	0	1
GN104ID162_027459	000107F	203120	203521	402	-	000107F	202501	203400	900	*	8	2	8	8
GN104ID162_027465	000107F	227352	228074	723	+	000107F	228001	229500	1,500	*	8	8	2	8
GN104ID162_027466	000107F	228563	229374	812	+	000107F	228001	229500	1,500	*	8	8	2	8
GN104ID162_027513	000108F	185580	189731	4,152	+	000108F	189601	190800	1,200	*	0	0	2	2
GN104ID162_027514	000108F	190266	190575	310	+	000108F	189601	190800	1,200	*	0	0	2	2
GN104ID162_027795	000117F	54774	55862	1,089	-	000117F	55201	56400	1,200	*	3	3	2	2
GN104ID162_027801	000117F	103849	104196	348	+	000117F	78001	154500	76,500	*	3	3	3	2
GN104ID162_027802	000117F	104369	105940	1,572	+	000117F	78001	154500	76,500	*	3	3	3	2
GN104ID162_027803	000117F	111295	113065	1,771	-	000117F	78001	154500	76,500	*	3	3	3	2
GN104ID162_027804	000117F	118838	121528	2,691	+	000117F	78001	154500	76,500	*	3	3	3	2
GN104ID162_027805	000117F	121583	122074	492	+	000117F	78001	154500	76,500	*	3	3	3	2
GN104ID162_027806	000117F	122157	123610	1,454	+	000117F	78001	154500	76,500	*	3	3	3	2
GN104ID162_027807	000117F	142184	143976	1,793	+	000117F	78001	154500	76,500	*	3	3	3	2
GN104ID162_027808	000117F	145302	148856	3,555	-	000117F	78001	154500	76,500	*	3	3	3	2
GN104ID162_027820	000118F	22	1122	1,101	-	000118F	1	146400	146,400	*	0	1	0	0
GN104ID162_027821	000118F	2192	5047	2,856	+	000118F	1	146400	146,400	*	0	1	0	0
GN104ID162_027822	000118F	11045	11489	445	-	000118F	1	146400	146,400	*	0	1	0	0
GN104ID162_027823	000118F	12425	13916	1,492	-	000118F	1	146400	146,400	*	0	1	0	0
GN104ID162_027824	000118F	14753	15175	423	+	000118F	1	146400	146,400	*	0	1	0	0
GN104ID162_027825	000118F	16016	17839	1,824	-	000118F	1	146400	146,400	*	0	1	0	0
GN104ID162_027826	000118F	28201	30026	1,826	-	000118F	1	146400	146,400	*	0	1	0	0
GN104ID162_027827	000118F	30879	31316	438	+	000118F	1	146400	146,400	*	0	1	0	0
GN104ID162_027828	000118F	34092	34542	451	+	000118F	1	146400	146,400	*	0	1	0	0
GN104ID162_027829	000118F	34714	35061	348	+	000118F	1	146400	146,400	*	0	1	0	0
GN104ID162_027830	000118F	35097	35553	457	+	000118F	1	146400	146,400	*	0	1	0	0
GN104ID162_027831	000118F	35779	36437	659	-	000118F	1	146400	146,400	*	0	1	0	0
GN104ID162_027832	000118F	45848	46285	438	+	000118F	1	146400	146,400	*	0	1	0	0
GN104ID162_027833	000118F	57018	58265	1,248	-	000118F	1	146400	146,400	*	0	1	0	0
GN104ID162_027834	000118F	58709	59431	723	+	000118F	1	146400	146,400	*	0	1	0	0
GN104ID162_027835	000118F	60429	61216	788	-	000118F	1	146400	146,400	*	0	1	0	0
GN104ID162_027836	000118F	61231	62240	1,010	-	000118F	1	146400	146,400	*	0	1	0	0
GN104ID162_027837	000118F	79186	79513	328	-	000118F	1	146400	146,400	*	0	1	0	0
GN104ID162_027838	000118F	79662	79967	306	-	000118F	1	146400	146,400	*	0	1	0	0
GN104ID162_027839	000118F	80407	81857	1,451	-	000118F	1	146400	146,400	*	0	1	0	0
GN104ID162_027840	000118F	81992	84475	2,484	+	000118F	1	146400	146,400	*	0	1	0	0
GN104ID162_027841	000118F	86599	87393	795	-	000118F	1	146400	146,400	*	0	1	0	0
GN104ID162_027842	000118F	87418	88552	1,135	+	000118F	1	146400	146,400	*	0	1	0	0
GN104ID162_027843	000118F	88671	91447	2,777	-	000118F	1	146400	146,400	*	0	1	0	0
GN104ID162_027844	000118F	98461	100319	1,859	+	000118F	1	146400	146,400	*	0	1	0	0
GN104ID162_027845	000118F	106061	106504	444	+	000118F	1	146400	146,400	*	0	1	0	0
GN104ID162_027846	000118F	108335	108974	640	-	000118F	1	146400	146,400	*	0	1	0	0
GN104ID162_027847	000118F	109054	109752	699	+	000118F	1	146400	146,400	*	0	1	0	0
GN104ID162_027848	000118F	118108	121038	2,931	-	000118F	1	146400	146,400	*	0	1	0	0
GN104ID162_027849	000118F	126859	127626	768	-	000118F	1	146400	146,400	*	0	1	0	0
GN104ID162_027850	000118F	128130	128618	489	+	000118F	1	146400	146,400	*	0	1	0	0
GN104ID162_027851	000118F	132593	133428	836	+	000118F	1	146400	146,400	*	0	1	0	0
GN104ID162_027852	000118F	133890	138053	4,164	+	000118F	1	146400	146,400	*	0	1	0	0
GN104ID162_027853	000118F	138155	139192	1,038	+	000118F	1	146400	146,400	*	0	1	0	0
GN104ID162_027854	000118F	139851	139925	75	-	000118F	1	146400	146,400	*	0	1	0	0
GN104ID162_027855	000118F	151742	153299	1,558	+	000118F	148801	176850	28,050	*	0	0	0	1
GN104ID162_027856	000118F	163813	164325	513	-	000118F	148801	176850	28,050	*	0	0	0	1
GN104ID162_027857	000118F	165656	167217	1,562	+	000118F	148801	176850	28,050	*	0	0	0	1
GN104ID162_027858	000118F	167582	168205	624	-	000118F	148801	176850	28,050	*	0	0	0	1
GN104ID162_027859	000118F	175413	175662	250	+	000118F	148801	176850	28,050	*	0	0	0	1
GN104ID162_027915	000120F	48543	50499	1,957	+	000120F	36301	56700	20,400	*	0	1	0	0
GN104ID162_027916	000120F	50664	53782	3,119	+	000120F	36301	56700	20,400	*	0	1	0	0
GN104ID162_027984	000121F	123389	124331	943	-	000121F	124201	127800	3,600	*	2	1	0	1
GN104ID162_028001	000122F	21	829	809	-	000122F	1	61800	61,800	*	1	0	0	1
GN104ID162_028002	000122F	1000	1440	441	+	000122F	1	61800	61,800	*	1	0	0	1
GN104ID162_028003	000122F	3109	8036	4,928	-	000122F	1	61800	61,800	*	1	0	0	1
GN104ID162_028004	000122F	17796	20070	2,275	+	000122F	1	61800	61,800	*	1	0	0	1
GN104ID162_028005	000122F	20089	20380	292	-	000122F	1	61800	61,800	*	1	0	0	1
GN104ID162_028006	000122F	34417	38698	4,282	-	000122F	1	61800	61,800	*	1	0	0	1
GN104ID162_028007	000122F	38792	42430	3,639	-	000122F	1	61800	61,800	*	1	0	0	1
GN104ID162_028008	000122F	43328	44810	1,483	-	000122F	1	61800	61,800	*	1	0	0	1
GN104ID162_028009	000122F	55000	60244	5,245	-	000122F	1	61800	61,800	*	1	0	0	1
GN104ID162_028010	000122F	60421	61689	1,269	+	000122F	1	61800	61,800	*	1	0	0	1
GN104ID162_028017	000122F	89935	90449	515	+	000122F	89701	102300	12,600	*	0	2	0	0
GN104ID162_028018	000122F	90616	91269	654	-	000122F	89701	102300	12,600	*	0	2	0	0
GN104ID162_028019	000122F	91333	92437	1,105	+	000122F	89701	102300	12,600	*	0	2	0	0
GN104ID162_028020	000122F	92594	93348	755	+	000122F	89701	102300	12,600	*	0	2	0	0
GN104ID162_028021	000122F	94242	94895	654	+	000122F	89701	102300	12,600	*	0	2	0	0
GN104ID162_028022	000122F	95935	96573	639	+	000122F	89701	102300	12,600	*	0	2	0	0
GN104ID162_028023	000122F	97060	98657	1,598	-	000122F	89701	102300	12,600	*	0	2	0	0
GN104ID162_028085	000124F	25476	26315	840	-	000124F	24301	71100	46,800	*	1	0	0	1
GN104ID162_028086	000124F	27301	29703	2,403	+	000124F	24301	71100	46,800	*	1	0	0	1
GN104ID162_028087	000124F	32423	32907	485	+	000124F	24301	71100	46,800	*	1	0	0	1
GN104ID162_028088	000124F	33185	35806	2,622	-	000124F	24301	71100	46,800	*	1	0	0	1
GN104ID162_028089	000124F	36718	39296	2,579	+	000124F	24301	71100	46,800	*	1	0	0	1
GN104ID162_028090	000124F	45167	48500	3,334	-	000124F	24301	71100	46,800	*	1	0	0	1
GN104ID162_028091	000124F	54613	58346	3,734	-	000124F	24301	71100	46,800	*	1	0	0	1
GN104ID162_028092	000124F	67404	67478	75	-	000124F	24301	71100	46,800	*	1	0	0	1
GN104ID162_028093	000124F	67694	71287	3,594	+	000124F	24301	71100	46,800	*	1	0	0	1
GN104ID162_028227	000128F	34802	40013	5,212	-	000128F	36901	49500	12,600	*	1	0	1	1
GN104ID162_028228	000128F	45947	50319	4,373	-	000128F	36901	49500	12,600	*	1	0	1	1
GN104ID162_028354	000136F	73448	75798	2,351	-	000136F	75301	76200	900	*	8	0	0	8
GN104ID162_028355	000136F	76122	79327	3,206	+	000136F	75301	76200	900	*	8	0	0	8
GN104ID162_028411	000139F	10691	11123	433	+	000139F	9601	10800	1,200	*	0	0	0	2
GN104ID162_028420	000139F	38766	39987	1,222	+	000139F	38101	39600	1,500	*	2	2	2	0
GN104ID162_028515	000142F	102390	107083	4,694	+	000142F	106201	108300	2,100	*	1	1	1	2
GN104ID162_028642	000150F	48996	49787	792	+	000150F	48601	50400	1,800	*	0	2	0	0
GN104ID162_028674	000153F	2036	2347	312	+	000153F	1	113075	113,075	*	1	1	1	2
GN104ID162_028675	000153F	19016	21978	2,963	+	000153F	1	113075	113,075	*	1	1	1	2
GN104ID162_028676	000153F	23028	23360	333	-	000153F	1	113075	113,075	*	1	1	1	2
GN104ID162_028677	000153F	23524	24640	1,117	-	000153F	1	113075	113,075	*	1	1	1	2
GN104ID162_028678	000153F	26851	27995	1,145	+	000153F	1	113075	113,075	*	1	1	1	2
GN104ID162_028679	000153F	32680	34894	2,215	-	000153F	1	113075	113,075	*	1	1	1	2
GN104ID162_028680	000153F	51293	51634	342	-	000153F	1	113075	113,075	*	1	1	1	2
GN104ID162_028681	000153F	51826	52307	482	-	000153F	1	113075	113,075	*	1	1	1	2
GN104ID162_028682	000153F	53964	54034	71	+	000153F	1	113075	113,075	*	1	1	1	2
GN104ID162_028683	000153F	57776	59991	2,216	-	000153F	1	113075	113,075	*	1	1	1	2
GN104ID162_028684	000153F	60231	60506	276	-	000153F	1	113075	113,075	*	1	1	1	2
GN104ID162_028685	000153F	64977	66097	1,121	+	000153F	1	113075	113,075	*	1	1	1	2
GN104ID162_028686	000153F	70205	71211	1,007	+	000153F	1	113075	113,075	*	1	1	1	2
GN104ID162_028687	000153F	80464	83388	2,925	-	000153F	1	113075	113,075	*	1	1	1	2
GN104ID162_028688	000153F	83660	86019	2,360	-	000153F	1	113075	113,075	*	1	1	1	2
GN104ID162_028689	000153F	86526	87851	1,326	-	000153F	1	113075	113,075	*	1	1	1	2
GN104ID162_028690	000153F	102853	103344	492	-	000153F	1	113075	113,075	*	1	1	1	2
GN104ID162_028691	000153F	112515	112985	471	+	000153F	1	113075	113,075	*	1	1	1	2
GN104ID162_028869	000170F	52411	53804	1,394	+	000170F	51601	52500	900	*	2	2	4	2
GN104ID162_028932	000180F	34620	36395	1,776	+	000180F	36301	38100	1,800	*	2	1	2	2
GN104ID162_028992	000200F	35499	36949	1,451	-	000200F	35701	37200	1,500	*	0	0	0	2
GN104ID162_028993	000200F	37843	39705	1,863	-	000200F	39601	40500	900	*	2	2	2	0

## Sheet: Sheet4 - CNV SpGenes - AvrLr1
GeneID	gene_seqnames	gene_start	gene_end	gene_width	gene_strand	cnv_seqnames	cnv_start	cnv_end	cnv_width	cnv_strand	cnv_S594	cnv_S625	cnv_S629	cnv_S631
GN104ID162_003772	000003F	3520225	3521387	1,163	-	000003F	3508501	3522900	14,400	*	1	1	0	2
GN104ID162_005597	000006F	265425	266808	1,384	-	000006F	265201	274200	9,000	*	0	1	0	0
GN104ID162_010241	000014F	1071728	1072552	825	+	000014F	1071901	1072800	900	*	2	3	2	2
GN104ID162_016549	000029F	275295	276793	1,499	-	000029F	276301	278100	1,800	*	0	0	0	1
GN104ID162_017345	000031F	916506	917997	1,492	-	000031F	916201	920400	4,200	*	2	0	0	2
GN104ID162_017346	000031F	919978	920596	619	+	000031F	916201	920400	4,200	*	2	0	0	2
GN104ID162_025879	000081F	31029	32004	976	+	000081F	30001	33300	3,300	*	2	0	0	0
GN104ID162_026822	000095F	50055	50493	439	-	000095F	50401	51300	900	*	2	0	2	2
GN104ID162_027805	000117F	121583	122074	492	+	000117F	78001	154500	76,500	*	3	3	3	2
GN104ID162_027835	000118F	60429	61216	788	-	000118F	1	146400	146,400	*	0	1	0	0
GN104ID162_027836	000118F	61231	62240	1,010	-	000118F	1	146400	146,400	*	0	1	0	0
GN104ID162_027847	000118F	109054	109752	699	+	000118F	1	146400	146,400	*	0	1	0	0
GN104ID162_028001	000122F	21	829	809	-	000122F	1	61800	61,800	*	1	0	0	1
GN104ID162_028689	000153F	86526	87851	1,326	-	000153F	1	113075	113,075	*	1	1	1	2

## Sheet: Sheet5 - CNV details - AvrLr15
seqnames	start	end	width	strand	S365	S467	S474	S523	S563
000000F	156001	159300	3,300	*	2	2	2	4	2
000000F	209401	210600	1,200	*	1	2	2	2	2
000000F	479401	480300	900	*	0	2	2	2	2
000000F	1239001	1240800	1,800	*	2	3	3	2	2
000000F	1243501	1248600	5,100	*	2	3	2	3	2
000000F	1368001	1369200	1,200	*	0	2	2	2	2
000000F	1824901	1826100	1,200	*	1	2	2	2	2
000000F	2092801	2095200	2,400	*	2	1	1	2	2
000000F	2146501	2147700	1,200	*	2	2	1	2	2
000000F	2469901	2473500	3,600	*	2	1	1	2	2
000000F	2526001	2527200	1,200	*	2	2	3	2	2
000000F	3448501	3457500	9,000	*	2	2	2	2	5
000000F	3690001	3703500	13,500	*	2	3	3	2	2
000000F	4559401	4560600	1,200	*	2	2	2	1	2
000000F	4599601	4600500	900	*	2	2	2	3	2
000000F	4707901	4708800	900	*	2	2	2	3	2
000001F	3601	6900	3,300	*	0	2	2	2	1
000001F	31801	32700	900	*	2	2	2	2	1
000001F	551401	552600	1,200	*	2	2	2	1	2
000001F	556201	557400	1,200	*	2	2	2	1	2
000001F	778501	781200	2,700	*	0	3	2	2	0
000001F	837301	840600	3,300	*	1	2	2	2	0
000001F	1043401	1045200	1,800	*	2	2	2	1	2
000001F	1154701	1161600	6,900	*	0	2	3	2	0
000001F	1164601	1177200	12,600	*	2	4	3	3	2
000001F	1663501	1664400	900	*	0	2	2	2	2
000001F	1758001	1758900	900	*	2	2	1	2	2
000001F	2074501	2076000	1,500	*	2	2	2	2	0
000001F	2176801	2178000	1,200	*	2	1	2	2	2
000001F	2268601	2269500	900	*	2	3	2	2	2
000001F	2384401	2388000	3,600	*	1	2	2	2	2
000001F	2435401	2441100	5,700	*	0	4	4	2	0
000001F	2457901	2465400	7,500	*	0	2	3	3	0
000001F	2535301	2536500	1,200	*	2	0	2	2	2
000001F	2570401	2571300	900	*	2	3	2	2	2
000001F	2679301	2681100	1,800	*	0	4	2	2	1
000001F	2682301	2691600	9,300	*	0	2	2	3	0
000001F	2806201	2840400	34,200	*	0	4	2	2	0
000001F	2844001	2919600	75,600	*	0	2	2	2	1
000001F	2943001	2969700	26,700	*	0	4	3	2	0
000001F	3095401	3096600	1,200	*	2	2	3	2	2
000001F	3111001	3117600	6,600	*	0	3	3	2	0
000001F	3117901	3119700	1,800	*	1	2	2	2	2
000001F	3314401	3317100	2,700	*	1	2	2	2	0
000001F	3685501	3690600	5,100	*	0	1	2	2	0
000001F	4105201	4106400	1,200	*	2	2	4	4	2
000001F	4345201	4346400	1,200	*	2	2	1	2	2
000001F	4381201	4382100	900	*	2	2	1	2	2
000001F	4453801	4454700	900	*	2	2	2	1	2
000002F	85501	87000	1,500	*	1	2	2	2	0
000002F	245701	246600	900	*	0	2	2	2	2
000002F	1783801	1785000	1,200	*	2	1	2	2	2
000002F	1796701	1797600	900	*	2	2	1	2	2
000002F	1831801	1833300	1,500	*	2	2	2	1	2
000002F	1840501	1841400	900	*	2	2	0	2	2
000002F	1898401	1900200	1,800	*	0	2	2	1	2
000002F	1910701	1911900	1,200	*	2	2	2	2	1
000002F	1938001	1940400	2,400	*	0	2	2	1	0
000002F	1986901	1988100	1,200	*	2	2	2	1	2
000002F	1992301	1993200	900	*	2	2	2	0	2
000002F	2056501	2057700	1,200	*	2	2	3	3	2
000002F	2079001	2080200	1,200	*	2	4	2	2	2
000002F	2082301	2083500	1,200	*	2	3	2	2	2
000002F	2094001	2094900	900	*	2	3	2	2	2
000002F	2142601	2143500	900	*	2	3	2	2	2
000002F	2398801	2401800	3,000	*	2	2	2	2	0
000002F	2694001	2695200	1,200	*	2	2	6	5	2
000002F	3456601	3457800	1,200	*	2	2	3	2	2
000002F	3459001	3462000	3,000	*	2	3	3	2	2
000002F	3474901	3476400	1,500	*	2	2	3	3	2
000002F	3987301	3988500	1,200	*	1	2	2	2	2
000002F	4225201	4226100	900	*	2	2	2	3	2
000002F	4227901	4228800	900	*	2	2	2	3	2
000002F	4245001	4245900	900	*	2	2	3	2	2
000002F	4272601	4273800	1,200	*	2	3	2	2	2
000002F	4371901	4372800	900	*	2	2	1	1	2
000002F	4394101	4399735	5,635	*	0	2	6	2	0
000003F	98101	99000	900	*	2	2	2	3	2
000003F	357901	364500	6,600	*	1	2	2	2	0
000003F	588001	589800	1,800	*	0	2	3	2	0
000003F	804901	806100	1,200	*	2	1	2	2	2
000003F	1212901	1215900	3,000	*	0	2	2	3	0
000003F	1400701	1402200	1,500	*	2	2	3	3	2
000003F	1452301	1453200	900	*	2	2	2	3	2
000003F	1656001	1657500	1,500	*	2	2	3	3	2
000003F	1694401	1695600	1,200	*	2	2	2	3	2
000003F	1835701	1837500	1,800	*	0	2	2	3	0
000003F	1913401	1914900	1,500	*	0	4	3	2	0
000003F	1949701	1954800	5,100	*	2	2	4	2	2
000003F	2031901	2038500	6,600	*	2	2	2	2	1
000003F	2072401	2082300	9,900	*	1	3	3	2	1
000003F	2083501	2087400	3,900	*	0	3	2	2	0
000003F	2126101	2147700	21,600	*	1	2	4	2	1
000003F	2248201	2250900	2,700	*	0	2	3	2	0
000003F	2442601	2443500	900	*	2	2	1	1	2
000003F	2742601	2744400	1,800	*	1	2	2	8	1
000003F	3064201	3065100	900	*	2	2	3	2	2
000003F	3071101	3072000	900	*	2	2	2	2	0
000003F	3223801	3224700	900	*	2	2	3	2	2
000003F	3225601	3227100	1,500	*	2	3	2	2	2
000003F	3243601	3246600	3,000	*	0	3	2	2	0
000003F	3567301	3568200	900	*	2	2	2	4	2
000003F	3580801	3589800	9,000	*	0	2	2	3	0
000004F	170401	171300	900	*	2	2	2	2	0
000004F	251401	252900	1,500	*	0	2	2	2	2
000004F	368701	372300	3,600	*	2	1	2	2	2
000004F	1373101	1374000	900	*	2	2	2	3	2
000004F	1407901	1409400	1,500	*	2	2	2	2	0
000004F	1413301	1414500	1,200	*	2	2	3	2	2
000004F	2369701	2373600	3,900	*	0	2	3	2	0
000004F	2439301	2441700	2,400	*	2	2	3	2	2
000004F	2494201	2495100	900	*	1	2	2	2	0
000004F	2521801	2523000	1,200	*	2	3	2	2	2
000004F	2759101	2762700	3,600	*	0	2	3	3	0
000004F	2766001	2774700	8,700	*	0	4	4	4	1
000004F	3128701	3129900	1,200	*	2	2	2	2	0
000004F	3442201	3448500	6,300	*	1	3	4	2	1
000004F	3450001	3451200	1,200	*	2	2	2	2	1
000004F	3469501	3484800	15,300	*	1	2	2	2	2
000004F	3519301	3522000	2,700	*	2	2	2	2	1
000004F	3526501	3527700	1,200	*	0	2	2	2	2
000004F	3577501	3581100	3,600	*	0	2	7	2	0
000004F	3625201	3634500	9,300	*	0	2	2	2	2
000004F	3660001	3667800	7,800	*	1	3	4	2	1
000004F	3769201	3771000	1,800	*	2	3	2	2	2
000004F	3997801	4013700	15,900	*	0	3	2	3	0
000004F	4038901	4041300	2,400	*	0	2	3	3	0
000004F	4047601	4052400	4,800	*	0	2	3	2	0
000004F	4126501	4127400	900	*	2	2	3	2	2
000005F	965101	966600	1,500	*	0	2	2	3	0
000005F	1063201	1064100	900	*	2	2	3	2	2
000005F	1531201	1532100	900	*	2	2	2	1	2
000005F	2079001	2080200	1,200	*	2	2	2	2	1
000005F	2215501	2217300	1,800	*	1	2	2	2	0
000005F	2324401	2326800	2,400	*	2	3	2	2	2
000005F	2610901	2612100	1,200	*	2	2	2	2	1
000005F	2644201	2645100	900	*	0	2	2	2	2
000005F	2820001	2820900	900	*	2	2	2	2	0
000006F	54301	70500	16,200	*	0	3	2	2	0
000006F	79501	80400	900	*	0	2	2	2	2
000006F	85201	86100	900	*	2	2	2	3	2
000006F	86701	87900	1,200	*	0	2	2	2	2
000006F	90601	91800	1,200	*	2	1	2	2	2
000006F	140101	143700	3,600	*	1	2	2	2	0
000006F	204301	209400	5,100	*	0	2	2	2	1
000006F	278101	299700	21,600	*	0	2	3	2	1
000006F	392401	423300	30,900	*	0	4	4	3	0
000006F	580201	581100	900	*	0	2	2	2	2
000006F	676801	678000	1,200	*	2	2	2	2	0
000006F	721801	723600	1,800	*	0	2	2	2	2
000006F	729001	730500	1,500	*	1	2	2	2	0
000006F	834601	838200	3,600	*	2	2	3	3	1
000006F	894301	898800	4,500	*	0	4	2	4	0
000006F	903001	904500	1,500	*	0	3	2	3	0
000006F	1326901	1357800	30,900	*	2	2	0	2	2
000006F	1395901	1397400	1,500	*	2	2	3	2	2
000006F	1399501	1401000	1,500	*	2	1	2	2	2
000006F	1416901	1417800	900	*	2	2	2	3	2
000006F	1423201	1424700	1,500	*	0	2	2	2	2
000006F	1429201	1430400	1,200	*	2	3	3	2	2
000006F	1434301	1435500	1,200	*	2	2	3	2	2
000006F	1454701	1455600	900	*	2	2	3	2	2
000006F	1463401	1466400	3,000	*	0	3	2	2	1
000006F	1501501	1502400	900	*	2	2	3	2	2
000006F	1518601	1520100	1,500	*	2	3	2	2	2
000006F	2106601	2108400	1,800	*	1	2	2	2	0
000006F	2330401	2331600	1,200	*	2	3	3	2	2
000006F	2333701	2336400	2,700	*	2	3	3	2	2
000006F	2337301	2338500	1,200	*	2	3	3	2	2
000006F	2342701	2344500	1,800	*	2	2	2	3	2
000006F	2352301	2354100	1,800	*	2	3	2	2	2
000006F	2534101	2535000	900	*	0	0	0	1	0
000006F	2654701	2655600	900	*	2	2	3	2	2
000006F	2985301	2986500	1,200	*	2	2	2	1	2
000006F	3011401	3012900	1,500	*	2	2	2	1	2
000006F	3013501	3014700	1,200	*	2	2	1	2	2
000006F	3407401	3408600	1,200	*	2	2	2	2	0
000008F	14401	48300	33,900	*	0	4	5	3	0
000008F	55801	57300	1,500	*	0	2	2	3	0
000008F	89101	91500	2,400	*	1	2	2	2	2
000008F	97501	125400	27,900	*	0	3	4	3	0
000008F	210601	222300	11,700	*	0	3	3	2	0
000008F	268801	280800	12,000	*	1	2	2	2	2
000008F	472201	473400	1,200	*	2	3	2	2	2
000008F	532801	534000	1,200	*	2	2	4	2	2
000008F	666901	668100	1,200	*	1	2	2	2	2
000008F	673201	675600	2,400	*	2	2	2	2	0
000008F	780301	781200	900	*	2	2	2	2	0
000008F	803101	804000	900	*	2	3	2	3	2
000008F	815401	817200	1,800	*	1	3	2	2	1
000008F	984301	985200	900	*	2	3	2	2	2
000008F	1034701	1040100	5,400	*	0	3	3	2	0
000008F	1792801	1794300	1,500	*	0	2	2	1	2
000008F	2076901	2079300	2,400	*	2	2	1	1	2
000008F	2531701	2532600	900	*	2	1	2	1	2
000008F	2533801	2535000	1,200	*	2	2	2	1	2
000008F	2752801	2755500	2,700	*	2	1	2	2	0
000009F	128701	129600	900	*	2	2	2	3	2
000009F	313201	314400	1,200	*	2	2	2	1	2
000009F	416101	417000	900	*	2	2	2	1	2
000009F	712201	713400	1,200	*	2	2	2	1	2
000009F	726901	737400	10,500	*	0	2	2	2	1
000009F	753301	754200	900	*	2	3	2	2	2
000009F	779401	783300	3,900	*	2	2	2	4	2
000009F	785701	786600	900	*	2	2	2	2	0
000009F	957901	959700	1,800	*	2	2	2	2	1
000009F	1223701	1224900	1,200	*	2	3	3	2	2
000009F	1226401	1230600	4,200	*	1	3	3	2	2
000009F	1232101	1235100	3,000	*	0	2	2	3	0
000009F	1353601	1354500	900	*	2	2	2	1	2
000009F	1435201	1436100	900	*	2	2	2	1	2
000009F	1483801	1484700	900	*	2	2	2	1	2
000009F	1566901	1567800	900	*	2	2	2	1	2
000009F	1654201	1655100	900	*	2	2	2	1	2
000009F	1671001	1672500	1,500	*	2	2	2	4	2
000009F	1703401	1704300	900	*	2	2	2	3	2
000009F	1742401	1743600	1,200	*	2	2	2	3	2
000009F	1750801	1752300	1,500	*	0	2	4	4	0
000009F	1797901	1803600	5,700	*	0	2	2	4	0
000009F	1818601	1819500	900	*	2	2	2	1	2
000009F	1884901	1889700	4,800	*	2	1	1	2	2
000009F	1915201	1916400	1,200	*	2	2	2	3	2
000009F	1937101	1941300	4,200	*	0	3	3	5	0
000009F	2010301	2012700	2,400	*	2	3	3	2	2
000009F	2018701	2022600	3,900	*	2	3	3	2	2
000009F	2147101	2151300	4,200	*	1	2	2	2	0
000009F	2151901	2162100	10,200	*	1	2	2	1	1
000009F	2169901	2171700	1,800	*	0	2	2	1	0
000009F	2196001	2198700	2,700	*	2	2	2	1	2
000009F	2271601	2272500	900	*	2	2	2	1	2
000009F	2276401	2277300	900	*	2	2	2	1	2
000009F	2528101	2531100	3,000	*	2	1	2	2	2
000009F	2595001	2595900	900	*	2	2	2	2	0
000009F	2653801	2654700	900	*	2	2	2	2	0
000009F	2795401	2796900	1,500	*	1	2	2	2	0
000009F	2852401	2853600	1,200	*	2	2	2	2	1
000009F	3087301	3088800	1,500	*	2	2	2	2	1
000009F	3111001	3112200	1,200	*	2	2	2	2	0
000009F	3126901	3128400	1,500	*	0	2	2	2	1
000009F	3140401	3142500	2,100	*	0	2	2	2	2
000010F	195301	196500	1,200	*	1	2	2	2	2
000010F	245101	246300	1,200	*	1	2	2	2	0
000010F	357901	358800	900	*	0	6	2	2	2
000010F	397801	399000	1,200	*	1	2	2	2	2
000010F	449701	450900	1,200	*	2	2	2	2	0
000010F	592201	593400	1,200	*	1	2	2	2	2
000010F	1417501	1419000	1,500	*	2	2	2	3	2
000010F	1419901	1421100	1,200	*	2	2	2	2	8
000010F	1616101	1617000	900	*	2	2	2	2	0
000010F	1952101	1953000	900	*	2	2	2	2	1
000010F	1953601	1955400	1,800	*	0	2	2	2	1
000010F	2315401	2316900	1,500	*	2	3	2	2	2
000010F	2612401	2617200	4,800	*	0	3	2	2	0
000010F	2682601	2683500	900	*	2	2	8	2	2
000010F	2765401	2769300	3,900	*	0	2	3	2	1
000010F	2777101	2787900	10,800	*	0	2	2	2	2
000010F	2838601	2839800	1,200	*	2	2	3	2	2
000010F	2856001	2858700	2,700	*	2	2	3	2	2
000010F	2885101	2886300	1,200	*	2	2	2	2	1
000010F	2913301	2914800	1,500	*	2	2	3	2	2
000011F	3301	19200	15,900	*	1	4	3	2	1
000011F	28201	30300	2,100	*	2	3	2	2	2
000011F	35701	36600	900	*	2	3	2	3	2
000011F	37201	48300	11,100	*	0	5	3	4	0
000011F	48601	51300	2,700	*	1	3	2	4	1
000011F	52501	53400	900	*	2	3	3	2	2
000011F	59701	95400	35,700	*	0	3	3	2	0
000011F	102001	104400	2,400	*	2	2	3	2	1
000011F	109801	110700	900	*	2	2	3	2	2
000011F	246901	247800	900	*	2	3	4	3	2
000011F	250201	251100	900	*	2	2	3	3	2
000011F	263701	267300	3,600	*	0	2	3	3	0
000011F	268501	272100	3,600	*	2	3	2	2	2
000011F	397501	400500	3,000	*	0	2	3	2	0
000011F	536101	537300	1,200	*	2	3	2	2	2
000011F	549301	551100	1,800	*	2	3	2	3	2
000011F	666901	678000	11,100	*	0	2	2	2	2
000011F	724501	730800	6,300	*	0	2	2	2	1
000011F	772501	773700	1,200	*	0	2	2	2	1
000011F	842101	843300	1,200	*	1	2	2	2	0
000011F	1124101	1125300	1,200	*	0	2	2	2	2
000011F	1310101	1311000	900	*	2	2	2	2	0
000011F	1992301	1993500	1,200	*	2	2	2	3	2
000011F	2305201	2306400	1,200	*	2	4	4	2	2
000011F	2424001	2444100	20,100	*	0	2	2	3	0
000011F	2532001	2534400	2,400	*	0	3	4	2	0
000011F	2774401	2775300	900	*	2	2	3	2	2
000011F	2894701	2910341	15,641	*	1	3	3	3	0
000012F	30601	31800	1,200	*	1	2	2	2	2
000012F	60601	61800	1,200	*	0	2	2	2	1
000012F	83701	87300	3,600	*	1	2	2	2	0
000012F	256801	258000	1,200	*	0	2	2	2	2
000012F	392401	393900	1,500	*	2	2	2	2	1
000012F	453901	456300	2,400	*	2	2	2	2	1
000012F	644101	645000	900	*	2	2	2	2	0
000012F	762301	763500	1,200	*	1	2	2	2	2
000012F	770101	771300	1,200	*	2	2	2	2	0
000012F	972601	977700	5,100	*	2	2	2	3	2
000012F	1153501	1154700	1,200	*	2	2	2	3	2
000012F	1155601	1156500	900	*	2	2	2	3	2
000012F	1193401	1194300	900	*	2	2	2	3	2
000012F	1209901	1214100	4,200	*	0	3	3	3	1
000012F	1249201	1261200	12,000	*	0	2	3	2	0
000012F	1616401	1618800	2,400	*	0	2	2	2	2
000012F	2132101	2133000	900	*	2	3	2	3	2
000012F	2134801	2136000	1,200	*	2	3	3	2	2
000012F	2461501	2462400	900	*	2	2	3	2	2
000012F	2557201	2561700	4,500	*	0	2	2	2	1
000012F	2563201	2564100	900	*	1	2	2	2	2
000012F	2623801	2625000	1,200	*	2	2	2	2	0
000013F	29401	30600	1,200	*	2	1	2	2	2
000013F	57601	58800	1,200	*	2	2	2	1	2
000013F	80701	81900	1,200	*	2	2	2	1	2
000013F	101701	102900	1,200	*	0	2	2	2	2
000013F	105901	107100	1,200	*	2	2	2	3	2
000013F	214201	215700	1,500	*	2	2	3	2	2
000013F	222601	225000	2,400	*	2	2	2	2	0
000013F	297001	298200	1,200	*	0	3	2	2	0
000013F	615601	617700	2,100	*	2	3	2	2	2
000013F	755401	762600	7,200	*	2	2	2	2	0
000013F	915601	916500	900	*	2	2	2	3	2
000013F	1046401	1050300	3,900	*	0	2	2	4	0
000013F	1227301	1228800	1,500	*	2	2	2	2	1
000013F	1544701	1553400	8,700	*	0	3	2	2	0
000013F	1614601	1615500	900	*	2	2	2	3	2
000013F	1708501	1721700	13,200	*	1	4	4	3	1
000013F	1722601	1723500	900	*	2	4	2	2	2
000013F	1781401	1782300	900	*	2	2	2	3	2
000013F	1782601	1791900	9,300	*	0	3	3	2	0
000013F	1796701	1798500	1,800	*	0	2	2	2	2
000013F	1804801	1817700	12,900	*	1	3	3	2	1
000013F	2053501	2061000	7,500	*	0	3	2	2	0
000013F	2583301	2585100	1,800	*	1	2	2	2	0
000013F	2683201	2686800	3,600	*	1	2	2	2	0
000013F	2772601	2773800	1,200	*	2	3	3	2	2
000013F	2867101	2872500	5,400	*	0	2	2	3	0
000013F	2886301	2887500	1,200	*	0	2	2	2	2
000013F	2898901	2900400	1,500	*	2	2	3	2	2
000013F	2907001	2922600	15,600	*	1	2	3	4	0
000014F	11101	12000	900	*	2	2	4	2	2
000014F	15001	16500	1,500	*	2	3	2	2	2
000014F	298801	299700	900	*	2	2	2	2	0
000014F	862501	863400	900	*	2	2	1	2	2
000014F	978301	979500	1,200	*	1	2	2	2	0
000014F	1262701	1264800	2,100	*	0	2	2	2	1
000014F	1327801	1328700	900	*	2	1	1	2	2
000014F	1623301	1624200	900	*	2	2	2	2	0
000014F	1942501	1944600	2,100	*	1	2	2	2	0
000014F	2159101	2160900	1,800	*	0	2	2	2	1
000014F	2232901	2234400	1,500	*	0	2	3	2	0
000014F	2403001	2405400	2,400	*	2	2	2	2	1
000014F	2454001	2455200	1,200	*	1	2	2	2	0
000014F	2476501	2478000	1,500	*	1	2	2	2	2
000016F	76501	77400	900	*	2	2	2	3	2
000016F	96001	97200	1,200	*	1	2	2	2	0
000016F	207301	212100	4,800	*	0	2	3	2	0
000016F	359101	360300	1,200	*	1	2	2	2	2
000016F	810001	810900	900	*	2	2	2	2	0
000016F	1292101	1293600	1,500	*	2	3	2	3	2
000016F	1400701	1401600	900	*	2	2	2	2	0
000016F	2218801	2219700	900	*	0	2	2	2	2
000017F	168601	169500	900	*	2	2	1	2	2
000017F	196201	197100	900	*	2	3	2	3	2
000017F	587101	588000	900	*	2	2	3	2	2
000017F	872101	875400	3,300	*	0	2	2	2	1
000017F	1070701	1071900	1,200	*	1	2	2	2	2
000017F	1230301	1231500	1,200	*	1	2	2	2	0
000017F	1420201	1421100	900	*	2	4	2	2	2
000017F	1621201	1622400	1,200	*	2	2	2	2	1
000017F	1623901	1625400	1,500	*	1	2	2	2	2
000017F	1785601	1787700	2,100	*	2	2	1	2	2
000017F	1831801	1835100	3,300	*	2	2	2	2	0
000017F	1848301	1851000	2,700	*	1	4	2	3	0
000017F	1904101	1905000	900	*	0	2	2	2	2
000017F	2038801	2040000	1,200	*	1	2	2	2	0
000017F	2046301	2047200	900	*	2	2	2	2	0
000017F	2318701	2322600	3,900	*	1	2	2	3	1
000017F	2330401	2331300	900	*	2	2	2	8	2
000018F	583801	585000	1,200	*	2	2	2	2	1
000018F	914701	916200	1,500	*	2	2	2	2	0
000018F	993601	998700	5,100	*	0	2	2	2	1
000018F	1007101	1008600	1,500	*	1	2	2	2	0
000018F	1039201	1059300	20,100	*	0	2	2	4	0
000018F	1082101	1083600	1,500	*	2	2	2	2	1
000018F	1114201	1116000	1,800	*	2	2	2	2	0
000018F	1143601	1147800	4,200	*	0	2	2	3	2
000018F	1152601	1156200	3,600	*	0	2	2	2	1
000018F	1772701	1774500	1,800	*	0	2	2	2	2
000018F	2100601	2101800	1,200	*	2	2	3	2	2
000018F	2355001	2357100	2,100	*	2	3	3	2	2
000018F	2358901	2359800	900	*	2	2	3	3	2
000018F	2615701	2617200	1,500	*	2	3	2	2	2
000018F	2642401	2644200	1,800	*	2	3	2	2	2
000018F	2655301	2656200	900	*	2	3	2	2	2
000018F	2660101	2663400	3,300	*	2	3	3	2	2
000019F	102901	104100	1,200	*	2	2	2	2	1
000019F	306901	308100	1,200	*	2	2	2	2	1
000019F	466201	479400	13,200	*	2	3	4	4	2
000019F	693301	719700	26,400	*	0	2	2	2	1
000019F	846901	849000	2,100	*	2	2	2	2	0
000019F	1042201	1047300	5,100	*	1	2	2	2	2
000019F	1155901	1160100	4,200	*	2	3	3	2	2
000019F	1247701	1250700	3,000	*	0	2	2	2	1
000019F	1298101	1305000	6,900	*	0	3	3	2	0
000019F	1372501	1373400	900	*	1	2	2	2	2
000019F	1520701	1521600	900	*	2	2	3	2	2
000019F	1720201	1728300	8,100	*	1	2	2	2	2
000019F	1839601	1840500	900	*	2	5	2	2	2
000019F	1841401	1845000	3,600	*	0	2	2	2	1
000019F	1845901	1847100	1,200	*	2	2	3	2	2
000019F	2017501	2027400	9,900	*	0	3	2	3	0
000019F	2099401	2100600	1,200	*	2	3	2	2	2
000019F	2165101	2180100	15,000	*	1	2	3	2	1
000019F	2354701	2355900	1,200	*	0	2	2	2	2
000020F	70501	71700	1,200	*	1	2	2	2	2
000020F	86101	88500	2,400	*	2	1	2	2	2
000020F	93301	94200	900	*	2	1	1	2	2
000020F	97201	99600	2,400	*	2	2	1	2	2
000020F	104401	105300	900	*	2	2	2	2	0
000020F	175801	191400	15,600	*	2	1	2	1	2
000020F	192001	192900	900	*	2	1	2	2	2
000020F	328801	330000	1,200	*	0	2	2	2	1
000020F	334201	335400	1,200	*	1	2	2	2	2
000020F	345001	345900	900	*	2	2	3	2	2
000020F	506701	507900	1,200	*	2	2	1	2	2
000020F	1260001	1357800	97,800	*	2	3	3	2	2
000020F	1480501	1485900	5,400	*	0	2	3	3	1
000020F	1548901	1550700	1,800	*	2	3	2	3	2
000020F	1564801	1566000	1,200	*	2	3	3	2	2
000020F	1568401	1570500	2,100	*	2	3	2	2	2
000020F	1571101	1572600	1,500	*	2	3	2	3	2
000020F	2271901	2279400	7,500	*	0	2	2	8	0
000021F	14101	18600	4,500	*	2	1	2	1	2
000021F	147301	148200	900	*	2	2	0	2	2
000021F	162001	162900	900	*	2	2	3	2	2
000021F	163201	164100	900	*	2	3	2	2	2
000021F	265201	266100	900	*	2	2	3	2	2
000021F	288601	289500	900	*	2	0	0	2	2
000021F	525301	528600	3,300	*	2	2	2	3	2
000021F	529801	532200	2,400	*	2	2	2	3	2
000021F	540001	541800	1,800	*	2	2	2	3	2
000021F	543001	546000	3,000	*	2	2	2	3	2
000021F	787201	788100	900	*	2	4	2	2	2
000021F	1177501	1180500	3,000	*	2	2	2	3	2
000021F	1182601	1186200	3,600	*	2	2	2	3	2
000021F	1187401	1188600	1,200	*	2	2	2	3	2
000021F	1197901	1199700	1,800	*	2	2	2	3	2
000021F	1212901	1214400	1,500	*	1	2	2	2	2
000021F	1217701	1220400	2,700	*	2	2	2	3	2
000021F	1225501	1226400	900	*	2	2	2	3	2
000021F	1232101	1233300	1,200	*	2	2	2	3	2
000021F	1238101	1239000	900	*	2	2	2	3	2
000021F	1241401	1242300	900	*	2	2	2	3	2
000021F	1243501	1244700	1,200	*	2	3	3	2	2
000021F	1245601	1248000	2,400	*	2	3	3	2	2
000021F	1375801	1378200	2,400	*	0	3	3	2	0
000021F	1429801	1434000	4,200	*	0	2	3	3	0
000021F	1434301	1436700	2,400	*	2	3	3	2	2
000021F	1491301	1492500	1,200	*	2	2	2	2	0
000022F	221401	222900	1,500	*	0	2	2	1	0
000022F	1287601	1288500	900	*	2	1	2	2	2
000022F	1302301	1303500	1,200	*	2	2	2	1	2
000022F	1318201	1319400	1,200	*	2	2	2	1	2
000022F	1985101	1994400	9,300	*	0	2	3	3	0
000022F	2084101	2085000	900	*	2	3	2	2	2
000022F	2096701	2097600	900	*	2	2	2	2	0
000023F	66301	68700	2,400	*	0	2	2	2	1
000023F	319501	320400	900	*	0	2	2	2	2
000023F	690001	691800	1,800	*	0	2	2	1	0
000023F	983701	991500	7,800	*	1	2	2	2	0
000024F	1	3900	3,900	*	2	2	3	2	2
000024F	148801	150300	1,500	*	1	2	2	2	2
000024F	224101	225300	1,200	*	1	2	2	2	0
000024F	468001	474600	6,600	*	0	2	5	2	0
000024F	475801	477900	2,100	*	1	4	4	2	0
000024F	800101	801300	1,200	*	1	2	2	2	2
000024F	840901	842400	1,500	*	0	2	2	2	2
000024F	956101	957000	900	*	1	2	2	2	2
000024F	1146601	1147500	900	*	2	1	2	2	2
000024F	1206601	1226400	19,800	*	1	2	1	1	1
000024F	1231201	1232100	900	*	2	2	2	0	2
000024F	1233901	1258800	24,900	*	2	2	2	0	2
000024F	1278301	1279500	1,200	*	0	2	2	0	0
000024F	1290601	1299600	9,000	*	2	2	2	1	2
000024F	1554901	1556100	1,200	*	0	2	2	2	2
000024F	1950301	1954200	3,900	*	2	1	1	2	2
000024F	2197801	2198700	900	*	2	1	2	2	2
000025F	57301	59100	1,800	*	0	3	2	2	0
000025F	87001	88200	1,200	*	2	2	2	2	0
000025F	176701	177900	1,200	*	2	2	2	2	1
000025F	194101	195000	900	*	2	2	2	2	0
000025F	360901	362100	1,200	*	2	2	2	2	1
000025F	499201	501000	1,800	*	1	2	2	2	0
000025F	567301	568500	1,200	*	2	3	3	2	2
000025F	581401	582300	900	*	2	3	3	2	2
000025F	599101	600000	900	*	2	2	3	3	2
000025F	602401	603600	1,200	*	2	2	3	3	2
000025F	700501	701700	1,200	*	0	2	2	2	2
000025F	703801	705900	2,100	*	0	3	2	2	0
000025F	721801	723600	1,800	*	0	2	2	2	2
000025F	863101	864000	900	*	2	2	2	3	2
000025F	1089301	1090500	1,200	*	2	2	2	2	0
000025F	1143301	1146300	3,000	*	0	2	2	2	2
000025F	1278001	1279800	1,800	*	0	2	3	2	0
000025F	1284901	1292400	7,500	*	1	2	2	2	0
000025F	1537801	1539000	1,200	*	1	2	2	2	0
000025F	1582501	1583400	900	*	2	2	2	2	0
000025F	1778701	1779900	1,200	*	2	2	2	2	0
000025F	1847401	1848600	1,200	*	0	2	2	2	2
000025F	1978801	1983000	4,200	*	2	2	1	2	2
000025F	2011801	2013000	1,200	*	2	3	2	2	2
000025F	2015701	2016600	900	*	2	2	2	2	0
000026F	90901	91800	900	*	0	2	2	2	2
000026F	153001	153900	900	*	0	2	2	2	2
000026F	186901	187800	900	*	1	2	2	2	2
000026F	1005001	1006200	1,200	*	2	4	2	2	2
000026F	1009801	1010700	900	*	2	2	2	2	0
000026F	1027201	1028100	900	*	2	2	2	2	1
000026F	1028701	1030200	1,500	*	0	2	3	2	2
000026F	1326001	1328700	2,700	*	2	2	2	2	0
000026F	1700401	1702800	2,400	*	0	3	2	2	0
000026F	1825501	1826700	1,200	*	1	2	2	2	2
000026F	1936501	1938900	2,400	*	1	3	2	2	1
000027F	79501	104700	25,200	*	0	2	3	2	0
000027F	136801	138600	1,800	*	2	2	3	2	2
000027F	177301	184200	6,900	*	0	4	4	2	0
000027F	190801	201600	10,800	*	2	2	2	2	0
000027F	202201	212700	10,500	*	1	2	2	2	0
000027F	214201	219900	5,700	*	0	2	3	3	0
000027F	251101	252300	1,200	*	2	3	2	2	2
000027F	1238701	1240200	1,500	*	2	2	1	2	2
000027F	1265701	1267200	1,500	*	2	2	1	2	2
000027F	1284901	1287000	2,100	*	2	2	1	1	1
000027F	1350601	1351500	900	*	2	1	2	2	2
000027F	1354501	1356000	1,500	*	2	1	1	2	2
000028F	48901	50700	1,800	*	2	2	3	2	2
000028F	55801	56700	900	*	2	2	2	2	1
000028F	210901	212100	1,200	*	2	3	2	2	2
000028F	381901	385500	3,600	*	1	2	2	2	0
000028F	1593901	1601100	7,200	*	0	2	2	2	1
000028F	1640701	1642200	1,500	*	2	2	2	1	2
000029F	96901	98700	1,800	*	0	2	2	4	0
000029F	100801	107100	6,300	*	1	3	2	2	1
000029F	251101	253200	2,100	*	0	3	2	2	0
000029F	261301	267900	6,600	*	2	2	2	2	0
000029F	585901	587400	1,500	*	2	2	2	2	0
000029F	726301	727800	1,500	*	2	2	1	1	2
000029F	846001	847800	1,800	*	2	2	2	3	2
000029F	848701	850200	1,500	*	2	3	2	2	2
000029F	944401	945300	900	*	2	2	2	2	0
000029F	1048201	1049400	1,200	*	2	2	2	2	1
000029F	1403401	1404600	1,200	*	0	2	2	2	1
000029F	1561501	1562400	900	*	2	2	2	2	0
000030F	33301	36000	2,700	*	0	2	2	3	0
000030F	60001	74700	14,700	*	1	2	2	2	0
000030F	75301	76500	1,200	*	2	2	2	3	2
000030F	77701	80700	3,000	*	1	2	2	2	2
000030F	92401	101400	9,000	*	1	2	2	3	1
000030F	113701	114900	1,200	*	2	2	2	2	1
000030F	185701	186600	900	*	2	2	2	2	0
000030F	204001	205200	1,200	*	0	2	2	2	2
000030F	357601	359100	1,500	*	2	3	3	2	2
000030F	441001	441900	900	*	2	3	2	2	2
000030F	457501	466800	9,300	*	0	4	3	2	0
000030F	507901	508800	900	*	2	2	3	2	2
000030F	868501	870300	1,800	*	2	2	4	4	2
000030F	877801	879300	1,500	*	2	2	2	2	0
000030F	908701	909900	1,200	*	2	1	2	2	2
000030F	921601	923700	2,100	*	2	2	2	2	1
000030F	1100401	1101300	900	*	0	2	2	2	1
000030F	1307701	1308900	1,200	*	1	2	2	2	0
000030F	1507501	1508400	900	*	2	3	2	3	2
000030F	1583401	1587900	4,500	*	1	2	2	2	0
000031F	258901	260700	1,800	*	1	2	2	2	0
000031F	916201	920400	4,200	*	0	0	0	1	0
000031F	1347901	1349400	1,500	*	0	2	4	4	0
000032F	30601	32400	1,800	*	2	2	2	1	2
000032F	395401	400800	5,400	*	0	2	2	5	0
000032F	870901	872100	1,200	*	2	2	3	2	2
000032F	1065001	1068600	3,600	*	0	3	2	3	0
000032F	1153201	1155300	2,100	*	2	2	2	2	1
000032F	1173001	1173900	900	*	2	2	2	3	2
000032F	1174501	1177500	3,000	*	0	2	2	3	0
000032F	1230601	1241400	10,800	*	0	3	2	2	0
000032F	1286401	1290000	3,600	*	1	2	2	2	0
000032F	1290601	1291500	900	*	2	2	2	1	2
000032F	1299601	1303800	4,200	*	0	3	3	2	0
000032F	1331701	1332600	900	*	0	2	2	2	2
000032F	1357201	1370700	13,500	*	0	2	2	2	1
000032F	1372201	1374000	1,800	*	0	2	2	3	0
000032F	1401001	1402200	1,200	*	2	3	3	2	2
000032F	1402801	1404900	2,100	*	0	2	2	2	1
000032F	1412401	1427100	14,700	*	0	3	2	2	0
000032F	1461001	1463100	2,100	*	0	3	3	2	0
000032F	1539301	1540800	1,500	*	0	2	2	1	0
000032F	1548301	1550700	2,400	*	2	2	2	1	2
000032F	1554901	1556100	1,200	*	1	2	2	2	2
000032F	1593601	1607400	13,800	*	1	2	2	3	1
000033F	55801	56700	900	*	2	2	2	3	2
000033F	108601	110700	2,100	*	0	2	2	2	1
000033F	339901	340800	900	*	0	2	2	2	1
000033F	401401	402300	900	*	2	2	2	2	0
000033F	426601	427800	1,200	*	0	2	2	2	2
000033F	657001	657900	900	*	2	2	3	3	2
000033F	659401	660600	1,200	*	2	3	3	4	2
000033F	1173301	1176600	3,300	*	0	3	2	2	0
000033F	1293001	1294500	1,500	*	1	2	2	2	2
000033F	1299001	1300800	1,800	*	2	2	4	3	2
000033F	1301401	1320900	19,500	*	0	3	3	4	0
000033F	1391101	1392000	900	*	2	2	3	3	2
000033F	1396201	1398000	1,800	*	2	3	2	2	2
000034F	1	8100	8,100	*	0	4	4	2	0
000034F	12601	32100	19,500	*	0	4	4	3	0
000034F	47101	55800	8,700	*	0	3	3	2	0
000034F	103501	105600	2,100	*	0	2	2	1	2
000034F	204001	215100	11,100	*	0	2	2	2	1
000034F	227701	228900	1,200	*	2	2	2	3	2
000034F	385801	387000	1,200	*	2	2	2	2	0
000034F	1219201	1221600	2,400	*	0	2	2	2	1
000035F	380401	381600	1,200	*	0	2	2	2	1
000035F	551401	552900	1,500	*	2	3	3	2	2
000035F	570901	571800	900	*	0	0	0	1	0
000035F	573301	574200	900	*	2	2	2	2	0
000035F	663901	672300	8,400	*	0	1	2	2	0
000035F	820201	821100	900	*	2	2	2	2	0
000035F	1294201	1295100	900	*	0	2	2	2	2
000035F	1339201	1340100	900	*	2	2	2	2	0
000035F	1342801	1343700	900	*	2	1	1	2	2
000035F	1383001	1383900	900	*	0	2	2	2	2
000036F	2401	3300	900	*	2	2	2	3	2
000036F	36901	37800	900	*	0	2	2	2	2
000036F	201301	205800	4,500	*	1	2	2	2	0
000036F	385501	386400	900	*	2	2	2	2	0
000036F	782701	783600	900	*	1	2	2	2	2
000036F	1175701	1177200	1,500	*	2	2	2	2	1
000036F	1179601	1188900	9,300	*	2	2	1	2	2
000036F	1190701	1192800	2,100	*	2	2	1	2	2
000036F	1194001	1227900	33,900	*	2	2	1	1	2
000036F	1228501	1232100	3,600	*	2	2	1	1	2
000036F	1312801	1314900	2,100	*	0	2	2	2	2
000037F	21901	28500	6,600	*	1	2	2	2	2
000037F	70201	82800	12,600	*	2	2	2	2	0
000037F	85801	92700	6,900	*	2	2	2	2	1
000037F	109801	121200	11,400	*	0	2	2	2	1
000037F	384601	387300	2,700	*	2	2	2	3	2
000037F	522301	523500	1,200	*	2	2	2	2	0
000037F	557101	558300	1,200	*	1	2	2	2	2
000037F	617701	618600	900	*	0	2	2	2	2
000037F	630901	631800	900	*	2	2	2	1	2
000037F	663001	664200	1,200	*	2	2	2	2	1
000037F	754201	755100	900	*	2	2	2	2	0
000037F	1023901	1024800	900	*	2	2	2	2	0
000037F	1032301	1033200	900	*	2	2	2	2	0
000037F	1154101	1160700	6,600	*	1	2	2	2	0
000037F	1167601	1168800	1,200	*	2	2	2	2	1
000037F	1220701	1226700	6,000	*	0	2	2	1	0
000038F	106801	107700	900	*	2	2	2	2	0
000038F	177601	178500	900	*	2	2	1	1	2
000038F	298501	299700	1,200	*	0	2	0	2	1
000038F	305401	306300	900	*	0	2	2	2	2
000038F	406201	408000	1,800	*	2	1	1	2	2
000038F	755701	766200	10,500	*	0	2	3	2	1
000038F	1098601	1107600	9,000	*	2	2	2	2	0
000038F	1229401	1258500	29,100	*	0	3	3	2	0
000038F	1269601	1295400	25,800	*	0	5	3	5	1
000038F	1326001	1327200	1,200	*	2	3	2	2	2
000039F	64501	70200	5,700	*	0	3	2	2	0
000039F	232801	235200	2,400	*	2	3	2	2	2
000039F	322201	336000	13,800	*	0	2	2	3	0
000039F	678301	682200	3,900	*	1	3	2	2	0
000039F	1033801	1034700	900	*	2	2	3	3	2
000039F	1040401	1041300	900	*	2	3	2	2	2
000039F	1058101	1060500	2,400	*	2	3	2	2	2
000039F	1070701	1071900	1,200	*	2	2	2	2	1
000039F	1105501	1106400	900	*	2	2	3	2	2
000039F	1108201	1109400	1,200	*	2	2	2	3	2
000039F	1130401	1132200	1,800	*	0	2	2	2	1
000040F	52201	53400	1,200	*	0	2	2	3	2
000040F	172501	185100	12,600	*	0	3	2	2	0
000040F	187501	188400	900	*	2	3	2	2	2
000040F	249301	250800	1,500	*	2	2	2	2	1
000040F	283801	292500	8,700	*	0	2	2	4	0
000040F	344401	347400	3,000	*	0	3	2	2	2
000040F	412501	418500	6,000	*	1	2	2	2	0
000040F	438601	439800	1,200	*	2	2	2	2	1
000040F	653401	654900	1,500	*	2	2	2	2	0
000040F	784501	785700	1,200	*	2	2	3	3	2
000040F	787801	790500	2,700	*	2	3	2	3	2
000040F	1000801	1001700	900	*	2	2	2	3	2
000040F	1072201	1076700	4,500	*	1	3	2	2	1
000040F	1083001	1091100	8,100	*	0	2	2	3	1
000040F	1208101	1214700	6,600	*	1	2	2	2	0
000041F	35401	36600	1,200	*	2	2	2	2	0
000041F	123001	127200	4,200	*	0	2	2	3	0
000041F	158701	159600	900	*	2	2	4	2	2
000041F	166801	168000	1,200	*	2	2	2	2	0
000041F	171601	172800	1,200	*	1	2	2	2	2
000041F	192301	193200	900	*	1	2	2	2	2
000041F	261601	262500	900	*	2	4	2	2	2
000041F	729001	730800	1,800	*	0	2	3	2	0
000041F	919501	931500	12,000	*	0	2	2	2	1
000041F	938701	960000	21,300	*	1	2	2	3	2
000041F	1139701	1140600	900	*	1	2	2	2	2
000041F	1195801	1197300	1,500	*	1	2	2	2	2
000043F	45601	46800	1,200	*	0	2	2	2	2
000043F	73501	74400	900	*	0	2	2	2	2
000043F	584101	633600	49,500	*	0	2	2	2	2
000043F	777601	779100	1,500	*	0	2	2	2	2
000043F	1158301	1161600	3,300	*	1	2	2	1	1
000043F	1176001	1177800	1,800	*	0	2	2	2	1
000044F	160201	161400	1,200	*	2	2	2	2	0
000044F	306901	309000	2,100	*	0	2	2	2	2
000044F	460201	461100	900	*	2	2	2	2	0
000044F	1114801	1116000	1,200	*	2	2	1	2	2
000044F	1130401	1131600	1,200	*	2	0	0	1	2
000044F	1141201	1142100	900	*	1	2	2	2	0
000044F	1155301	1157100	1,800	*	2	1	2	2	2
000044F	1163101	1164300	1,200	*	0	2	2	2	2
000045F	265801	267000	1,200	*	0	2	2	2	2
000045F	541201	543000	1,800	*	2	2	2	2	1
000045F	546901	547800	900	*	0	2	2	2	2
000045F	553201	555000	1,800	*	2	2	2	2	1
000045F	852901	854100	1,200	*	1	2	2	2	2
000045F	948601	965400	16,800	*	0	3	3	4	0
000045F	985801	987300	1,500	*	0	2	2	2	2
000047F	1	7500	7,500	*	0	2	2	2	1
000047F	517201	518400	1,200	*	0	2	2	2	1
000047F	917401	918900	1,500	*	2	3	2	2	2
000047F	940801	948300	7,500	*	0	3	5	3	0
000048F	30901	31800	900	*	2	1	1	2	2
000048F	279301	280500	1,200	*	2	3	2	2	2
000048F	300601	301800	1,200	*	2	4	2	2	2
000048F	303301	306300	3,000	*	0	2	3	2	0
000048F	378001	379800	1,800	*	1	3	2	2	1
000048F	395101	397200	2,100	*	2	3	3	2	2
000048F	995701	996600	900	*	2	2	2	2	0
000049F	105301	106200	900	*	2	2	2	3	2
000049F	156901	220800	63,900	*	0	2	2	2	1
000049F	296101	297000	900	*	2	2	2	2	1
000049F	318001	318900	900	*	2	2	2	3	2
000049F	341701	342600	900	*	2	2	2	4	2
000049F	353401	355800	2,400	*	1	2	2	2	0
000049F	399001	400500	1,500	*	2	2	3	3	2
000049F	677101	678000	900	*	2	2	2	3	2
000049F	686101	687000	900	*	2	1	2	2	2
000049F	717901	720600	2,700	*	2	2	2	3	2
000050F	433501	434400	900	*	2	1	2	2	2
000050F	754801	757800	3,000	*	0	2	2	2	1
000050F	764401	766500	2,100	*	0	2	2	2	2
000050F	772801	846900	74,100	*	0	3	3	2	0
000050F	924601	936000	11,400	*	1	2	2	2	2
000051F	3001	8100	5,100	*	1	3	2	2	0
000051F	196501	197700	1,200	*	0	2	2	2	1
000051F	211801	212700	900	*	0	2	2	2	2
000051F	872101	874200	2,100	*	0	2	2	2	1
000052F	85801	86700	900	*	0	2	2	2	2
000052F	90001	90900	900	*	2	2	3	2	2
000052F	567001	568200	1,200	*	0	2	2	2	1
000052F	633001	633900	900	*	2	2	1	2	2
000052F	651601	652800	1,200	*	2	2	2	2	1
000052F	812701	814500	1,800	*	2	2	1	1	2
000052F	837901	839100	1,200	*	2	2	2	1	2
000052F	851101	853500	2,400	*	2	2	2	2	1
000053F	7501	9300	1,800	*	2	2	2	3	2
000053F	36001	43800	7,800	*	0	3	2	3	0
000053F	71101	72000	900	*	0	2	2	2	2
000053F	253201	270000	16,800	*	0	2	3	2	0
000053F	400501	402300	1,800	*	2	4	3	2	2
000053F	952501	953488	988	*	2	2	2	2	0
000054F	36301	38100	1,800	*	2	2	1	2	2
000054F	127501	131100	3,600	*	0	2	2	2	1
000054F	287401	291300	3,900	*	2	1	1	2	2
000054F	490801	491700	900	*	2	2	3	2	2
000054F	739201	741000	1,800	*	0	2	2	2	1
000054F	765901	767400	1,500	*	0	2	2	2	2
000054F	773401	788700	15,300	*	0	2	2	3	0
000055F	23701	25200	1,500	*	1	2	2	2	2
000055F	50401	51600	1,200	*	1	2	2	2	2
000055F	69601	70500	900	*	0	2	2	2	2
000055F	294901	296700	1,800	*	1	2	2	2	0
000055F	355801	357000	1,200	*	2	2	3	2	2
000055F	361801	363000	1,200	*	2	2	2	2	1
000055F	452101	453000	900	*	2	2	1	2	2
000055F	562201	563400	1,200	*	0	2	2	2	1
000055F	658501	660000	1,500	*	2	1	2	2	2
000055F	741901	743100	1,200	*	2	2	2	1	2
000055F	808501	817500	9,000	*	0	3	4	2	0
000056F	9301	17400	8,100	*	1	2	2	2	0
000056F	24301	25500	1,200	*	2	2	2	2	0
000056F	121501	122400	900	*	2	2	2	2	0
000056F	201001	202500	1,500	*	2	3	2	2	2
000056F	286201	287100	900	*	2	2	2	3	2
000056F	342001	353700	11,700	*	1	2	2	2	0
000056F	461101	462300	1,200	*	2	2	3	2	2
000056F	669001	670200	1,200	*	1	2	2	2	0
000056F	738001	738900	900	*	1	2	2	2	0
000057F	571501	573300	1,800	*	0	2	2	2	1
000058F	43201	44100	900	*	2	3	2	2	2
000058F	191101	193200	2,100	*	2	2	2	2	1
000058F	386401	388200	1,800	*	2	1	1	2	2
000058F	393901	394800	900	*	1	2	2	2	2
000058F	402001	403500	1,500	*	2	1	1	2	2
000058F	577801	578700	900	*	0	2	2	2	2
000058F	660001	660900	900	*	2	2	1	2	2
000058F	750601	752400	1,800	*	2	2	3	2	2
000058F	755701	776100	20,400	*	0	3	3	2	0
000058F	778201	791100	12,900	*	0	2	3	2	0
000059F	151201	152400	1,200	*	2	2	2	1	2
000059F	210601	212400	1,800	*	1	2	2	2	2
000059F	341701	344700	3,000	*	1	2	2	2	0
000059F	381901	383700	1,800	*	2	2	3	2	2
000059F	672301	673200	900	*	0	2	2	2	2
000061F	175201	176100	900	*	2	1	2	2	2
000061F	231901	232800	900	*	2	2	2	2	0
000061F	255001	256800	1,800	*	2	2	2	2	1
000061F	351601	352800	1,200	*	2	2	2	2	0
000061F	583501	584400	900	*	2	1	1	2	2
000061F	752101	753600	1,500	*	1	2	2	2	2
000062F	6301	9600	3,300	*	2	3	2	2	2
000062F	150001	151500	1,500	*	0	2	2	2	2
000062F	252301	253500	1,200	*	0	2	2	2	2
000062F	269401	270600	1,200	*	1	2	2	2	2
000062F	274801	275700	900	*	0	2	2	2	2
000062F	289201	295800	6,600	*	1	2	2	3	1
000062F	301201	302100	900	*	2	2	2	2	0
000062F	410701	411600	900	*	2	2	1	2	2
000063F	558001	570600	12,600	*	0	3	2	3	0
000063F	586201	592200	6,000	*	0	3	5	5	0
000063F	598501	624900	26,400	*	0	2	2	3	0
000063F	630301	631800	1,500	*	1	3	2	2	1
000063F	639001	640800	1,800	*	2	2	2	2	1
000063F	647101	671700	24,600	*	1	2	2	2	0
000063F	723901	734400	10,500	*	0	2	5	2	0
000064F	243601	244800	1,200	*	2	2	2	2	0
000064F	285601	286500	900	*	0	2	2	2	2
000064F	369601	370500	900	*	2	2	2	2	0
000065F	177001	177900	900	*	2	2	2	4	2
000065F	224701	225600	900	*	2	4	2	4	2
000065F	513901	518700	4,800	*	0	2	3	2	0
000065F	523501	526200	2,700	*	0	2	3	2	0
000065F	706801	707700	900	*	2	2	1	2	2
000067F	280201	294900	14,700	*	2	2	1	1	2
000067F	473401	480300	6,900	*	0	2	0	2	0
000067F	755101	756300	1,200	*	0	2	2	2	2
000069F	426301	427500	1,200	*	2	2	2	1	2
000069F	516001	516900	900	*	2	2	2	1	2
000069F	538201	541200	3,000	*	2	1	2	1	2
000069F	681901	683700	1,800	*	2	3	2	2	2
000070F	1	2100	2,100	*	2	2	2	2	1
000070F	573901	579900	6,000	*	1	3	3	2	1
000071F	155401	156900	1,500	*	2	2	2	2	1
000071F	337501	338400	900	*	2	2	2	2	0
000071F	420901	422700	1,800	*	2	2	2	2	0
000071F	495601	496800	1,200	*	0	2	2	1	0
000071F	530401	532200	1,800	*	2	2	3	3	2
000071F	534301	535800	1,500	*	2	2	3	3	2
000072F	119101	120300	1,200	*	2	2	2	2	0
000072F	314701	315600	900	*	2	2	2	2	0
000072F	389701	390900	1,200	*	1	2	2	2	0
000073F	492901	505800	12,900	*	0	2	2	2	1
000073F	544501	545700	1,200	*	1	2	2	2	0
000073F	550801	552000	1,200	*	1	2	2	2	0
000074F	32101	33000	900	*	0	2	2	2	2
000074F	84001	84900	900	*	1	2	2	2	0
000074F	89401	90600	1,200	*	1	2	2	2	0
000074F	93901	94800	900	*	0	2	2	2	2
000074F	292201	294000	1,800	*	1	2	2	2	2
000074F	470701	471900	1,200	*	0	2	2	2	1
000074F	534301	535500	1,200	*	2	2	2	2	0
000075F	18601	19800	1,200	*	1	2	2	2	2
000075F	183301	185700	2,400	*	0	2	2	2	2
000076F	106501	125400	18,900	*	1	3	2	2	1
000076F	141601	142500	900	*	2	8	8	2	2
000076F	241801	242700	900	*	2	3	3	2	2
000076F	257101	259200	2,100	*	1	2	2	2	2
000076F	392101	393000	900	*	2	2	2	2	0
000078F	139801	141000	1,200	*	0	2	2	2	1
000078F	240601	241500	900	*	2	2	2	2	0
000078F	290701	292200	1,500	*	2	2	2	2	1
000078F	302101	303000	900	*	2	2	2	2	0
000079F	1801	19800	18,000	*	2	3	2	2	2
000079F	21301	28200	6,900	*	1	2	2	2	2
000079F	260401	276900	16,500	*	0	1	2	2	0
000080F	441901	443100	1,200	*	2	2	2	2	1
000081F	39001	46200	7,200	*	1	2	8	2	1
000081F	84601	111000	26,400	*	1	2	2	2	0
000081F	259201	260100	900	*	2	2	2	4	2
000081F	303901	304800	900	*	2	2	3	2	2
000082F	19201	20400	1,200	*	2	2	2	2	1
000082F	34201	35700	1,500	*	0	2	2	2	2
000082F	39301	40200	900	*	2	2	2	4	2
000082F	280201	281400	1,200	*	2	2	2	2	1
000082F	291001	292800	1,800	*	0	2	2	2	1
000083F	102301	103200	900	*	4	2	2	4	2
000083F	105001	105900	900	*	4	2	2	2	2
000083F	159001	160500	1,500	*	2	2	2	4	2
000083F	161701	165900	4,200	*	2	2	2	4	2
000084F	42001	42900	900	*	0	2	2	2	1
000084F	272101	275400	3,300	*	0	2	2	2	1
000085F	22501	25200	2,700	*	2	2	1	1	2
000085F	147601	151200	3,600	*	1	2	3	2	1
000085F	184501	188700	4,200	*	2	3	3	2	2
000085F	248101	249000	900	*	2	2	2	2	0
000085F	420001	420900	900	*	2	2	2	3	2
000087F	1801	4500	2,700	*	1	3	2	2	2
000087F	187801	189000	1,200	*	0	2	2	2	2
000087F	204301	205200	900	*	2	2	2	2	1
000087F	307201	308100	900	*	0	2	2	2	2
000087F	314401	316200	1,800	*	1	2	2	2	2
000088F	18001	18900	900	*	0	2	2	2	2
000088F	37501	39000	1,500	*	1	2	2	2	2
000088F	87001	98700	11,700	*	1	2	2	2	0
000090F	48001	51600	3,600	*	0	3	2	3	0
000090F	74101	75000	900	*	2	2	2	3	2
000090F	189301	191400	2,100	*	2	2	2	3	2
000090F	346201	347100	900	*	2	2	2	2	1
000090F	353401	355800	2,400	*	0	3	2	2	0
000091F	131101	132000	900	*	2	2	2	2	0
000091F	155701	167100	11,400	*	0	2	2	2	1
000093F	47701	49800	2,100	*	0	2	2	2	1
000093F	240601	242100	1,500	*	2	2	1	2	2
000093F	244501	246600	2,100	*	2	2	1	2	2
000093F	257701	259200	1,500	*	1	2	2	2	0
000093F	272101	273300	1,200	*	0	2	2	2	1
000093F	321301	322200	900	*	0	2	2	2	1
000093F	339601	340500	900	*	2	2	2	1	2
000094F	183901	184800	900	*	2	2	2	1	2
000094F	300301	301500	1,200	*	1	2	2	2	2
000094F	314401	315600	1,200	*	2	2	1	2	2
000097F	101101	102000	900	*	0	2	2	2	2
000097F	168301	170400	2,100	*	0	2	2	2	2
000097F	284101	285900	1,800	*	0	2	2	2	2
000098F	5101	6300	1,200	*	1	2	2	2	2
000098F	230701	231600	900	*	1	2	2	2	2
000098F	248401	249900	1,500	*	2	2	2	2	1
000099F	111601	113100	1,500	*	2	2	1	8	2
000099F	146401	147600	1,200	*	2	2	2	2	0
000099F	223201	224100	900	*	0	2	2	2	2
000100F	112801	113700	900	*	1	2	2	2	2
000100F	273001	276000	3,000	*	2	2	2	0	2
000102F	53101	54300	1,200	*	0	2	3	2	0
000102F	107401	108900	1,500	*	2	2	2	3	2
000103F	1	140100	140,100	*	0	1	2	2	0
000105F	120901	122100	1,200	*	1	2	2	2	0
000105F	174901	176400	1,500	*	2	2	2	2	1
000106F	203401	204300	900	*	0	2	2	2	2
000108F	193501	209400	15,900	*	0	2	2	2	2
000110F	63901	65700	1,800	*	2	2	2	3	2
000110F	100801	107100	6,300	*	0	2	2	2	1
000110F	209101	210300	1,200	*	2	2	2	2	0
000112F	31801	33600	1,800	*	1	2	2	2	2
000112F	77701	79500	1,800	*	0	2	2	2	1
000113F	209401	210600	1,200	*	2	2	2	2	3
000114F	7501	12300	4,800	*	1	2	2	2	0
000114F	63901	64800	900	*	2	2	2	2	0
000117F	33901	35700	1,800	*	0	2	2	2	1
000120F	74101	75300	1,200	*	0	2	2	2	2
000121F	124201	127800	3,600	*	1	2	2	2	0
000122F	82801	84600	1,800	*	0	2	2	2	2
000122F	131101	135900	4,800	*	0	2	2	2	2
000123F	89401	91800	2,400	*	2	3	3	2	2
000123F	120301	121500	1,200	*	2	2	3	3	2
000125F	115501	116400	900	*	2	1	2	2	2
000125F	125701	126600	900	*	2	2	2	2	0
000126F	112201	113100	900	*	0	2	2	2	2
000126F	133501	135300	1,800	*	2	2	2	2	1
000127F	71701	72900	1,200	*	2	2	2	2	0
000128F	36901	49500	12,600	*	2	2	2	2	1
000128F	51301	54300	3,000	*	0	2	2	3	0
000131F	108601	109800	1,200	*	1	2	2	2	2
000131F	118201	119100	900	*	1	2	2	2	2
000133F	41701	48000	6,300	*	1	2	2	2	0
000135F	105901	107400	1,500	*	2	2	2	2	0
000136F	75301	76200	900	*	0	0	0	2	0
000138F	31201	32100	900	*	2	2	2	2	0
000138F	38701	39900	1,200	*	1	2	2	2	2
000139F	48001	57000	9,000	*	1	2	3	3	1
000141F	7801	9000	1,200	*	1	2	2	2	0
000141F	11101	12300	1,200	*	2	2	2	2	0
000142F	2101	4500	2,400	*	2	2	2	2	1
000142F	112501	113400	900	*	2	2	2	3	2
000145F	50701	51600	900	*	2	2	2	2	0
000145F	122401	123600	1,200	*	1	2	2	2	2
000146F	9601	11100	1,500	*	2	2	2	2	1
000146F	70801	72000	1,200	*	1	2	2	2	2
000150F	78301	79200	900	*	2	2	2	2	0
000155F	38401	39300	900	*	0	2	2	2	2
000160F	77701	83400	5,700	*	0	2	2	2	1
000161F	9301	12000	2,700	*	2	2	1	2	2
000161F	35701	37200	1,500	*	1	2	2	2	2
000161F	38401	39300	900	*	0	2	2	2	2
000163F	43801	44700	900	*	0	2	2	2	2
000167F	42301	43500	1,200	*	2	2	2	2	0
000172F	22201	23400	1,200	*	2	2	2	2	0
000180F	36301	38100	1,800	*	2	3	2	2	2
000180F	39301	40200	900	*	0	2	2	2	2
000180F	53401	54300	900	*	2	2	2	2	0
000182F	34801	36000	1,200	*	2	2	2	2	1
000185F	16801	17700	900	*	2	2	2	2	3
000189F	28801	29700	900	*	2	2	2	2	0
000198F	48901	50400	1,500	*	2	2	2	1	2
000198F	50701	52819	2,119	*	2	2	0	2	2
000199F	1	10500	10,500	*	0	2	2	2	1

## Sheet: Sheet6 - CNV genes - AvrLr15
GeneID	gene_seqnames	gene_start	gene_end	gene_width	gene_strand	cnv_seqnames	cnv_start	cnv_end	cnv_width	cnv_strand	cnv_S365	cnv_S467	cnv_S474	cnv_S523	cnv_S563
GN104ID162_000221	000000F	1243295	1245471	2,177	+	000000F	1243501	1248600	5,100	*	2	3	2	3	2
GN104ID162_000354	000000F	1824823	1825805	983	-	000000F	1824901	1826100	1,200	*	1	2	2	2	2
GN104ID162_000355	000000F	1825899	1830673	4,775	-	000000F	1824901	1826100	1,200	*	1	2	2	2	2
GN104ID162_000486	000000F	2469446	2469990	545	+	000000F	2469901	2473500	3,600	*	2	1	1	2	2
GN104ID162_000761	000000F	3694743	3695132	390	-	000000F	3690001	3703500	13,500	*	2	3	3	2	2
GN104ID162_000762	000000F	3695166	3695951	786	-	000000F	3690001	3703500	13,500	*	2	3	3	2	2
GN104ID162_000763	000000F	3699214	3699546	333	-	000000F	3690001	3703500	13,500	*	2	3	3	2	2
GN104ID162_000969	000000F	4708297	4713288	4,992	+	000000F	4707901	4708800	900	*	2	2	2	3	2
GN104ID162_001007	000001F	32022	32883	862	+	000001F	31801	32700	900	*	2	2	2	2	1
GN104ID162_001152	000001F	556429	558045	1,617	+	000001F	556201	557400	1,200	*	2	2	2	1	2
GN104ID162_001204	000001F	779773	781572	1,800	+	000001F	778501	781200	2,700	*	0	3	2	2	0
GN104ID162_001306	000001F	1157565	1160381	2,817	+	000001F	1154701	1161600	6,900	*	0	2	3	2	0
GN104ID162_001456	000001F	1758445	1761991	3,547	-	000001F	1758001	1758900	900	*	2	2	1	2	2
GN104ID162_001537	000001F	2074898	2077432	2,535	+	000001F	2074501	2076000	1,500	*	2	2	2	2	0
GN104ID162_001589	000001F	2434887	2439208	4,322	+	000001F	2435401	2441100	5,700	*	0	4	4	2	0
GN104ID162_001590	000001F	2439413	2441503	2,091	-	000001F	2435401	2441100	5,700	*	0	4	4	2	0
GN104ID162_001593	000001F	2459035	2459439	405	+	000001F	2457901	2465400	7,500	*	0	2	3	3	0
GN104ID162_001594	000001F	2461937	2464227	2,291	-	000001F	2457901	2465400	7,500	*	0	2	3	3	0
GN104ID162_001617	000001F	2535457	2535765	309	-	000001F	2535301	2536500	1,200	*	2	0	2	2	2
GN104ID162_001661	000001F	2680204	2680757	554	+	000001F	2679301	2681100	1,800	*	0	4	2	2	1
GN104ID162_001663	000001F	2682407	2682492	86	-	000001F	2682301	2691600	9,300	*	0	2	2	3	0
GN104ID162_001682	000001F	2812532	2813221	690	+	000001F	2806201	2840400	34,200	*	0	4	2	2	0
GN104ID162_001683	000001F	2826133	2826218	86	-	000001F	2806201	2840400	34,200	*	0	4	2	2	0
GN104ID162_001684	000001F	2838837	2840488	1,652	-	000001F	2806201	2840400	34,200	*	0	4	2	2	0
GN104ID162_001686	000001F	2851549	2853109	1,561	+	000001F	2844001	2919600	75,600	*	0	2	2	2	1
GN104ID162_001687	000001F	2853143	2854984	1,842	+	000001F	2844001	2919600	75,600	*	0	2	2	2	1
GN104ID162_001688	000001F	2855374	2856242	869	+	000001F	2844001	2919600	75,600	*	0	2	2	2	1
GN104ID162_001689	000001F	2858965	2866547	7,583	-	000001F	2844001	2919600	75,600	*	0	2	2	2	1
GN104ID162_001690	000001F	2869938	2871263	1,326	+	000001F	2844001	2919600	75,600	*	0	2	2	2	1
GN104ID162_001691	000001F	2875409	2877900	2,492	-	000001F	2844001	2919600	75,600	*	0	2	2	2	1
GN104ID162_001692	000001F	2880598	2880882	285	+	000001F	2844001	2919600	75,600	*	0	2	2	2	1
GN104ID162_001693	000001F	2880910	2881339	430	+	000001F	2844001	2919600	75,600	*	0	2	2	2	1
GN104ID162_001694	000001F	2881513	2882019	507	+	000001F	2844001	2919600	75,600	*	0	2	2	2	1
GN104ID162_001695	000001F	2886480	2892063	5,584	-	000001F	2844001	2919600	75,600	*	0	2	2	2	1
GN104ID162_001696	000001F	2893791	2893862	72	-	000001F	2844001	2919600	75,600	*	0	2	2	2	1
GN104ID162_001697	000001F	2896327	2897388	1,062	-	000001F	2844001	2919600	75,600	*	0	2	2	2	1
GN104ID162_001698	000001F	2910603	2911243	641	-	000001F	2844001	2919600	75,600	*	0	2	2	2	1
GN104ID162_001699	000001F	2911369	2912271	903	-	000001F	2844001	2919600	75,600	*	0	2	2	2	1
GN104ID162_001700	000001F	2915658	2917062	1,405	+	000001F	2844001	2919600	75,600	*	0	2	2	2	1
GN104ID162_001707	000001F	2942787	2943056	270	+	000001F	2943001	2969700	26,700	*	0	4	3	2	0
GN104ID162_001708	000001F	2966177	2967859	1,683	-	000001F	2943001	2969700	26,700	*	0	4	3	2	0
GN104ID162_001709	000001F	2968715	2969155	441	-	000001F	2943001	2969700	26,700	*	0	4	3	2	0
GN104ID162_001741	000001F	3093496	3096308	2,813	+	000001F	3095401	3096600	1,200	*	2	2	3	2	2
GN104ID162_002026	000001F	4451811	4454874	3,064	-	000001F	4453801	4454700	900	*	2	2	2	1	2
GN104ID162_002454	000002F	1796706	1797597	892	+	000002F	1796701	1797600	900	*	2	2	1	2	2
GN104ID162_002477	000002F	1909773	1911717	1,945	+	000002F	1910701	1911900	1,200	*	2	2	2	2	1
GN104ID162_002490	000002F	1987588	1989956	2,369	+	000002F	1986901	1988100	1,200	*	2	2	2	1	2
GN104ID162_002516	000002F	2142619	2143624	1,006	+	000002F	2142601	2143500	900	*	2	3	2	2	2
GN104ID162_002645	000002F	2694277	2694362	86	+	000002F	2694001	2695200	1,200	*	2	2	6	5	2
GN104ID162_002646	000002F	2694699	2694784	86	+	000002F	2694001	2695200	1,200	*	2	2	6	5	2
GN104ID162_002647	000002F	2695121	2695206	86	+	000002F	2694001	2695200	1,200	*	2	2	6	5	2
GN104ID162_002837	000002F	3475093	3476515	1,423	-	000002F	3474901	3476400	1,500	*	2	2	3	3	2
GN104ID162_002933	000002F	3986630	3987453	824	-	000002F	3987301	3988500	1,200	*	1	2	2	2	2
GN104ID162_002966	000002F	4224390	4225859	1,470	+	000002F	4225201	4226100	900	*	2	2	2	3	2
GN104ID162_003005	000002F	4391715	4398789	7,075	-	000002F	4394101	4399735	5,635	*	0	2	6	2	0
GN104ID162_003006	000002F	4398820	4399193	374	-	000002F	4394101	4399735	5,635	*	0	2	6	2	0
GN104ID162_003033	000003F	98513	99654	1,142	+	000003F	98101	99000	900	*	2	2	2	3	2
GN104ID162_003106	000003F	360432	360900	469	-	000003F	357901	364500	6,600	*	1	2	2	2	0
GN104ID162_003107	000003F	361075	364263	3,189	-	000003F	357901	364500	6,600	*	1	2	2	2	0
GN104ID162_003367	000003F	1399024	1403917	4,894	+	000003F	1400701	1402200	1,500	*	2	2	3	3	2
GN104ID162_003456	000003F	1836517	1837748	1,232	+	000003F	1835701	1837500	1,800	*	0	2	2	3	0
GN104ID162_003470	000003F	1912648	1913560	913	+	000003F	1913401	1914900	1,500	*	0	4	3	2	0
GN104ID162_003471	000003F	1914533	1916226	1,694	-	000003F	1913401	1914900	1,500	*	0	4	3	2	0
GN104ID162_003503	000003F	2125795	2126215	421	+	000003F	2126101	2147700	21,600	*	1	2	4	2	1
GN104ID162_003504	000003F	2131119	2131582	464	+	000003F	2126101	2147700	21,600	*	1	2	4	2	1
GN104ID162_003505	000003F	2131822	2131893	72	-	000003F	2126101	2147700	21,600	*	1	2	4	2	1
GN104ID162_003506	000003F	2132217	2132690	474	+	000003F	2126101	2147700	21,600	*	1	2	4	2	1
GN104ID162_003507	000003F	2133568	2134509	942	-	000003F	2126101	2147700	21,600	*	1	2	4	2	1
GN104ID162_003508	000003F	2135348	2139681	4,334	+	000003F	2126101	2147700	21,600	*	1	2	4	2	1
GN104ID162_003509	000003F	2147583	2148992	1,410	+	000003F	2126101	2147700	21,600	*	1	2	4	2	1
GN104ID162_003532	000003F	2250425	2251057	633	+	000003F	2248201	2250900	2,700	*	0	2	3	2	0
GN104ID162_003716	000003F	3243873	3245528	1,656	-	000003F	3243601	3246600	3,000	*	0	3	2	2	0
GN104ID162_003784	000003F	3578684	3581426	2,743	+	000003F	3580801	3589800	9,000	*	0	2	2	3	0
GN104ID162_004551	000004F	2759709	2762604	2,896	+	000004F	2759101	2762700	3,600	*	0	2	3	3	0
GN104ID162_004553	000004F	2769323	2771371	2,049	+	000004F	2766001	2774700	8,700	*	0	4	4	4	1
GN104ID162_004554	000004F	2771724	2775355	3,632	-	000004F	2766001	2774700	8,700	*	0	4	4	4	1
GN104ID162_004600	000004F	3129034	3131672	2,639	+	000004F	3128701	3129900	1,200	*	2	2	2	2	0
GN104ID162_004684	000004F	3478619	3480568	1,950	+	000004F	3469501	3484800	15,300	*	1	2	2	2	2
GN104ID162_004685	000004F	3481133	3481666	534	+	000004F	3469501	3484800	15,300	*	1	2	2	2	2
GN104ID162_004707	000004F	3632817	3633226	410	+	000004F	3625201	3634500	9,300	*	0	2	2	2	2
GN104ID162_004708	000004F	3634221	3637555	3,335	-	000004F	3625201	3634500	9,300	*	0	2	2	2	2
GN104ID162_004713	000004F	3659411	3660926	1,516	+	000004F	3660001	3667800	7,800	*	1	3	4	2	1
GN104ID162_004714	000004F	3661349	3663385	2,037	+	000004F	3660001	3667800	7,800	*	1	3	4	2	1
GN104ID162_004715	000004F	3663917	3665940	2,024	-	000004F	3660001	3667800	7,800	*	1	3	4	2	1
GN104ID162_004737	000004F	3768520	3769716	1,197	+	000004F	3769201	3771000	1,800	*	2	3	2	2	2
GN104ID162_004738	000004F	3770103	3770561	459	-	000004F	3769201	3771000	1,800	*	2	3	2	2	2
GN104ID162_004790	000004F	4011151	4011528	378	+	000004F	3997801	4013700	15,900	*	0	3	2	3	0
GN104ID162_004791	000004F	4011560	4012177	618	+	000004F	3997801	4013700	15,900	*	0	3	2	3	0
GN104ID162_004792	000004F	4012255	4012727	473	+	000004F	3997801	4013700	15,900	*	0	3	2	3	0
GN104ID162_004793	000004F	4013039	4013389	351	+	000004F	3997801	4013700	15,900	*	0	3	2	3	0
GN104ID162_004799	000004F	4043099	4050773	7,675	+	000004F	4047601	4052400	4,800	*	0	2	3	2	0
GN104ID162_004800	000004F	4051366	4051814	449	+	000004F	4047601	4052400	4,800	*	0	2	3	2	0
GN104ID162_004816	000004F	4126338	4127251	914	+	000004F	4126501	4127400	900	*	2	2	3	2	2
GN104ID162_005046	000005F	962572	965507	2,936	-	000005F	965101	966600	1,500	*	0	2	2	3	0
GN104ID162_005065	000005F	1062048	1066830	4,783	-	000005F	1063201	1064100	900	*	2	2	3	2	2
GN104ID162_005184	000005F	1531501	1532715	1,215	-	000005F	1531201	1532100	900	*	2	2	2	1	2
GN104ID162_005313	000005F	2215629	2216371	743	+	000005F	2215501	2217300	1,800	*	1	2	2	2	0
GN104ID162_005546	000006F	59834	60980	1,147	+	000006F	54301	70500	16,200	*	0	3	2	2	0
GN104ID162_005547	000006F	68142	70669	2,528	-	000006F	54301	70500	16,200	*	0	3	2	2	0
GN104ID162_005553	000006F	90221	92774	2,554	+	000006F	90601	91800	1,200	*	2	1	2	2	2
GN104ID162_005564	000006F	140086	142369	2,284	+	000006F	140101	143700	3,600	*	1	2	2	2	0
GN104ID162_005580	000006F	205849	206241	393	+	000006F	204301	209400	5,100	*	0	2	2	2	1
GN104ID162_005581	000006F	206302	207317	1,016	+	000006F	204301	209400	5,100	*	0	2	2	2	1
GN104ID162_005599	000006F	276088	279763	3,676	+	000006F	278101	299700	21,600	*	0	2	3	2	1
GN104ID162_005600	000006F	280609	281848	1,240	+	000006F	278101	299700	21,600	*	0	2	3	2	1
GN104ID162_005601	000006F	283249	283841	593	+	000006F	278101	299700	21,600	*	0	2	3	2	1
GN104ID162_005602	000006F	288543	288617	75	-	000006F	278101	299700	21,600	*	0	2	3	2	1
GN104ID162_005603	000006F	289674	293506	3,833	-	000006F	278101	299700	21,600	*	0	2	3	2	1
GN104ID162_005614	000006F	391978	393440	1,463	+	000006F	392401	423300	30,900	*	0	4	4	3	0
GN104ID162_005615	000006F	393779	395001	1,223	+	000006F	392401	423300	30,900	*	0	4	4	3	0
GN104ID162_005616	000006F	397278	397920	643	-	000006F	392401	423300	30,900	*	0	4	4	3	0
GN104ID162_005617	000006F	404652	405586	935	+	000006F	392401	423300	30,900	*	0	4	4	3	0
GN104ID162_005618	000006F	406041	406115	75	+	000006F	392401	423300	30,900	*	0	4	4	3	0
GN104ID162_005619	000006F	410025	410368	344	-	000006F	392401	423300	30,900	*	0	4	4	3	0
GN104ID162_005763	000006F	1334977	1338485	3,509	-	000006F	1326901	1357800	30,900	*	2	2	0	2	2
GN104ID162_005764	000006F	1340536	1343625	3,090	+	000006F	1326901	1357800	30,900	*	2	2	0	2	2
GN104ID162_005765	000006F	1346829	1348030	1,202	+	000006F	1326901	1357800	30,900	*	2	2	0	2	2
GN104ID162_005766	000006F	1355707	1357658	1,952	-	000006F	1326901	1357800	30,900	*	2	2	0	2	2
GN104ID162_005772	000006F	1400006	1400880	875	-	000006F	1399501	1401000	1,500	*	2	1	2	2	2
GN104ID162_005773	000006F	1417376	1419848	2,473	-	000006F	1416901	1417800	900	*	2	2	2	3	2
GN104ID162_005922	000006F	2107871	2109774	1,904	+	000006F	2106601	2108400	1,800	*	1	2	2	2	0
GN104ID162_005976	000006F	2344275	2345048	774	+	000006F	2342701	2344500	1,800	*	2	2	2	3	2
GN104ID162_006116	000006F	3010568	3012064	1,497	+	000006F	3011401	3012900	1,500	*	2	2	2	1	2
GN104ID162_006117	000006F	3012118	3013019	902	+	000006F	3011401	3012900	1,500	*	2	2	2	1	2
GN104ID162_006221	000006F	3407991	3408065	75	-	000006F	3407401	3408600	1,200	*	2	2	2	2	0
GN104ID162_006284	000008F	28731	29114	384	-	000008F	14401	48300	33,900	*	0	4	5	3	0
GN104ID162_006285	000008F	30973	31737	765	+	000008F	14401	48300	33,900	*	0	4	5	3	0
GN104ID162_006293	000008F	89400	90724	1,325	-	000008F	89101	91500	2,400	*	1	2	2	2	2
GN104ID162_006294	000008F	90846	91178	333	+	000008F	89101	91500	2,400	*	1	2	2	2	2
GN104ID162_006295	000008F	97765	100744	2,980	-	000008F	97501	125400	27,900	*	0	3	4	3	0
GN104ID162_006296	000008F	103567	103652	86	+	000008F	97501	125400	27,900	*	0	3	4	3	0
GN104ID162_006297	000008F	103950	104655	706	+	000008F	97501	125400	27,900	*	0	3	4	3	0
GN104ID162_006298	000008F	106336	107382	1,047	+	000008F	97501	125400	27,900	*	0	3	4	3	0
GN104ID162_006299	000008F	119979	121385	1,407	-	000008F	97501	125400	27,900	*	0	3	4	3	0
GN104ID162_006300	000008F	121458	122197	740	-	000008F	97501	125400	27,900	*	0	3	4	3	0
GN104ID162_006301	000008F	123302	125174	1,873	+	000008F	97501	125400	27,900	*	0	3	4	3	0
GN104ID162_006302	000008F	125391	126293	903	+	000008F	97501	125400	27,900	*	0	3	4	3	0
GN104ID162_006316	000008F	219450	220478	1,029	-	000008F	210601	222300	11,700	*	0	3	3	2	0
GN104ID162_006317	000008F	220612	221290	679	-	000008F	210601	222300	11,700	*	0	3	3	2	0
GN104ID162_006321	000008F	276063	277544	1,482	-	000008F	268801	280800	12,000	*	1	2	2	2	2
GN104ID162_006322	000008F	277603	280485	2,883	-	000008F	268801	280800	12,000	*	1	2	2	2	2
GN104ID162_006384	000008F	667951	671523	3,573	-	000008F	666901	668100	1,200	*	1	2	2	2	2
GN104ID162_006385	000008F	671717	675433	3,717	+	000008F	673201	675600	2,400	*	2	2	2	2	0
GN104ID162_006414	000008F	779301	781017	1,717	-	000008F	780301	781200	900	*	2	2	2	2	0
GN104ID162_006421	000008F	815319	815632	314	+	000008F	815401	817200	1,800	*	1	3	2	2	1
GN104ID162_006459	000008F	983979	985844	1,866	+	000008F	984301	985200	900	*	2	3	2	2	2
GN104ID162_006639	000008F	1793286	1793822	537	+	000008F	1792801	1794300	1,500	*	0	2	2	1	2
GN104ID162_006640	000008F	1794268	1796658	2,391	+	000008F	1792801	1794300	1,500	*	0	2	2	1	2
GN104ID162_006701	000008F	2076497	2078025	1,529	-	000008F	2076901	2079300	2,400	*	2	2	1	1	2
GN104ID162_006702	000008F	2079105	2080904	1,800	-	000008F	2076901	2079300	2,400	*	2	2	1	1	2
GN104ID162_006807	000008F	2531602	2531901	300	+	000008F	2531701	2532600	900	*	2	1	2	1	2
GN104ID162_006808	000008F	2531989	2532840	852	+	000008F	2531701	2532600	900	*	2	1	2	1	2
GN104ID162_006867	000008F	2752864	2753747	884	-	000008F	2752801	2755500	2,700	*	2	1	2	2	0
GN104ID162_006868	000008F	2753978	2754266	289	-	000008F	2752801	2755500	2,700	*	2	1	2	2	0
GN104ID162_006981	000009F	127118	135429	8,312	+	000009F	128701	129600	900	*	2	2	2	3	2
GN104ID162_007028	000009F	413930	416608	2,679	+	000009F	416101	417000	900	*	2	2	2	1	2
GN104ID162_007097	000009F	711797	712360	564	+	000009F	712201	713400	1,200	*	2	2	2	1	2
GN104ID162_007098	000009F	712653	713105	453	-	000009F	712201	713400	1,200	*	2	2	2	1	2
GN104ID162_007102	000009F	729904	730470	567	-	000009F	726901	737400	10,500	*	0	2	2	2	1
GN104ID162_007103	000009F	732154	732228	75	-	000009F	726901	737400	10,500	*	0	2	2	2	1
GN104ID162_007104	000009F	733072	733370	299	+	000009F	726901	737400	10,500	*	0	2	2	2	1
GN104ID162_007160	000009F	958501	961172	2,672	-	000009F	957901	959700	1,800	*	2	2	2	2	1
GN104ID162_007213	000009F	1224349	1224822	474	+	000009F	1223701	1224900	1,200	*	2	3	3	2	2
GN104ID162_007214	000009F	1226281	1228493	2,213	+	000009F	1226401	1230600	4,200	*	1	3	3	2	2
GN104ID162_007215	000009F	1228666	1231082	2,417	-	000009F	1226401	1230600	4,200	*	1	3	3	2	2
GN104ID162_007216	000009F	1233600	1234780	1,181	+	000009F	1232101	1235100	3,000	*	0	2	2	3	0
GN104ID162_007244	000009F	1432347	1435982	3,636	+	000009F	1435201	1436100	900	*	2	2	2	1	2
GN104ID162_007259	000009F	1483791	1484661	871	-	000009F	1483801	1484700	900	*	2	2	2	1	2
GN104ID162_007280	000009F	1566829	1567315	487	+	000009F	1566901	1567800	900	*	2	2	2	1	2
GN104ID162_007298	000009F	1650944	1655278	4,335	+	000009F	1654201	1655100	900	*	2	2	2	1	2
GN104ID162_007320	000009F	1793302	1798419	5,118	+	000009F	1797901	1803600	5,700	*	0	2	2	4	0
GN104ID162_007351	000009F	1938571	1940838	2,268	+	000009F	1937101	1941300	4,200	*	0	3	3	5	0
GN104ID162_007370	000009F	2010837	2012232	1,396	-	000009F	2010301	2012700	2,400	*	2	3	3	2	2
GN104ID162_007371	000009F	2018945	2019460	516	-	000009F	2018701	2022600	3,900	*	2	3	3	2	2
GN104ID162_007404	000009F	2153102	2153594	493	-	000009F	2151901	2162100	10,200	*	1	2	2	1	1
GN104ID162_007410	000009F	2197137	2197601	465	-	000009F	2196001	2198700	2,700	*	2	2	2	1	2
GN104ID162_007411	000009F	2197995	2198334	340	-	000009F	2196001	2198700	2,700	*	2	2	2	1	2
GN104ID162_007431	000009F	2275592	2279363	3,772	+	000009F	2276401	2277300	900	*	2	2	2	1	2
GN104ID162_007469	000009F	2529570	2533377	3,808	-	000009F	2528101	2531100	3,000	*	2	1	2	2	2
GN104ID162_007578	000009F	3086717	3089664	2,948	+	000009F	3087301	3088800	1,500	*	2	2	2	2	1
GN104ID162_007583	000009F	3109376	3111210	1,835	-	000009F	3111001	3112200	1,200	*	2	2	2	2	0
GN104ID162_007681	000010F	357551	361796	4,246	-	000010F	357901	358800	900	*	0	6	2	2	2
GN104ID162_007912	000010F	1414349	1418494	4,146	+	000010F	1417501	1419000	1,500	*	2	2	2	3	2
GN104ID162_007913	000010F	1420794	1421240	447	+	000010F	1419901	1421100	1,200	*	2	2	2	2	8
GN104ID162_007954	000010F	1616928	1619324	2,397	+	000010F	1616101	1617000	900	*	2	2	2	2	0
GN104ID162_008104	000010F	2316339	2316410	72	-	000010F	2315401	2316900	1,500	*	2	3	2	2	2
GN104ID162_008156	000010F	2612379	2612855	477	-	000010F	2612401	2617200	4,800	*	0	3	2	2	0
GN104ID162_008187	000010F	2777385	2777684	300	+	000010F	2777101	2787900	10,800	*	0	2	2	2	2
GN104ID162_008188	000010F	2777772	2778623	852	+	000010F	2777101	2787900	10,800	*	0	2	2	2	2
GN104ID162_008189	000010F	2784810	2786773	1,964	-	000010F	2777101	2787900	10,800	*	0	2	2	2	2
GN104ID162_008198	000010F	2835690	2840137	4,448	-	000010F	2838601	2839800	1,200	*	2	2	3	2	2
GN104ID162_008232	000011F	10624	11860	1,237	+	000011F	3301	19200	15,900	*	1	4	3	2	1
GN104ID162_008233	000011F	13329	16046	2,718	-	000011F	3301	19200	15,900	*	1	4	3	2	1
GN104ID162_008234	000011F	18374	18871	498	+	000011F	3301	19200	15,900	*	1	4	3	2	1
GN104ID162_008239	000011F	28486	28834	349	+	000011F	28201	30300	2,100	*	2	3	2	2	2
GN104ID162_008242	000011F	36052	41564	5,513	-	000011F	35701	36600	900	*	2	3	2	3	2
GN104ID162_008242	000011F	36052	41564	5,513	-	000011F	37201	48300	11,100	*	0	5	3	4	0
GN104ID162_008243	000011F	42309	46749	4,441	+	000011F	37201	48300	11,100	*	0	5	3	4	0
GN104ID162_008244	000011F	48189	50263	2,075	+	000011F	37201	48300	11,100	*	0	5	3	4	0
GN104ID162_008244	000011F	48189	50263	2,075	+	000011F	48601	51300	2,700	*	1	3	2	4	1
GN104ID162_008246	000011F	58282	62331	4,050	+	000011F	59701	95400	35,700	*	0	3	3	2	0
GN104ID162_008247	000011F	64860	65355	496	+	000011F	59701	95400	35,700	*	0	3	3	2	0
GN104ID162_008248	000011F	65489	67189	1,701	-	000011F	59701	95400	35,700	*	0	3	3	2	0
GN104ID162_008249	000011F	79775	81244	1,470	-	000011F	59701	95400	35,700	*	0	3	3	2	0
GN104ID162_008250	000011F	89136	89435	300	-	000011F	59701	95400	35,700	*	0	3	3	2	0
GN104ID162_008251	000011F	94063	94137	75	-	000011F	59701	95400	35,700	*	0	3	3	2	0
GN104ID162_008264	000011F	265510	265845	336	+	000011F	263701	267300	3,600	*	0	2	3	3	0
GN104ID162_008265	000011F	269958	272907	2,950	-	000011F	268501	272100	3,600	*	2	3	2	2	2
GN104ID162_008336	000011F	669364	669903	540	-	000011F	666901	678000	11,100	*	0	2	2	2	2
GN104ID162_008349	000011F	724093	726126	2,034	-	000011F	724501	730800	6,300	*	0	2	2	2	1
GN104ID162_008350	000011F	729604	730651	1,048	+	000011F	724501	730800	6,300	*	0	2	2	2	1
GN104ID162_008351	000011F	730719	733432	2,714	-	000011F	724501	730800	6,300	*	0	2	2	2	1
GN104ID162_008363	000011F	769052	772507	3,456	+	000011F	772501	773700	1,200	*	0	2	2	2	1
GN104ID162_008364	000011F	772622	772709	88	-	000011F	772501	773700	1,200	*	0	2	2	2	1
GN104ID162_008374	000011F	842042	843210	1,169	+	000011F	842101	843300	1,200	*	1	2	2	2	0
GN104ID162_008689	000011F	2305803	2305874	72	+	000011F	2305201	2306400	1,200	*	2	4	4	2	2
GN104ID162_008718	000011F	2441622	2442407	786	+	000011F	2424001	2444100	20,100	*	0	2	2	3	0
GN104ID162_008820	000011F	2895620	2896806	1,187	-	000011F	2894701	2910341	15,641	*	1	3	3	3	0
GN104ID162_008821	000011F	2896905	2896979	75	+	000011F	2894701	2910341	15,641	*	1	3	3	3	0
GN104ID162_008822	000011F	2897122	2897996	875	-	000011F	2894701	2910341	15,641	*	1	3	3	3	0
GN104ID162_008823	000011F	2904093	2904757	665	+	000011F	2894701	2910341	15,641	*	1	3	3	3	0
GN104ID162_008824	000011F	2904795	2906193	1,399	+	000011F	2894701	2910341	15,641	*	1	3	3	3	0
GN104ID162_008833	000012F	60261	61656	1,396	-	000012F	60601	61800	1,200	*	0	2	2	2	1
GN104ID162_008834	000012F	61703	62281	579	+	000012F	60601	61800	1,200	*	0	2	2	2	1
GN104ID162_008838	000012F	83173	86947	3,775	+	000012F	83701	87300	3,600	*	1	2	2	2	0
GN104ID162_008839	000012F	87261	87665	405	+	000012F	83701	87300	3,600	*	1	2	2	2	0
GN104ID162_009122	000012F	1155434	1156412	979	-	000012F	1155601	1156500	900	*	2	2	2	3	2
GN104ID162_009135	000012F	1258793	1260044	1,252	-	000012F	1249201	1261200	12,000	*	0	2	3	2	0
GN104ID162_009371	000012F	2556735	2557791	1,057	-	000012F	2557201	2561700	4,500	*	0	2	2	2	1
GN104ID162_009394	000013F	27272	30610	3,339	-	000013F	29401	30600	1,200	*	2	1	2	2	2
GN104ID162_009435	000013F	213602	216287	2,686	+	000013F	214201	215700	1,500	*	2	2	3	2	2
GN104ID162_009502	000013F	616623	625843	9,221	-	000013F	615601	617700	2,100	*	2	3	2	2	2
GN104ID162_009738	000013F	1546022	1548410	2,389	-	000013F	1544701	1553400	8,700	*	0	3	2	2	0
GN104ID162_009777	000013F	1789253	1790358	1,106	+	000013F	1782601	1791900	9,300	*	0	3	3	2	0
GN104ID162_009778	000013F	1790598	1792742	2,145	-	000013F	1782601	1791900	9,300	*	0	3	3	2	0
GN104ID162_009779	000013F	1794664	1798104	3,441	+	000013F	1796701	1798500	1,800	*	0	2	2	2	2
GN104ID162_009780	000013F	1815129	1817588	2,460	+	000013F	1804801	1817700	12,900	*	1	3	3	2	1
GN104ID162_009822	000013F	2054769	2056676	1,908	+	000013F	2053501	2061000	7,500	*	0	3	2	2	0
GN104ID162_009955	000013F	2771703	2773111	1,409	+	000013F	2772601	2773800	1,200	*	2	3	3	2	2
GN104ID162_009956	000013F	2773147	2774223	1,077	+	000013F	2772601	2773800	1,200	*	2	3	3	2	2
GN104ID162_009988	000013F	2898111	2901046	2,936	-	000013F	2898901	2900400	1,500	*	2	2	3	2	2
GN104ID162_009989	000013F	2905082	2907517	2,436	+	000013F	2907001	2922600	15,600	*	1	2	3	4	0
GN104ID162_009990	000013F	2909442	2910093	652	+	000013F	2907001	2922600	15,600	*	1	2	3	4	0
GN104ID162_009991	000013F	2918670	2920154	1,485	-	000013F	2907001	2922600	15,600	*	1	2	3	4	0
GN104ID162_009998	000014F	11152	11831	680	+	000014F	11101	12000	900	*	2	2	4	2	2
GN104ID162_010057	000014F	299649	300261	613	+	000014F	298801	299700	900	*	2	2	2	2	0
GN104ID162_010209	000014F	978582	979079	498	+	000014F	978301	979500	1,200	*	1	2	2	2	0
GN104ID162_010304	000014F	1323767	1329024	5,258	-	000014F	1327801	1328700	900	*	2	1	1	2	2
GN104ID162_010459	000014F	2158651	2159830	1,180	-	000014F	2159101	2160900	1,800	*	0	2	2	2	1
GN104ID162_010480	000014F	2232758	2235902	3,145	-	000014F	2232901	2234400	1,500	*	0	2	3	2	0
GN104ID162_010528	000014F	2454336	2455038	703	+	000014F	2454001	2455200	1,200	*	1	2	2	2	0
GN104ID162_011132	000017F	195730	199467	3,738	-	000017F	196201	197100	900	*	2	3	2	3	2
GN104ID162_011203	000017F	585895	587803	1,909	-	000017F	587101	588000	900	*	2	2	3	2	2
GN104ID162_011231	000017F	872571	873532	962	-	000017F	872101	875400	3,300	*	0	2	2	2	1
GN104ID162_011266	000017F	1071688	1072337	650	-	000017F	1070701	1071900	1,200	*	1	2	2	2	2
GN104ID162_011300	000017F	1230445	1232422	1,978	+	000017F	1230301	1231500	1,200	*	1	2	2	2	0
GN104ID162_011512	000017F	2319214	2319633	420	+	000017F	2318701	2322600	3,900	*	1	2	2	3	1
GN104ID162_011513	000017F	2319670	2321746	2,077	+	000017F	2318701	2322600	3,900	*	1	2	2	3	1
GN104ID162_011514	000017F	2322387	2322737	351	-	000017F	2318701	2322600	3,900	*	1	2	2	3	1
GN104ID162_011612	000018F	583151	586078	2,928	+	000018F	583801	585000	1,200	*	2	2	2	2	1
GN104ID162_011680	000018F	1037395	1040661	3,267	+	000018F	1039201	1059300	20,100	*	0	2	2	4	0
GN104ID162_011681	000018F	1045635	1046364	730	-	000018F	1039201	1059300	20,100	*	0	2	2	4	0
GN104ID162_011684	000018F	1082532	1085052	2,521	-	000018F	1082101	1083600	1,500	*	2	2	2	2	1
GN104ID162_011814	000018F	1773430	1775681	2,252	+	000018F	1772701	1774500	1,800	*	0	2	2	2	2
GN104ID162_011950	000018F	2358293	2359750	1,458	-	000018F	2358901	2359800	900	*	2	2	3	3	2
GN104ID162_012022	000018F	2643142	2643487	346	+	000018F	2642401	2644200	1,800	*	2	3	2	2	2
GN104ID162_012024	000018F	2661683	2662162	480	+	000018F	2660101	2663400	3,300	*	2	3	3	2	2
GN104ID162_012058	000019F	102257	104614	2,358	+	000019F	102901	104100	1,200	*	2	2	2	2	1
GN104ID162_012159	000019F	466532	467115	584	+	000019F	466201	479400	13,200	*	2	3	4	4	2
GN104ID162_012160	000019F	476382	476863	482	+	000019F	466201	479400	13,200	*	2	3	4	4	2
GN104ID162_012202	000019F	699498	700803	1,306	-	000019F	693301	719700	26,400	*	0	2	2	2	1
GN104ID162_012203	000019F	702779	703403	625	-	000019F	693301	719700	26,400	*	0	2	2	2	1
GN104ID162_012204	000019F	703733	703985	253	+	000019F	693301	719700	26,400	*	0	2	2	2	1
GN104ID162_012205	000019F	704379	705601	1,223	+	000019F	693301	719700	26,400	*	0	2	2	2	1
GN104ID162_012206	000019F	706039	706501	463	-	000019F	693301	719700	26,400	*	0	2	2	2	1
GN104ID162_012207	000019F	712119	713020	902	+	000019F	693301	719700	26,400	*	0	2	2	2	1
GN104ID162_012233	000019F	846590	847036	447	+	000019F	846901	849000	2,100	*	2	2	2	2	0
GN104ID162_012276	000019F	1042122	1042211	90	+	000019F	1042201	1047300	5,100	*	1	2	2	2	2
GN104ID162_012277	000019F	1047184	1047273	90	+	000019F	1042201	1047300	5,100	*	1	2	2	2	2
GN104ID162_012278	000019F	1047285	1048548	1,264	-	000019F	1042201	1047300	5,100	*	1	2	2	2	2
GN104ID162_012325	000019F	1297384	1299767	2,384	+	000019F	1298101	1305000	6,900	*	0	3	3	2	0
GN104ID162_012326	000019F	1299899	1302282	2,384	+	000019F	1298101	1305000	6,900	*	0	3	3	2	0
GN104ID162_012346	000019F	1371755	1372766	1,012	-	000019F	1372501	1373400	900	*	1	2	2	2	2
GN104ID162_012386	000019F	1520529	1520864	336	+	000019F	1520701	1521600	900	*	2	2	3	2	2
GN104ID162_012433	000019F	1726042	1727817	1,776	-	000019F	1720201	1728300	8,100	*	1	2	2	2	2
GN104ID162_012434	000019F	1728074	1728562	489	-	000019F	1720201	1728300	8,100	*	1	2	2	2	2
GN104ID162_012483	000019F	2027156	2028357	1,202	+	000019F	2017501	2027400	9,900	*	0	3	2	3	0
GN104ID162_012540	000019F	2354093	2357154	3,062	-	000019F	2354701	2355900	1,200	*	0	2	2	2	2
GN104ID162_012555	000020F	67908	70888	2,981	-	000020F	70501	71700	1,200	*	1	2	2	2	2
GN104ID162_012556	000020F	71265	72231	967	-	000020F	70501	71700	1,200	*	1	2	2	2	2
GN104ID162_012562	000020F	93325	93832	508	+	000020F	93301	94200	900	*	2	1	1	2	2
GN104ID162_012563	000020F	95510	98173	2,664	+	000020F	97201	99600	2,400	*	2	2	1	2	2
GN104ID162_012564	000020F	98947	99414	468	-	000020F	97201	99600	2,400	*	2	2	1	2	2
GN104ID162_012576	000020F	176077	180499	4,423	-	000020F	175801	191400	15,600	*	2	1	2	1	2
GN104ID162_012577	000020F	180849	186364	5,516	+	000020F	175801	191400	15,600	*	2	1	2	1	2
GN104ID162_012578	000020F	190973	191413	441	-	000020F	175801	191400	15,600	*	2	1	2	1	2
GN104ID162_012579	000020F	191797	192605	809	+	000020F	192001	192900	900	*	2	1	2	2	2
GN104ID162_012626	000020F	506495	506935	441	-	000020F	506701	507900	1,200	*	2	2	1	2	2
GN104ID162_012627	000020F	507359	508091	733	+	000020F	506701	507900	1,200	*	2	2	1	2	2
GN104ID162_012764	000020F	1269886	1270886	1,001	-	000020F	1260001	1357800	97,800	*	2	3	3	2	2
GN104ID162_012765	000020F	1311966	1313200	1,235	-	000020F	1260001	1357800	97,800	*	2	3	3	2	2
GN104ID162_012766	000020F	1315858	1316595	738	-	000020F	1260001	1357800	97,800	*	2	3	3	2	2
GN104ID162_012767	000020F	1317033	1319260	2,228	-	000020F	1260001	1357800	97,800	*	2	3	3	2	2
GN104ID162_012768	000020F	1319532	1321225	1,694	+	000020F	1260001	1357800	97,800	*	2	3	3	2	2
GN104ID162_012769	000020F	1340750	1342048	1,299	-	000020F	1260001	1357800	97,800	*	2	3	3	2	2
GN104ID162_012770	000020F	1342417	1344336	1,920	+	000020F	1260001	1357800	97,800	*	2	3	3	2	2
GN104ID162_012771	000020F	1350117	1352247	2,131	+	000020F	1260001	1357800	97,800	*	2	3	3	2	2
GN104ID162_012795	000020F	1485677	1486012	336	+	000020F	1480501	1485900	5,400	*	0	2	3	3	1
GN104ID162_012811	000020F	1550326	1551886	1,561	-	000020F	1548901	1550700	1,800	*	2	3	2	3	2
GN104ID162_012962	000020F	2273486	2276900	3,415	+	000020F	2271901	2279400	7,500	*	0	2	2	8	0
GN104ID162_012988	000021F	162202	163097	896	-	000021F	162001	162900	900	*	2	2	3	2	2
GN104ID162_013006	000021F	263412	265323	1,912	-	000021F	265201	266100	900	*	2	2	3	2	2
GN104ID162_013064	000021F	526537	528352	1,816	+	000021F	525301	528600	3,300	*	2	2	2	3	2
GN104ID162_013065	000021F	528950	532616	3,667	-	000021F	529801	532200	2,400	*	2	2	2	3	2
GN104ID162_013072	000021F	544907	545907	1,001	+	000021F	543001	546000	3,000	*	2	2	2	3	2
GN104ID162_013195	000021F	1176405	1178121	1,717	-	000021F	1177501	1180500	3,000	*	2	2	2	3	2
GN104ID162_013196	000021F	1179250	1180238	989	+	000021F	1177501	1180500	3,000	*	2	2	2	3	2
GN104ID162_013199	000021F	1183188	1184585	1,398	-	000021F	1182601	1186200	3,600	*	2	2	2	3	2
GN104ID162_013200	000021F	1184878	1185245	368	-	000021F	1182601	1186200	3,600	*	2	2	2	3	2
GN104ID162_013201	000021F	1185378	1186605	1,228	+	000021F	1182601	1186200	3,600	*	2	2	2	3	2
GN104ID162_013204	000021F	1197117	1199835	2,719	+	000021F	1197901	1199700	1,800	*	2	2	2	3	2
GN104ID162_013205	000021F	1211249	1216521	5,273	+	000021F	1212901	1214400	1,500	*	1	2	2	2	2
GN104ID162_013206	000021F	1217308	1220478	3,171	-	000021F	1217701	1220400	2,700	*	2	2	2	3	2
GN104ID162_013210	000021F	1224781	1226191	1,411	+	000021F	1225501	1226400	900	*	2	2	2	3	2
GN104ID162_013211	000021F	1233116	1233920	805	-	000021F	1232101	1233300	1,200	*	2	2	2	3	2
GN104ID162_013213	000021F	1244449	1245459	1,011	-	000021F	1243501	1244700	1,200	*	2	3	3	2	2
GN104ID162_013214	000021F	1246291	1247421	1,131	-	000021F	1245601	1248000	2,400	*	2	3	3	2	2
GN104ID162_013230	000021F	1375361	1375929	569	+	000021F	1375801	1378200	2,400	*	0	3	3	2	0
GN104ID162_013429	000022F	222239	222742	504	+	000022F	221401	222900	1,500	*	0	2	2	1	0
GN104ID162_013668	000022F	1288388	1288794	407	-	000022F	1287601	1288500	900	*	2	1	2	2	2
GN104ID162_013810	000022F	1987576	1989570	1,995	-	000022F	1985101	1994400	9,300	*	0	2	3	3	0
GN104ID162_013811	000022F	1994325	1994907	583	-	000022F	1985101	1994400	9,300	*	0	2	3	3	0
GN104ID162_013838	000022F	2094902	2099668	4,767	-	000022F	2096701	2097600	900	*	2	2	2	2	0
GN104ID162_014008	000023F	690041	692905	2,865	+	000023F	690001	691800	1,800	*	0	2	2	1	0
GN104ID162_014069	000023F	982056	983853	1,798	+	000023F	983701	991500	7,800	*	1	2	2	2	0
GN104ID162_014070	000023F	987073	988601	1,529	+	000023F	983701	991500	7,800	*	1	2	2	2	0
GN104ID162_014401	000024F	466780	468349	1,570	+	000024F	468001	474600	6,600	*	0	2	5	2	0
GN104ID162_014402	000024F	476307	477005	699	-	000024F	475801	477900	2,100	*	1	4	4	2	0
GN104ID162_014549	000024F	1146715	1148269	1,555	+	000024F	1146601	1147500	900	*	2	1	2	2	2
GN104ID162_014553	000024F	1210288	1211133	846	+	000024F	1206601	1226400	19,800	*	1	2	1	1	1
GN104ID162_014554	000024F	1224383	1226186	1,804	+	000024F	1206601	1226400	19,800	*	1	2	1	1	1
GN104ID162_014555	000024F	1234258	1235249	992	+	000024F	1233901	1258800	24,900	*	2	2	2	0	2
GN104ID162_014556	000024F	1251908	1253994	2,087	+	000024F	1233901	1258800	24,900	*	2	2	2	0	2
GN104ID162_014562	000024F	1278405	1280380	1,976	-	000024F	1278301	1279500	1,200	*	0	2	2	0	0
GN104ID162_014822	000025F	86931	87446	516	-	000025F	87001	88200	1,200	*	2	2	2	2	0
GN104ID162_014880	000025F	361387	362615	1,229	+	000025F	360901	362100	1,200	*	2	2	2	2	1
GN104ID162_014906	000025F	498743	502228	3,486	+	000025F	499201	501000	1,800	*	1	2	2	2	0
GN104ID162_014930	000025F	567808	568192	385	+	000025F	567301	568500	1,200	*	2	3	3	2	2
GN104ID162_014931	000025F	568308	569523	1,216	+	000025F	567301	568500	1,200	*	2	3	3	2	2
GN104ID162_014961	000025F	721512	725016	3,505	+	000025F	721801	723600	1,800	*	0	2	2	2	2
GN104ID162_015078	000025F	1277883	1278627	745	-	000025F	1278001	1279800	1,800	*	0	2	3	2	0
GN104ID162_015079	000025F	1279173	1279412	240	+	000025F	1278001	1279800	1,800	*	0	2	3	2	0
GN104ID162_015080	000025F	1291205	1292330	1,126	-	000025F	1284901	1292400	7,500	*	1	2	2	2	0
GN104ID162_015125	000025F	1538050	1538837	788	+	000025F	1537801	1539000	1,200	*	1	2	2	2	0
GN104ID162_015244	000025F	2013332	2015900	2,569	-	000025F	2015701	2016600	900	*	2	2	2	2	0
GN104ID162_015268	000026F	90726	91148	423	-	000026F	90901	91800	900	*	0	2	2	2	2
GN104ID162_015283	000026F	152262	153533	1,272	-	000026F	153001	153900	900	*	0	2	2	2	2
GN104ID162_015294	000026F	187323	188591	1,269	+	000026F	186901	187800	900	*	1	2	2	2	2
GN104ID162_015544	000026F	1327883	1328769	887	+	000026F	1326001	1328700	2,700	*	2	2	2	2	0
GN104ID162_015633	000026F	1823042	1826305	3,264	-	000026F	1825501	1826700	1,200	*	1	2	2	2	2
GN104ID162_015682	000027F	76717	79813	3,097	-	000027F	79501	104700	25,200	*	0	2	3	2	0
GN104ID162_015683	000027F	82003	82512	510	+	000027F	79501	104700	25,200	*	0	2	3	2	0
GN104ID162_015684	000027F	95222	96638	1,417	-	000027F	79501	104700	25,200	*	0	2	3	2	0
GN104ID162_015685	000027F	97152	98015	864	+	000027F	79501	104700	25,200	*	0	2	3	2	0
GN104ID162_015691	000027F	136277	138061	1,785	+	000027F	136801	138600	1,800	*	2	2	3	2	2
GN104ID162_015697	000027F	179511	180917	1,407	+	000027F	177301	184200	6,900	*	0	4	4	2	0
GN104ID162_015698	000027F	182397	183627	1,231	+	000027F	177301	184200	6,900	*	0	4	4	2	0
GN104ID162_015699	000027F	193930	195714	1,785	+	000027F	190801	201600	10,800	*	2	2	2	2	0
GN104ID162_015700	000027F	212538	214812	2,275	-	000027F	202201	212700	10,500	*	1	2	2	2	0
GN104ID162_015700	000027F	212538	214812	2,275	-	000027F	214201	219900	5,700	*	0	2	3	3	0
GN104ID162_015701	000027F	214983	217054	2,072	+	000027F	214201	219900	5,700	*	0	2	3	3	0
GN104ID162_015702	000027F	219755	220718	964	+	000027F	214201	219900	5,700	*	0	2	3	3	0
GN104ID162_015912	000027F	1285193	1285895	703	+	000027F	1284901	1287000	2,100	*	2	2	1	1	1
GN104ID162_015913	000027F	1286275	1286808	534	-	000027F	1284901	1287000	2,100	*	2	2	1	1	1
GN104ID162_015929	000027F	1350206	1350613	408	-	000027F	1350601	1351500	900	*	2	1	2	2	2
GN104ID162_015930	000027F	1355799	1356182	384	-	000027F	1354501	1356000	1,500	*	2	1	1	2	2
GN104ID162_016058	000028F	46559	52969	6,411	+	000028F	48901	50700	1,800	*	2	2	3	2	2
GN104ID162_016451	000028F	1641732	1645124	3,393	+	000028F	1640701	1642200	1,500	*	2	2	2	1	2
GN104ID162_016496	000029F	102125	102602	478	-	000029F	100801	107100	6,300	*	1	3	2	2	1
GN104ID162_016497	000029F	103136	104076	941	+	000029F	100801	107100	6,300	*	1	3	2	2	1
GN104ID162_016498	000029F	106973	107299	327	+	000029F	100801	107100	6,300	*	1	3	2	2	1
GN104ID162_016543	000029F	250620	252972	2,353	-	000029F	251101	253200	2,100	*	0	3	2	2	0
GN104ID162_016546	000029F	265850	266357	508	+	000029F	261301	267900	6,600	*	2	2	2	2	0
GN104ID162_016547	000029F	267634	270756	3,123	+	000029F	261301	267900	6,600	*	2	2	2	2	0
GN104ID162_016630	000029F	585750	587298	1,549	+	000029F	585901	587400	1,500	*	2	2	2	2	0
GN104ID162_016671	000029F	850146	852689	2,544	-	000029F	848701	850200	1,500	*	2	3	2	2	2
GN104ID162_016816	000030F	32855	34538	1,684	+	000030F	33301	36000	2,700	*	0	2	2	3	0
GN104ID162_016817	000030F	34866	35460	595	+	000030F	33301	36000	2,700	*	0	2	2	3	0
GN104ID162_016824	000030F	59703	60741	1,039	-	000030F	60001	74700	14,700	*	1	2	2	2	0
GN104ID162_016825	000030F	61700	64180	2,481	+	000030F	60001	74700	14,700	*	1	2	2	2	0
GN104ID162_016826	000030F	64642	65200	559	+	000030F	60001	74700	14,700	*	1	2	2	2	0
GN104ID162_016827	000030F	66313	69744	3,432	-	000030F	60001	74700	14,700	*	1	2	2	2	0
GN104ID162_016828	000030F	71362	72596	1,235	-	000030F	60001	74700	14,700	*	1	2	2	2	0
GN104ID162_016833	000030F	99335	101155	1,821	+	000030F	92401	101400	9,000	*	1	2	2	3	1
GN104ID162_016859	000030F	184893	187588	2,696	-	000030F	185701	186600	900	*	2	2	2	2	0
GN104ID162_016884	000030F	457078	458389	1,312	+	000030F	457501	466800	9,300	*	0	4	3	2	0
GN104ID162_016885	000030F	464452	466947	2,496	-	000030F	457501	466800	9,300	*	0	4	3	2	0
GN104ID162_016946	000030F	874039	879469	5,431	-	000030F	877801	879300	1,500	*	2	2	2	2	0
GN104ID162_017094	000030F	1506554	1508523	1,970	-	000030F	1507501	1508400	900	*	2	3	2	3	2
GN104ID162_017115	000030F	1583417	1584596	1,180	-	000030F	1583401	1587900	4,500	*	1	2	2	2	0
GN104ID162_017116	000030F	1584799	1585180	382	+	000030F	1583401	1587900	4,500	*	1	2	2	2	0
GN104ID162_017344	000031F	914788	916395	1,608	+	000031F	916201	920400	4,200	*	0	0	0	1	0
GN104ID162_017345	000031F	916506	917997	1,492	-	000031F	916201	920400	4,200	*	0	0	0	1	0
GN104ID162_017346	000031F	919978	920596	619	+	000031F	916201	920400	4,200	*	0	0	0	1	0
GN104ID162_017581	000032F	394675	395448	774	+	000032F	395401	400800	5,400	*	0	2	2	5	0
GN104ID162_017582	000032F	395450	395980	531	-	000032F	395401	400800	5,400	*	0	2	2	5	0
GN104ID162_017583	000032F	396042	396488	447	-	000032F	395401	400800	5,400	*	0	2	2	5	0
GN104ID162_017584	000032F	398788	402397	3,610	-	000032F	395401	400800	5,400	*	0	2	2	5	0
GN104ID162_017786	000032F	1234787	1236556	1,770	-	000032F	1230601	1241400	10,800	*	0	3	2	2	0
GN104ID162_017787	000032F	1236644	1239348	2,705	+	000032F	1230601	1241400	10,800	*	0	3	2	2	0
GN104ID162_017796	000032F	1286480	1288012	1,533	-	000032F	1286401	1290000	3,600	*	1	2	2	2	0
GN104ID162_017801	000032F	1298484	1303251	4,768	+	000032F	1299601	1303800	4,200	*	0	3	3	2	0
GN104ID162_017807	000032F	1361595	1361975	381	-	000032F	1357201	1370700	13,500	*	0	2	2	2	1
GN104ID162_017808	000032F	1362201	1363297	1,097	+	000032F	1357201	1370700	13,500	*	0	2	2	2	1
GN104ID162_017809	000032F	1365137	1367467	2,331	-	000032F	1357201	1370700	13,500	*	0	2	2	2	1
GN104ID162_017810	000032F	1369603	1370111	509	+	000032F	1357201	1370700	13,500	*	0	2	2	2	1
GN104ID162_017819	000032F	1416730	1418290	1,561	-	000032F	1412401	1427100	14,700	*	0	3	2	2	0
GN104ID162_017843	000032F	1546505	1549084	2,580	+	000032F	1548301	1550700	2,400	*	2	2	2	1	2
GN104ID162_017849	000032F	1602749	1603745	997	+	000032F	1593601	1607400	13,800	*	1	2	2	3	1
GN104ID162_017861	000033F	56508	57360	853	+	000033F	55801	56700	900	*	2	2	2	3	2
GN104ID162_017873	000033F	109665	112714	3,050	-	000033F	108601	110700	2,100	*	0	2	2	2	1
GN104ID162_017929	000033F	399426	402594	3,169	+	000033F	401401	402300	900	*	2	2	2	2	0
GN104ID162_018075	000033F	1171914	1174769	2,856	-	000033F	1173301	1176600	3,300	*	0	3	2	2	0
GN104ID162_018076	000033F	1174984	1175517	534	-	000033F	1173301	1176600	3,300	*	0	3	2	2	0
GN104ID162_018077	000033F	1176239	1178023	1,785	-	000033F	1173301	1176600	3,300	*	0	3	2	2	0
GN104ID162_018092	000033F	1293386	1294483	1,098	-	000033F	1293001	1294500	1,500	*	1	2	2	2	2
GN104ID162_018093	000033F	1308076	1308537	462	-	000033F	1301401	1320900	19,500	*	0	3	3	4	0
GN104ID162_018094	000033F	1318566	1318651	86	-	000033F	1301401	1320900	19,500	*	0	3	3	4	0
GN104ID162_018095	000033F	1318988	1319073	86	-	000033F	1301401	1320900	19,500	*	0	3	3	4	0
GN104ID162_018106	000034F	13776	14548	773	-	000034F	12601	32100	19,500	*	0	4	4	3	0
GN104ID162_018107	000034F	15138	15530	393	+	000034F	12601	32100	19,500	*	0	4	4	3	0
GN104ID162_018108	000034F	15880	16206	327	+	000034F	12601	32100	19,500	*	0	4	4	3	0
GN104ID162_018109	000034F	16871	17320	450	+	000034F	12601	32100	19,500	*	0	4	4	3	0
GN104ID162_018110	000034F	21767	23197	1,431	-	000034F	12601	32100	19,500	*	0	4	4	3	0
GN104ID162_018111	000034F	31928	32519	592	-	000034F	12601	32100	19,500	*	0	4	4	3	0
GN104ID162_018140	000034F	205172	205531	360	+	000034F	204001	215100	11,100	*	0	2	2	2	1
GN104ID162_018141	000034F	207600	208253	654	-	000034F	204001	215100	11,100	*	0	2	2	2	1
GN104ID162_018142	000034F	208909	211115	2,207	+	000034F	204001	215100	11,100	*	0	2	2	2	1
GN104ID162_018168	000034F	385678	386903	1,226	-	000034F	385801	387000	1,200	*	2	2	2	2	0
GN104ID162_018558	000035F	549821	551699	1,879	-	000035F	551401	552900	1,500	*	2	3	3	2	2
GN104ID162_018563	000035F	568089	571174	3,086	+	000035F	570901	571800	900	*	0	0	0	1	0
GN104ID162_018583	000035F	664547	664870	324	-	000035F	663901	672300	8,400	*	0	1	2	2	0
GN104ID162_018584	000035F	668967	670606	1,640	-	000035F	663901	672300	8,400	*	0	1	2	2	0
GN104ID162_018711	000035F	1293929	1295183	1,255	+	000035F	1294201	1295100	900	*	0	2	2	2	2
GN104ID162_018726	000035F	1341882	1343252	1,371	+	000035F	1342801	1343700	900	*	2	1	1	2	2
GN104ID162_018727	000035F	1343452	1343826	375	+	000035F	1342801	1343700	900	*	2	1	1	2	2
GN104ID162_018731	000035F	1383069	1384811	1,743	+	000035F	1383001	1383900	900	*	0	2	2	2	2
GN104ID162_018814	000036F	385073	386380	1,308	-	000036F	385501	386400	900	*	2	2	2	2	0
GN104ID162_018952	000036F	1180780	1181307	528	-	000036F	1179601	1188900	9,300	*	2	2	1	2	2
GN104ID162_018953	000036F	1184959	1185464	506	-	000036F	1179601	1188900	9,300	*	2	2	1	2	2
GN104ID162_018954	000036F	1189233	1192595	3,363	-	000036F	1190701	1192800	2,100	*	2	2	1	2	2
GN104ID162_018955	000036F	1195508	1196227	720	-	000036F	1194001	1227900	33,900	*	2	2	1	1	2
GN104ID162_018956	000036F	1198563	1199371	809	-	000036F	1194001	1227900	33,900	*	2	2	1	1	2
GN104ID162_018957	000036F	1203095	1204705	1,611	-	000036F	1194001	1227900	33,900	*	2	2	1	1	2
GN104ID162_018958	000036F	1208817	1209605	789	-	000036F	1194001	1227900	33,900	*	2	2	1	1	2
GN104ID162_018959	000036F	1213006	1213491	486	-	000036F	1194001	1227900	33,900	*	2	2	1	1	2
GN104ID162_018960	000036F	1213730	1214298	569	-	000036F	1194001	1227900	33,900	*	2	2	1	1	2
GN104ID162_018961	000036F	1215773	1216715	943	-	000036F	1194001	1227900	33,900	*	2	2	1	1	2
GN104ID162_018962	000036F	1219421	1223667	4,247	-	000036F	1194001	1227900	33,900	*	2	2	1	1	2
GN104ID162_018963	000036F	1220954	1221025	72	+	000036F	1194001	1227900	33,900	*	2	2	1	1	2
GN104ID162_019005	000037F	23007	23971	965	-	000037F	21901	28500	6,600	*	1	2	2	2	2
GN104ID162_019010	000037F	86848	89521	2,674	-	000037F	85801	92700	6,900	*	2	2	2	2	1
GN104ID162_019011	000037F	91256	92088	833	+	000037F	85801	92700	6,900	*	2	2	2	2	1
GN104ID162_019012	000037F	92221	92878	658	+	000037F	85801	92700	6,900	*	2	2	2	2	1
GN104ID162_019014	000037F	106858	110439	3,582	-	000037F	109801	121200	11,400	*	0	2	2	2	1
GN104ID162_019015	000037F	116842	117242	401	-	000037F	109801	121200	11,400	*	0	2	2	2	1
GN104ID162_019134	000037F	616496	619033	2,538	-	000037F	617701	618600	900	*	0	2	2	2	2
GN104ID162_019137	000037F	628941	631107	2,167	-	000037F	630901	631800	900	*	2	2	2	1	2
GN104ID162_019138	000037F	631476	631947	472	+	000037F	630901	631800	900	*	2	2	2	1	2
GN104ID162_019149	000037F	663399	664401	1,003	-	000037F	663001	664200	1,200	*	2	2	2	2	1
GN104ID162_019229	000037F	1031534	1033107	1,574	-	000037F	1032301	1033200	900	*	2	2	2	2	0
GN104ID162_019247	000037F	1157560	1159091	1,532	-	000037F	1154101	1160700	6,600	*	1	2	2	2	0
GN104ID162_019259	000037F	1224244	1226951	2,708	-	000037F	1220701	1226700	6,000	*	0	2	2	1	0
GN104ID162_019346	000038F	177966	180252	2,287	-	000038F	177601	178500	900	*	2	2	1	1	2
GN104ID162_019365	000038F	299691	302447	2,757	-	000038F	298501	299700	1,200	*	0	2	0	2	1
GN104ID162_019423	000038F	764831	767841	3,011	-	000038F	755701	766200	10,500	*	0	2	3	2	1
GN104ID162_019524	000038F	1230733	1231203	471	-	000038F	1229401	1258500	29,100	*	0	3	3	2	0
GN104ID162_019525	000038F	1232280	1232644	365	-	000038F	1229401	1258500	29,100	*	0	3	3	2	0
GN104ID162_019526	000038F	1234949	1236046	1,098	+	000038F	1229401	1258500	29,100	*	0	3	3	2	0
GN104ID162_019527	000038F	1243705	1247634	3,930	-	000038F	1229401	1258500	29,100	*	0	3	3	2	0
GN104ID162_019529	000038F	1286481	1288533	2,053	+	000038F	1269601	1295400	25,800	*	0	5	3	5	1
GN104ID162_019530	000038F	1293269	1293340	72	-	000038F	1269601	1295400	25,800	*	0	5	3	5	1
GN104ID162_019531	000038F	1293494	1293565	72	-	000038F	1269601	1295400	25,800	*	0	5	3	5	1
GN104ID162_019536	000038F	1326544	1327224	681	-	000038F	1326001	1327200	1,200	*	2	3	2	2	2
GN104ID162_019600	000039F	322087	322712	626	+	000039F	322201	336000	13,800	*	0	2	2	3	0
GN104ID162_019601	000039F	322811	323470	660	-	000039F	322201	336000	13,800	*	0	2	2	3	0
GN104ID162_019602	000039F	323749	324757	1,009	+	000039F	322201	336000	13,800	*	0	2	2	3	0
GN104ID162_019603	000039F	324893	325741	849	+	000039F	322201	336000	13,800	*	0	2	2	3	0
GN104ID162_019604	000039F	327035	328343	1,309	-	000039F	322201	336000	13,800	*	0	2	2	3	0
GN104ID162_019605	000039F	328717	329166	450	-	000039F	322201	336000	13,800	*	0	2	2	3	0
GN104ID162_019606	000039F	329236	329994	759	-	000039F	322201	336000	13,800	*	0	2	2	3	0
GN104ID162_019607	000039F	331470	331937	468	+	000039F	322201	336000	13,800	*	0	2	2	3	0
GN104ID162_019608	000039F	331959	334546	2,588	+	000039F	322201	336000	13,800	*	0	2	2	3	0
GN104ID162_019609	000039F	334568	335149	582	+	000039F	322201	336000	13,800	*	0	2	2	3	0
GN104ID162_019691	000039F	682111	684282	2,172	-	000039F	678301	682200	3,900	*	1	3	2	2	0
GN104ID162_019804	000039F	1040465	1041002	538	-	000039F	1040401	1041300	900	*	2	3	2	2	2
GN104ID162_019812	000039F	1105402	1106790	1,389	+	000039F	1105501	1106400	900	*	2	2	3	2	2
GN104ID162_019820	000039F	1130125	1133395	3,271	+	000039F	1130401	1132200	1,800	*	0	2	2	2	1
GN104ID162_019933	000040F	292361	294014	1,654	-	000040F	283801	292500	8,700	*	0	2	2	4	0
GN104ID162_019962	000040F	412070	417648	5,579	-	000040F	412501	418500	6,000	*	1	2	2	2	0
GN104ID162_019963	000040F	418008	420879	2,872	-	000040F	412501	418500	6,000	*	1	2	2	2	0
GN104ID162_020060	000040F	781214	784627	3,414	+	000040F	784501	785700	1,200	*	2	2	3	3	2
GN104ID162_020097	000040F	1000036	1002157	2,122	-	000040F	1000801	1001700	900	*	2	2	2	3	2
GN104ID162_020131	000040F	1071642	1075034	3,393	+	000040F	1072201	1076700	4,500	*	1	3	2	2	1
GN104ID162_020132	000040F	1075805	1076143	339	-	000040F	1072201	1076700	4,500	*	1	3	2	2	1
GN104ID162_020133	000040F	1083919	1084350	432	-	000040F	1083001	1091100	8,100	*	0	2	2	3	1
GN104ID162_020134	000040F	1086338	1088385	2,048	-	000040F	1083001	1091100	8,100	*	0	2	2	3	1
GN104ID162_020164	000040F	1206214	1209054	2,841	-	000040F	1208101	1214700	6,600	*	1	2	2	2	0
GN104ID162_020165	000040F	1209084	1210943	1,860	-	000040F	1208101	1214700	6,600	*	1	2	2	2	0
GN104ID162_020221	000041F	157853	161124	3,272	+	000041F	158701	159600	900	*	2	2	4	2	2
GN104ID162_020235	000041F	262017	262928	912	-	000041F	261601	262500	900	*	2	4	2	2	2
GN104ID162_020344	000041F	927456	928370	915	-	000041F	919501	931500	12,000	*	0	2	2	2	1
GN104ID162_020347	000041F	956018	956509	492	+	000041F	938701	960000	21,300	*	1	2	2	3	2
GN104ID162_020348	000041F	956888	957297	410	+	000041F	938701	960000	21,300	*	1	2	2	3	2
GN104ID162_020378	000041F	1196807	1198874	2,068	-	000041F	1195801	1197300	1,500	*	1	2	2	2	2
GN104ID162_020390	000043F	42885	46893	4,009	-	000043F	45601	46800	1,200	*	0	2	2	2	2
GN104ID162_020403	000043F	73555	75975	2,421	+	000043F	73501	74400	900	*	0	2	2	2	2
GN104ID162_020526	000043F	591865	593021	1,157	+	000043F	584101	633600	49,500	*	0	2	2	2	2
GN104ID162_020527	000043F	593893	596193	2,301	-	000043F	584101	633600	49,500	*	0	2	2	2	2
GN104ID162_020528	000043F	600038	602709	2,672	-	000043F	584101	633600	49,500	*	0	2	2	2	2
GN104ID162_020529	000043F	602803	603342	540	+	000043F	584101	633600	49,500	*	0	2	2	2	2
GN104ID162_020530	000043F	604494	605937	1,444	-	000043F	584101	633600	49,500	*	0	2	2	2	2
GN104ID162_020531	000043F	606171	607886	1,716	+	000043F	584101	633600	49,500	*	0	2	2	2	2
GN104ID162_020532	000043F	608767	609924	1,158	+	000043F	584101	633600	49,500	*	0	2	2	2	2
GN104ID162_020533	000043F	614764	615275	512	-	000043F	584101	633600	49,500	*	0	2	2	2	2
GN104ID162_020534	000043F	615358	616015	658	+	000043F	584101	633600	49,500	*	0	2	2	2	2
GN104ID162_020535	000043F	616100	616572	473	-	000043F	584101	633600	49,500	*	0	2	2	2	2
GN104ID162_020536	000043F	616830	618706	1,877	-	000043F	584101	633600	49,500	*	0	2	2	2	2
GN104ID162_020537	000043F	618971	619690	720	-	000043F	584101	633600	49,500	*	0	2	2	2	2
GN104ID162_020538	000043F	623132	624968	1,837	+	000043F	584101	633600	49,500	*	0	2	2	2	2
GN104ID162_020539	000043F	625219	625696	478	-	000043F	584101	633600	49,500	*	0	2	2	2	2
GN104ID162_020540	000043F	626219	626819	601	+	000043F	584101	633600	49,500	*	0	2	2	2	2
GN104ID162_020541	000043F	627524	627979	456	+	000043F	584101	633600	49,500	*	0	2	2	2	2
GN104ID162_020542	000043F	630745	632873	2,129	-	000043F	584101	633600	49,500	*	0	2	2	2	2
GN104ID162_020844	000044F	1130192	1131016	825	-	000044F	1130401	1131600	1,200	*	2	0	0	1	2
GN104ID162_020850	000044F	1151746	1155408	3,663	-	000044F	1155301	1157100	1,800	*	2	1	2	2	2
GN104ID162_020851	000044F	1163186	1164513	1,328	-	000044F	1163101	1164300	1,200	*	0	2	2	2	2
GN104ID162_020948	000045F	542724	545408	2,685	+	000045F	541201	543000	1,800	*	2	2	2	2	1
GN104ID162_021012	000045F	851183	853888	2,706	-	000045F	852901	854100	1,200	*	1	2	2	2	2
GN104ID162_021038	000045F	950503	951576	1,074	-	000045F	948601	965400	16,800	*	0	3	3	4	0
GN104ID162_021045	000045F	986838	987215	378	+	000045F	985801	987300	1,500	*	0	2	2	2	2
GN104ID162_021060	000047F	773	4757	3,985	+	000047F	1	7500	7,500	*	0	2	2	2	1
GN104ID162_021256	000047F	939373	940852	1,480	+	000047F	940801	948300	7,500	*	0	3	5	3	0
GN104ID162_021288	000048F	31273	37286	6,014	-	000048F	30901	31800	900	*	2	1	1	2	2
GN104ID162_021331	000048F	297114	301040	3,927	-	000048F	300601	301800	1,200	*	2	4	2	2	2
GN104ID162_021342	000048F	376420	378932	2,513	+	000048F	378001	379800	1,800	*	1	3	2	2	1
GN104ID162_021346	000048F	395169	397463	2,295	+	000048F	395101	397200	2,100	*	2	3	3	2	2
GN104ID162_021495	000048F	996531	997454	924	+	000048F	995701	996600	900	*	2	2	2	2	0
GN104ID162_021543	000049F	155316	157529	2,214	+	000049F	156901	220800	63,900	*	0	2	2	2	1
GN104ID162_021544	000049F	157703	158648	946	+	000049F	156901	220800	63,900	*	0	2	2	2	1
GN104ID162_021545	000049F	158663	159060	398	+	000049F	156901	220800	63,900	*	0	2	2	2	1
GN104ID162_021546	000049F	159085	162604	3,520	-	000049F	156901	220800	63,900	*	0	2	2	2	1
GN104ID162_021547	000049F	165430	167070	1,641	+	000049F	156901	220800	63,900	*	0	2	2	2	1
GN104ID162_021548	000049F	167438	167749	312	+	000049F	156901	220800	63,900	*	0	2	2	2	1
GN104ID162_021549	000049F	172491	173204	714	-	000049F	156901	220800	63,900	*	0	2	2	2	1
GN104ID162_021550	000049F	173450	174085	636	-	000049F	156901	220800	63,900	*	0	2	2	2	1
GN104ID162_021551	000049F	174673	175251	579	+	000049F	156901	220800	63,900	*	0	2	2	2	1
GN104ID162_021552	000049F	178143	178762	620	+	000049F	156901	220800	63,900	*	0	2	2	2	1
GN104ID162_021553	000049F	178769	179829	1,061	-	000049F	156901	220800	63,900	*	0	2	2	2	1
GN104ID162_021554	000049F	180056	182056	2,001	+	000049F	156901	220800	63,900	*	0	2	2	2	1
GN104ID162_021555	000049F	193706	195855	2,150	+	000049F	156901	220800	63,900	*	0	2	2	2	1
GN104ID162_021556	000049F	198486	200271	1,786	-	000049F	156901	220800	63,900	*	0	2	2	2	1
GN104ID162_021557	000049F	214048	214466	419	+	000049F	156901	220800	63,900	*	0	2	2	2	1
GN104ID162_021558	000049F	214927	217351	2,425	+	000049F	156901	220800	63,900	*	0	2	2	2	1
GN104ID162_021559	000049F	218047	221175	3,129	-	000049F	156901	220800	63,900	*	0	2	2	2	1
GN104ID162_021583	000049F	316433	318275	1,843	+	000049F	318001	318900	900	*	2	2	2	3	2
GN104ID162_021584	000049F	318477	319241	765	+	000049F	318001	318900	900	*	2	2	2	3	2
GN104ID162_021891	000050F	756492	756999	508	+	000050F	754801	757800	3,000	*	0	2	2	2	1
GN104ID162_021894	000050F	777357	777895	539	+	000050F	772801	846900	74,100	*	0	3	3	2	0
GN104ID162_021895	000050F	778125	778457	333	-	000050F	772801	846900	74,100	*	0	3	3	2	0
GN104ID162_021896	000050F	778886	781413	2,528	-	000050F	772801	846900	74,100	*	0	3	3	2	0
GN104ID162_021897	000050F	781862	784844	2,983	-	000050F	772801	846900	74,100	*	0	3	3	2	0
GN104ID162_021898	000050F	785222	786189	968	-	000050F	772801	846900	74,100	*	0	3	3	2	0
GN104ID162_021899	000050F	788495	791762	3,268	+	000050F	772801	846900	74,100	*	0	3	3	2	0
GN104ID162_021900	000050F	792466	792536	71	-	000050F	772801	846900	74,100	*	0	3	3	2	0
GN104ID162_021901	000050F	794336	794692	357	-	000050F	772801	846900	74,100	*	0	3	3	2	0
GN104ID162_021902	000050F	794840	795783	944	-	000050F	772801	846900	74,100	*	0	3	3	2	0
GN104ID162_021903	000050F	795869	797090	1,222	+	000050F	772801	846900	74,100	*	0	3	3	2	0
GN104ID162_021904	000050F	801721	805613	3,893	+	000050F	772801	846900	74,100	*	0	3	3	2	0
GN104ID162_021905	000050F	806105	807208	1,104	+	000050F	772801	846900	74,100	*	0	3	3	2	0
GN104ID162_021906	000050F	807568	809182	1,615	-	000050F	772801	846900	74,100	*	0	3	3	2	0
GN104ID162_021907	000050F	809942	811416	1,475	-	000050F	772801	846900	74,100	*	0	3	3	2	0
GN104ID162_021908	000050F	811462	811858	397	-	000050F	772801	846900	74,100	*	0	3	3	2	0
GN104ID162_021909	000050F	825481	826849	1,369	-	000050F	772801	846900	74,100	*	0	3	3	2	0
GN104ID162_021910	000050F	827937	828491	555	+	000050F	772801	846900	74,100	*	0	3	3	2	0
GN104ID162_021911	000050F	838436	840175	1,740	-	000050F	772801	846900	74,100	*	0	3	3	2	0
GN104ID162_021912	000050F	840284	840670	387	+	000050F	772801	846900	74,100	*	0	3	3	2	0
GN104ID162_021913	000050F	841066	842042	977	-	000050F	772801	846900	74,100	*	0	3	3	2	0
GN104ID162_021914	000050F	845625	845710	86	-	000050F	772801	846900	74,100	*	0	3	3	2	0
GN104ID162_021931	000050F	922698	925187	2,490	+	000050F	924601	936000	11,400	*	1	2	2	2	2
GN104ID162_021932	000050F	925349	927653	2,305	+	000050F	924601	936000	11,400	*	1	2	2	2	2
GN104ID162_021933	000050F	927758	929221	1,464	-	000050F	924601	936000	11,400	*	1	2	2	2	2
GN104ID162_022242	000052F	566487	569201	2,715	+	000052F	567001	568200	1,200	*	0	2	2	2	1
GN104ID162_022252	000052F	651830	652815	986	+	000052F	651601	652800	1,200	*	2	2	2	2	1
GN104ID162_022285	000052F	812673	816299	3,627	+	000052F	812701	814500	1,800	*	2	2	1	1	2
GN104ID162_022290	000052F	837183	841470	4,288	+	000052F	837901	839100	1,200	*	2	2	2	1	2
GN104ID162_022324	000053F	8644	9093	450	+	000053F	7501	9300	1,800	*	2	2	2	3	2
GN104ID162_022331	000053F	42342	42953	612	-	000053F	36001	43800	7,800	*	0	3	2	3	0
GN104ID162_022361	000053F	253422	256766	3,345	+	000053F	253201	270000	16,800	*	0	2	3	2	0
GN104ID162_022362	000053F	256992	260695	3,704	-	000053F	253201	270000	16,800	*	0	2	3	2	0
GN104ID162_022363	000053F	260922	266208	5,287	-	000053F	253201	270000	16,800	*	0	2	3	2	0
GN104ID162_022364	000053F	266314	274296	7,983	-	000053F	253201	270000	16,800	*	0	2	3	2	0
GN104ID162_022486	000053F	952239	953151	913	+	000053F	952501	953488	988	*	2	2	2	2	0
GN104ID162_022494	000054F	36090	38110	2,021	-	000054F	36301	38100	1,800	*	2	2	1	2	2
GN104ID162_022512	000054F	127947	130564	2,618	-	000054F	127501	131100	3,600	*	0	2	2	2	1
GN104ID162_022542	000054F	290274	291697	1,424	-	000054F	287401	291300	3,900	*	2	1	1	2	2
GN104ID162_022630	000054F	740849	741183	335	-	000054F	739201	741000	1,800	*	0	2	2	2	1
GN104ID162_022638	000054F	771647	774290	2,644	+	000054F	773401	788700	15,300	*	0	2	2	3	0
GN104ID162_022639	000054F	774472	774801	330	+	000054F	773401	788700	15,300	*	0	2	2	3	0
GN104ID162_022640	000054F	775438	778786	3,349	-	000054F	773401	788700	15,300	*	0	2	2	3	0
GN104ID162_022651	000055F	20982	25512	4,531	-	000055F	23701	25200	1,500	*	1	2	2	2	2
GN104ID162_022659	000055F	49994	52631	2,638	-	000055F	50401	51600	1,200	*	1	2	2	2	2
GN104ID162_022740	000055F	452574	453165	592	-	000055F	452101	453000	900	*	2	2	1	2	2
GN104ID162_022827	000055F	809453	810211	759	-	000055F	808501	817500	9,000	*	0	3	4	2	0
GN104ID162_022847	000056F	9525	9596	72	-	000056F	9301	17400	8,100	*	1	2	2	2	0
GN104ID162_022848	000056F	15275	15848	574	-	000056F	9301	17400	8,100	*	1	2	2	2	0
GN104ID162_022849	000056F	17381	18574	1,194	-	000056F	9301	17400	8,100	*	1	2	2	2	0
GN104ID162_022874	000056F	121877	123724	1,848	+	000056F	121501	122400	900	*	2	2	2	2	0
GN104ID162_022892	000056F	201148	203441	2,294	-	000056F	201001	202500	1,500	*	2	3	2	2	2
GN104ID162_022927	000056F	350455	352472	2,018	-	000056F	342001	353700	11,700	*	1	2	2	2	0
GN104ID162_022949	000056F	461212	461795	584	+	000056F	461101	462300	1,200	*	2	2	3	2	2
GN104ID162_022992	000056F	735823	738123	2,301	+	000056F	738001	738900	900	*	1	2	2	2	0
GN104ID162_023237	000058F	189673	193425	3,753	+	000058F	191101	193200	2,100	*	2	2	2	2	1
GN104ID162_023362	000058F	746050	751034	4,985	+	000058F	750601	752400	1,800	*	2	2	3	2	2
GN104ID162_023364	000058F	758606	760760	2,155	+	000058F	755701	776100	20,400	*	0	3	3	2	0
GN104ID162_023365	000058F	763534	764934	1,401	-	000058F	755701	776100	20,400	*	0	3	3	2	0
GN104ID162_023366	000058F	767023	768206	1,184	+	000058F	755701	776100	20,400	*	0	3	3	2	0
GN104ID162_023367	000058F	768307	769720	1,414	-	000058F	755701	776100	20,400	*	0	3	3	2	0
GN104ID162_023368	000058F	770676	774496	3,821	+	000058F	755701	776100	20,400	*	0	3	3	2	0
GN104ID162_023369	000058F	781824	782340	517	+	000058F	778201	791100	12,900	*	0	2	3	2	0
GN104ID162_023370	000058F	786376	786744	369	+	000058F	778201	791100	12,900	*	0	2	3	2	0
GN104ID162_023371	000058F	788072	789225	1,154	-	000058F	778201	791100	12,900	*	0	2	3	2	0
GN104ID162_023452	000059F	341360	345645	4,286	-	000059F	341701	344700	3,000	*	1	2	2	2	0
GN104ID162_023570	000061F	174903	175849	947	-	000061F	175201	176100	900	*	2	1	2	2	2
GN104ID162_023589	000061F	230465	232906	2,442	-	000061F	231901	232800	900	*	2	2	2	2	0
GN104ID162_023611	000061F	351293	353492	2,200	-	000061F	351601	352800	1,200	*	2	2	2	2	0
GN104ID162_023701	000062F	4090	7128	3,039	-	000062F	6301	9600	3,300	*	2	3	2	2	2
GN104ID162_023761	000062F	291627	294269	2,643	-	000062F	289201	295800	6,600	*	1	2	2	3	1
GN104ID162_023992	000063F	557003	559011	2,009	+	000063F	558001	570600	12,600	*	0	3	2	3	0
GN104ID162_023993	000063F	559649	560681	1,033	+	000063F	558001	570600	12,600	*	0	3	2	3	0
GN104ID162_023994	000063F	565642	569982	4,341	+	000063F	558001	570600	12,600	*	0	3	2	3	0
GN104ID162_023995	000063F	587354	591883	4,530	-	000063F	586201	592200	6,000	*	0	3	5	5	0
GN104ID162_023996	000063F	591908	595347	3,440	-	000063F	586201	592200	6,000	*	0	3	5	5	0
GN104ID162_023998	000063F	597153	598636	1,484	+	000063F	598501	624900	26,400	*	0	2	2	3	0
GN104ID162_023999	000063F	599243	600543	1,301	+	000063F	598501	624900	26,400	*	0	2	2	3	0
GN104ID162_024000	000063F	608886	608971	86	-	000063F	598501	624900	26,400	*	0	2	2	3	0
GN104ID162_024001	000063F	609308	609393	86	-	000063F	598501	624900	26,400	*	0	2	2	3	0
GN104ID162_024002	000063F	614603	615171	569	+	000063F	598501	624900	26,400	*	0	2	2	3	0
GN104ID162_024003	000063F	615235	616414	1,180	+	000063F	598501	624900	26,400	*	0	2	2	3	0
GN104ID162_024004	000063F	616944	619860	2,917	-	000063F	598501	624900	26,400	*	0	2	2	3	0
GN104ID162_024005	000063F	619991	621523	1,533	-	000063F	598501	624900	26,400	*	0	2	2	3	0
GN104ID162_024006	000063F	622351	623279	929	-	000063F	598501	624900	26,400	*	0	2	2	3	0
GN104ID162_024007	000063F	623432	623827	396	-	000063F	598501	624900	26,400	*	0	2	2	3	0
GN104ID162_024008	000063F	624305	625240	936	+	000063F	598501	624900	26,400	*	0	2	2	3	0
GN104ID162_024011	000063F	651925	653767	1,843	-	000063F	647101	671700	24,600	*	1	2	2	2	0
GN104ID162_024012	000063F	659071	660788	1,718	-	000063F	647101	671700	24,600	*	1	2	2	2	0
GN104ID162_024062	000064F	285461	288512	3,052	+	000064F	285601	286500	900	*	0	2	2	2	2
GN104ID162_024180	000065F	176931	177460	530	-	000065F	177001	177900	900	*	2	2	2	4	2
GN104ID162_024181	000065F	177683	178135	453	-	000065F	177001	177900	900	*	2	2	2	4	2
GN104ID162_024190	000065F	223729	225163	1,435	-	000065F	224701	225600	900	*	2	4	2	4	2
GN104ID162_024191	000065F	225399	226087	689	+	000065F	224701	225600	900	*	2	4	2	4	2
GN104ID162_024252	000065F	526044	527804	1,761	-	000065F	523501	526200	2,700	*	0	2	3	2	0
GN104ID162_024285	000065F	706896	707255	360	+	000065F	706801	707700	900	*	2	2	1	2	2
GN104ID162_024341	000067F	281073	283102	2,030	+	000067F	280201	294900	14,700	*	2	2	1	1	2
GN104ID162_024342	000067F	284359	285259	901	-	000067F	280201	294900	14,700	*	2	2	1	1	2
GN104ID162_024343	000067F	285769	287059	1,291	+	000067F	280201	294900	14,700	*	2	2	1	1	2
GN104ID162_024344	000067F	288196	289052	857	+	000067F	280201	294900	14,700	*	2	2	1	1	2
GN104ID162_024569	000069F	539990	540061	72	+	000069F	538201	541200	3,000	*	2	1	2	1	2
GN104ID162_024590	000069F	681349	683174	1,826	-	000069F	681901	683700	1,800	*	2	3	2	2	2
GN104ID162_024718	000070F	574923	576222	1,300	-	000070F	573901	579900	6,000	*	1	3	3	2	1
GN104ID162_024816	000071F	420394	421107	714	+	000071F	420901	422700	1,800	*	2	2	2	2	0
GN104ID162_024817	000071F	421562	422453	892	+	000071F	420901	422700	1,800	*	2	2	2	2	0
GN104ID162_024826	000071F	491644	498512	6,869	-	000071F	495601	496800	1,200	*	0	2	2	1	0
GN104ID162_025132	000073F	492036	493375	1,340	+	000073F	492901	505800	12,900	*	0	2	2	2	1
GN104ID162_025133	000073F	497466	501179	3,714	+	000073F	492901	505800	12,900	*	0	2	2	2	1
GN104ID162_025134	000073F	505460	507108	1,649	-	000073F	492901	505800	12,900	*	0	2	2	2	1
GN104ID162_025138	000073F	545459	546191	733	-	000073F	544501	545700	1,200	*	1	2	2	2	0
GN104ID162_025141	000073F	551129	555841	4,713	+	000073F	550801	552000	1,200	*	1	2	2	2	0
GN104ID162_025257	000074F	470685	471940	1,256	-	000074F	470701	471900	1,200	*	0	2	2	2	1
GN104ID162_025262	000074F	534285	535362	1,078	+	000074F	534301	535500	1,200	*	2	2	2	2	0
GN104ID162_025370	000076F	107431	110768	3,338	+	000076F	106501	125400	18,900	*	1	3	2	2	1
GN104ID162_025371	000076F	111059	112418	1,360	-	000076F	106501	125400	18,900	*	1	3	2	2	1
GN104ID162_025400	000076F	258427	261129	2,703	-	000076F	257101	259200	2,100	*	1	2	2	2	2
GN104ID162_025681	000079F	1670	3686	2,017	-	000079F	1801	19800	18,000	*	2	3	2	2	2
GN104ID162_025682	000079F	4785	6587	1,803	+	000079F	1801	19800	18,000	*	2	3	2	2	2
GN104ID162_025683	000079F	7538	9242	1,705	-	000079F	1801	19800	18,000	*	2	3	2	2	2
GN104ID162_025684	000079F	10749	11172	424	+	000079F	1801	19800	18,000	*	2	3	2	2	2
GN104ID162_025685	000079F	11236	14771	3,536	+	000079F	1801	19800	18,000	*	2	3	2	2	2
GN104ID162_025686	000079F	15923	15994	72	-	000079F	1801	19800	18,000	*	2	3	2	2	2
GN104ID162_025687	000079F	16148	16219	72	-	000079F	1801	19800	18,000	*	2	3	2	2	2
GN104ID162_025688	000079F	26894	27798	905	+	000079F	21301	28200	6,900	*	1	2	2	2	2
GN104ID162_025729	000079F	275946	278149	2,204	-	000079F	260401	276900	16,500	*	0	1	2	2	0
GN104ID162_025882	000081F	37898	40353	2,456	+	000081F	39001	46200	7,200	*	1	2	8	2	1
GN104ID162_025883	000081F	40809	42609	1,801	-	000081F	39001	46200	7,200	*	1	2	8	2	1
GN104ID162_025884	000081F	43028	43777	750	-	000081F	39001	46200	7,200	*	1	2	8	2	1
GN104ID162_025885	000081F	45524	47599	2,076	-	000081F	39001	46200	7,200	*	1	2	8	2	1
GN104ID162_025893	000081F	82558	84763	2,206	-	000081F	84601	111000	26,400	*	1	2	2	2	0
GN104ID162_025894	000081F	94778	96455	1,678	+	000081F	84601	111000	26,400	*	1	2	2	2	0
GN104ID162_025895	000081F	96606	98232	1,627	-	000081F	84601	111000	26,400	*	1	2	2	2	0
GN104ID162_025896	000081F	98799	100201	1,403	+	000081F	84601	111000	26,400	*	1	2	2	2	0
GN104ID162_025897	000081F	105737	106034	298	-	000081F	84601	111000	26,400	*	1	2	2	2	0
GN104ID162_025898	000081F	109375	110055	681	+	000081F	84601	111000	26,400	*	1	2	2	2	0
GN104ID162_026076	000083F	103252	105660	2,409	+	000083F	105001	105900	900	*	4	2	2	2	2
GN104ID162_026223	000085F	149352	151135	1,784	-	000085F	147601	151200	3,600	*	1	2	3	2	1
GN104ID162_026247	000085F	247849	248417	569	+	000085F	248101	249000	900	*	2	2	2	2	0
GN104ID162_026248	000085F	248465	249475	1,011	-	000085F	248101	249000	900	*	2	2	2	2	0
GN104ID162_026354	000087F	306373	308322	1,950	+	000087F	307201	308100	900	*	0	2	2	2	2
GN104ID162_026389	000088F	91331	91630	300	-	000088F	87001	98700	11,700	*	1	2	2	2	0
GN104ID162_026536	000090F	49970	50644	675	+	000090F	48001	51600	3,600	*	0	3	2	3	0
GN104ID162_026539	000090F	73626	74501	876	-	000090F	74101	75000	900	*	2	2	2	3	2
GN104ID162_026588	000090F	346097	346387	291	-	000090F	346201	347100	900	*	2	2	2	2	1
GN104ID162_026589	000090F	346799	349865	3,067	+	000090F	346201	347100	900	*	2	2	2	2	1
GN104ID162_026621	000091F	156885	158137	1,253	+	000091F	155701	167100	11,400	*	0	2	2	2	1
GN104ID162_026622	000091F	158313	159474	1,162	-	000091F	155701	167100	11,400	*	0	2	2	2	1
GN104ID162_026623	000091F	161101	161580	480	-	000091F	155701	167100	11,400	*	0	2	2	2	1
GN104ID162_026624	000091F	166666	168366	1,701	+	000091F	155701	167100	11,400	*	0	2	2	2	1
GN104ID162_026679	000093F	45122	48086	2,965	-	000093F	47701	49800	2,100	*	0	2	2	2	1
GN104ID162_026680	000093F	49228	49773	546	-	000093F	47701	49800	2,100	*	0	2	2	2	1
GN104ID162_026718	000093F	240708	241496	789	+	000093F	240601	242100	1,500	*	2	2	1	2	2
GN104ID162_026719	000093F	241564	242886	1,323	+	000093F	240601	242100	1,500	*	2	2	1	2	2
GN104ID162_026720	000093F	244109	245157	1,049	+	000093F	244501	246600	2,100	*	2	2	1	2	2
GN104ID162_026726	000093F	272184	273005	822	-	000093F	272101	273300	1,200	*	0	2	2	2	1
GN104ID162_026741	000093F	320397	321558	1,162	-	000093F	321301	322200	900	*	0	2	2	2	1
GN104ID162_026742	000093F	321942	322966	1,025	-	000093F	321301	322200	900	*	0	2	2	2	1
GN104ID162_026806	000094F	301300	303320	2,021	+	000094F	300301	301500	1,200	*	1	2	2	2	2
GN104ID162_026955	000097F	101497	103730	2,234	-	000097F	101101	102000	900	*	0	2	2	2	2
GN104ID162_026971	000097F	168551	169950	1,400	+	000097F	168301	170400	2,100	*	0	2	2	2	2
GN104ID162_026972	000097F	170132	170947	816	+	000097F	168301	170400	2,100	*	0	2	2	2	2
GN104ID162_027061	000098F	230853	231600	748	+	000098F	230701	231600	900	*	1	2	2	2	2
GN104ID162_027069	000098F	248562	252181	3,620	-	000098F	248401	249900	1,500	*	2	2	2	2	1
GN104ID162_027114	000099F	223152	225412	2,261	-	000099F	223201	224100	900	*	0	2	2	2	2
GN104ID162_027148	000100F	110652	113700	3,049	+	000100F	112801	113700	900	*	1	2	2	2	2
GN104ID162_027238	000102F	54033	55292	1,260	-	000102F	53101	54300	1,200	*	0	2	3	2	0
GN104ID162_027264	000103F	84	705	622	-	000103F	1	140100	140,100	*	0	1	2	2	0
GN104ID162_027265	000103F	2162	2478	317	+	000103F	1	140100	140,100	*	0	1	2	2	0
GN104ID162_027266	000103F	6499	10813	4,315	+	000103F	1	140100	140,100	*	0	1	2	2	0
GN104ID162_027267	000103F	17259	20889	3,631	+	000103F	1	140100	140,100	*	0	1	2	2	0
GN104ID162_027268	000103F	25458	26029	572	+	000103F	1	140100	140,100	*	0	1	2	2	0
GN104ID162_027269	000103F	30840	31569	730	-	000103F	1	140100	140,100	*	0	1	2	2	0
GN104ID162_027270	000103F	34641	36667	2,027	-	000103F	1	140100	140,100	*	0	1	2	2	0
GN104ID162_027271	000103F	36702	36977	276	+	000103F	1	140100	140,100	*	0	1	2	2	0
GN104ID162_027272	000103F	43173	44018	846	-	000103F	1	140100	140,100	*	0	1	2	2	0
GN104ID162_027273	000103F	44044	44800	757	+	000103F	1	140100	140,100	*	0	1	2	2	0
GN104ID162_027274	000103F	45122	46838	1,717	+	000103F	1	140100	140,100	*	0	1	2	2	0
GN104ID162_027275	000103F	51990	55081	3,092	-	000103F	1	140100	140,100	*	0	1	2	2	0
GN104ID162_027276	000103F	72954	75928	2,975	-	000103F	1	140100	140,100	*	0	1	2	2	0
GN104ID162_027277	000103F	76450	77606	1,157	+	000103F	1	140100	140,100	*	0	1	2	2	0
GN104ID162_027278	000103F	79099	81600	2,502	+	000103F	1	140100	140,100	*	0	1	2	2	0
GN104ID162_027279	000103F	81790	82223	434	+	000103F	1	140100	140,100	*	0	1	2	2	0
GN104ID162_027280	000103F	95820	101892	6,073	-	000103F	1	140100	140,100	*	0	1	2	2	0
GN104ID162_027281	000103F	101931	102375	445	+	000103F	1	140100	140,100	*	0	1	2	2	0
GN104ID162_027282	000103F	102410	102821	412	-	000103F	1	140100	140,100	*	0	1	2	2	0
GN104ID162_027283	000103F	117282	119005	1,724	-	000103F	1	140100	140,100	*	0	1	2	2	0
GN104ID162_027284	000103F	120075	122933	2,859	+	000103F	1	140100	140,100	*	0	1	2	2	0
GN104ID162_027285	000103F	125473	127987	2,515	+	000103F	1	140100	140,100	*	0	1	2	2	0
GN104ID162_027286	000103F	128553	129050	498	+	000103F	1	140100	140,100	*	0	1	2	2	0
GN104ID162_027287	000103F	132476	133037	562	-	000103F	1	140100	140,100	*	0	1	2	2	0
GN104ID162_027288	000103F	133147	134244	1,098	+	000103F	1	140100	140,100	*	0	1	2	2	0
GN104ID162_027421	000106F	203904	205633	1,730	-	000106F	203401	204300	900	*	0	2	2	2	2
GN104ID162_027515	000108F	191662	193744	2,083	-	000108F	193501	209400	15,900	*	0	2	2	2	2
GN104ID162_027516	000108F	196064	197097	1,034	+	000108F	193501	209400	15,900	*	0	2	2	2	2
GN104ID162_027517	000108F	198971	199561	591	+	000108F	193501	209400	15,900	*	0	2	2	2	2
GN104ID162_027607	000110F	209842	211012	1,171	+	000110F	209101	210300	1,200	*	2	2	2	2	0
GN104ID162_027791	000117F	33947	35103	1,157	+	000117F	33901	35700	1,800	*	0	2	2	2	1
GN104ID162_027984	000121F	123389	124331	943	-	000121F	124201	127800	3,600	*	1	2	2	2	0
GN104ID162_028060	000123F	90247	93367	3,121	-	000123F	89401	91800	2,400	*	2	3	3	2	2
GN104ID162_028227	000128F	34802	40013	5,212	-	000128F	36901	49500	12,600	*	2	2	2	2	1
GN104ID162_028228	000128F	45947	50319	4,373	-	000128F	36901	49500	12,600	*	2	2	2	2	1
GN104ID162_028229	000128F	54202	56678	2,477	+	000128F	51301	54300	3,000	*	0	2	2	3	0
GN104ID162_028275	000131F	118789	119073	285	+	000131F	118201	119100	900	*	1	2	2	2	2
GN104ID162_028292	000133F	45591	46660	1,070	-	000133F	41701	48000	6,300	*	1	2	2	2	0
GN104ID162_028354	000136F	73448	75798	2,351	-	000136F	75301	76200	900	*	0	0	0	2	0
GN104ID162_028355	000136F	76122	79327	3,206	+	000136F	75301	76200	900	*	0	0	0	2	0
GN104ID162_028375	000138F	29643	33897	4,255	-	000138F	31201	32100	900	*	2	2	2	2	0
GN104ID162_028470	000141F	7693	11125	3,433	-	000141F	7801	9000	1,200	*	1	2	2	2	0
GN104ID162_028470	000141F	7693	11125	3,433	-	000141F	11101	12300	1,200	*	2	2	2	2	0
GN104ID162_028471	000141F	11403	12397	995	+	000141F	11101	12300	1,200	*	2	2	2	2	0
GN104ID162_028789	000160F	80940	83241	2,302	-	000160F	77701	83400	5,700	*	0	2	2	2	1
GN104ID162_028845	000167F	42369	45580	3,212	-	000167F	42301	43500	1,200	*	2	2	2	2	0
GN104ID162_028932	000180F	34620	36395	1,776	+	000180F	36301	38100	1,800	*	2	3	2	2	2
GN104ID162_028979	000198F	49230	51327	2,098	-	000198F	48901	50400	1,500	*	2	2	2	1	2
GN104ID162_028979	000198F	49230	51327	2,098	-	000198F	50701	52819	2,119	*	2	2	0	2	2
GN104ID162_028980	000199F	287	817	531	+	000199F	1	10500	10,500	*	0	2	2	2	1
GN104ID162_028981	000199F	7598	8081	484	+	000199F	1	10500	10,500	*	0	2	2	2	1

## Sheet: Sheet7 - CNV SpGenes - AvrLr15
GeneID	gene_seqnames	gene_start	gene_end	gene_width	gene_strand	cnv_seqnames	cnv_start	cnv_end	cnv_width	cnv_strand	cnv_S365	cnv_S467	cnv_S474	cnv_S523	cnv_S563
GN104ID162_001698	000001F	2910603	2911243	641	-	000001F	2844001	2919600	75,600	*	0	2	2	2	1
GN104ID162_003507	000003F	2133568	2134509	942	-	000003F	2126101	2147700	21,600	*	1	2	4	2	1
GN104ID162_003509	000003F	2147583	2148992	1,410	+	000003F	2126101	2147700	21,600	*	1	2	4	2	1
GN104ID162_004800	000004F	4051366	4051814	449	+	000004F	4047601	4052400	4,800	*	0	2	3	2	0
GN104ID162_006867	000008F	2752864	2753747	884	-	000008F	2752801	2755500	2,700	*	2	1	2	2	0
GN104ID162_007104	000009F	733072	733370	299	+	000009F	726901	737400	10,500	*	0	2	2	2	1
GN104ID162_012160	000019F	476382	476863	482	+	000019F	466201	479400	13,200	*	2	3	4	4	2
GN104ID162_014930	000025F	567808	568192	385	+	000025F	567301	568500	1,200	*	2	3	3	2	2
GN104ID162_014931	000025F	568308	569523	1,216	+	000025F	567301	568500	1,200	*	2	3	3	2	2
GN104ID162_015080	000025F	1291205	1292330	1,126	-	000025F	1284901	1292400	7,500	*	1	2	2	2	0
GN104ID162_015702	000027F	219755	220718	964	+	000027F	214201	219900	5,700	*	0	2	3	3	0
GN104ID162_015930	000027F	1355799	1356182	384	-	000027F	1354501	1356000	1,500	*	2	1	1	2	2
GN104ID162_016497	000029F	103136	104076	941	+	000029F	100801	107100	6,300	*	1	3	2	2	1
GN104ID162_017345	000031F	916506	917997	1,492	-	000031F	916201	920400	4,200	*	0	0	0	1	0
GN104ID162_017346	000031F	919978	920596	619	+	000031F	916201	920400	4,200	*	0	0	0	1	0
GN104ID162_018111	000034F	31928	32519	592	-	000034F	12601	32100	19,500	*	0	4	4	3	0
GN104ID162_018955	000036F	1195508	1196227	720	-	000036F	1194001	1227900	33,900	*	2	2	1	1	2
GN104ID162_019601	000039F	322811	323470	660	-	000039F	322201	336000	13,800	*	0	2	2	3	0
GN104ID162_019602	000039F	323749	324757	1,009	+	000039F	322201	336000	13,800	*	0	2	2	3	0
GN104ID162_019603	000039F	324893	325741	849	+	000039F	322201	336000	13,800	*	0	2	2	3	0
GN104ID162_019605	000039F	328717	329166	450	-	000039F	322201	336000	13,800	*	0	2	2	3	0
GN104ID162_020535	000043F	616100	616572	473	-	000043F	584101	633600	49,500	*	0	2	2	2	2
GN104ID162_020541	000043F	627524	627979	456	+	000043F	584101	633600	49,500	*	0	2	2	2	2
GN104ID162_023570	000061F	174903	175849	947	-	000061F	175201	176100	900	*	2	1	2	2	2
GN104ID162_024191	000065F	225399	226087	689	+	000065F	224701	225600	900	*	2	4	2	4	2
GN104ID162_025688	000079F	26894	27798	905	+	000079F	21301	28200	6,900	*	1	2	2	2	2
GN104ID162_026726	000093F	272184	273005	822	-	000093F	272101	273300	1,200	*	0	2	2	2	1
GN104ID162_027277	000103F	76450	77606	1,157	+	000103F	1	140100	140,100	*	0	1	2	2	0
GN104ID162_027282	000103F	102410	102821	412	-	000103F	1	140100	140,100	*	0	1	2	2	0

## Sheet: Sheet8 - CNV details - AvrLr24
seqnames	start	end	width	strand	S467	S474	S521	S547	S576
000000F	446701	452100	5,400	*	1	1	1	1	2
000000F	1239001	1240800	1,800	*	3	3	3	2	2
000000F	1243501	1248600	5,100	*	3	2	2	2	2
000000F	2146501	2147700	1,200	*	2	1	2	2	1
000000F	2258401	2259300	900	*	2	2	1	2	2
000000F	2469901	2473500	3,600	*	1	1	2	2	1
000000F	2523901	2524800	900	*	2	2	2	3	2
000000F	2526001	2527200	1,200	*	2	3	3	3	3
000000F	4599601	4600500	900	*	2	2	2	2	4
000001F	551401	552600	1,200	*	2	2	1	2	2
000001F	553501	554400	900	*	2	2	1	2	2
000001F	778501	781200	2,700	*	3	2	3	2	2
000001F	1154701	1161600	6,900	*	2	3	2	2	2
000001F	1164601	1177200	12,600	*	4	3	4	3	4
000001F	1758001	1758900	900	*	2	1	2	2	2
000001F	2176801	2178000	1,200	*	1	2	2	2	2
000001F	2268601	2269500	900	*	3	2	2	2	2
000001F	2421001	2429700	8,700	*	2	2	2	2	3
000001F	2435401	2441100	5,700	*	4	4	2	3	3
000001F	2457901	2465400	7,500	*	2	3	3	3	2
000001F	2535301	2536500	1,200	*	0	2	2	2	0
000001F	2570401	2571300	900	*	3	2	2	2	2
000001F	2674201	2677500	3,300	*	2	2	3	2	2
000001F	2679301	2681100	1,800	*	4	2	2	2	2
000001F	2682301	2691600	9,300	*	2	2	3	3	2
000001F	2806201	2840400	34,200	*	4	2	4	4	2
000001F	2943001	2969700	26,700	*	4	3	4	4	2
000001F	3086401	3088500	2,100	*	2	2	3	2	3
000001F	3095401	3096600	1,200	*	2	3	2	2	2
000001F	3111001	3117600	6,600	*	3	3	3	2	2
000001F	3151501	3153600	2,100	*	2	2	2	8	2
000001F	3277501	3278400	900	*	2	2	1	2	2
000001F	3685501	3690600	5,100	*	1	2	2	1	2
000001F	4105201	4106400	1,200	*	2	4	3	2	3
000001F	4234801	4236000	1,200	*	2	2	1	2	2
000001F	4340401	4341300	900	*	2	2	1	2	2
000001F	4345201	4346400	1,200	*	2	1	2	2	2
000001F	4381201	4382100	900	*	2	1	2	2	2
000001F	4480501	4481700	1,200	*	2	2	1	2	2
000002F	88501	90300	1,800	*	2	2	2	3	2
000002F	1783801	1785000	1,200	*	1	2	2	2	2
000002F	1796701	1797600	900	*	2	1	2	2	2
000002F	1831801	1833300	1,500	*	2	2	1	2	2
000002F	1840501	1841400	900	*	2	0	2	2	2
000002F	1922701	1924500	1,800	*	2	2	2	1	2
000002F	2056501	2057700	1,200	*	2	3	3	3	3
000002F	2079001	2080200	1,200	*	4	2	4	2	4
000002F	2082301	2083500	1,200	*	3	2	2	2	2
000002F	2087701	2089500	1,800	*	2	2	3	3	4
000002F	2094001	2094900	900	*	3	2	2	2	2
000002F	2142601	2143500	900	*	3	2	3	2	2
000002F	2694001	2695200	1,200	*	2	6	2	2	2
000002F	3438301	3452400	14,100	*	2	2	3	2	2
000002F	3456601	3457800	1,200	*	2	3	2	2	2
000002F	3459001	3462000	3,000	*	3	3	3	2	3
000002F	3462301	3465600	3,300	*	2	2	3	3	2
000002F	3474901	3476400	1,500	*	2	3	2	2	2
000002F	4225201	4226100	900	*	2	2	3	3	2
000002F	4227901	4228800	900	*	2	2	2	3	2
000002F	4245001	4245900	900	*	2	3	2	2	2
000002F	4272601	4273800	1,200	*	3	2	2	2	2
000002F	4290301	4291500	1,200	*	3	3	3	2	2
000002F	4366201	4367100	900	*	2	2	2	2	1
000002F	4371901	4372800	900	*	2	1	1	2	2
000002F	4394101	4399735	5,635	*	2	6	2	2	2
000003F	513601	521700	8,100	*	2	2	2	3	2
000003F	588001	589800	1,800	*	2	3	2	2	4
000003F	804901	806100	1,200	*	1	2	2	2	2
000003F	1212901	1215900	3,000	*	2	2	3	2	2
000003F	1400701	1402200	1,500	*	2	3	2	3	2
000003F	1656001	1657500	1,500	*	2	3	3	3	3
000003F	1659001	1660500	1,500	*	3	3	3	2	3
000003F	1908001	1908900	900	*	2	2	2	2	3
000003F	1913401	1914900	1,500	*	4	3	2	2	2
000003F	1949701	1954800	5,100	*	2	4	2	2	2
000003F	1980901	2005500	24,600	*	2	2	2	3	2
000003F	2072401	2082300	9,900	*	3	3	2	2	2
000003F	2083501	2087400	3,900	*	3	2	2	3	2
000003F	2126101	2147700	21,600	*	2	4	4	4	3
000003F	2229601	2232000	2,400	*	2	2	2	3	2
000003F	2248201	2250900	2,700	*	2	3	2	2	2
000003F	2269201	2270400	1,200	*	2	2	1	2	2
000003F	2278501	2285100	6,600	*	2	2	0	2	2
000003F	2354101	2355000	900	*	2	2	2	1	2
000003F	2442601	2443500	900	*	2	1	1	2	2
000003F	3064201	3065100	900	*	2	3	2	2	2
000003F	3084301	3085500	1,200	*	2	2	2	2	3
000003F	3085801	3096600	10,800	*	3	3	2	3	3
000003F	3158701	3159600	900	*	2	2	3	2	2
000003F	3174301	3175500	1,200	*	2	2	2	3	2
000003F	3223801	3224700	900	*	2	3	3	2	2
000003F	3225601	3227100	1,500	*	3	2	2	3	3
000003F	3243601	3246600	3,000	*	3	2	2	2	2
000003F	3268201	3271500	3,300	*	2	2	2	3	3
000003F	3501601	3502800	1,200	*	2	2	2	2	1
000003F	3567301	3568200	900	*	2	2	4	2	2
000003F	3580801	3589800	9,000	*	2	2	3	2	2
000003F	3674101	3681600	7,500	*	2	2	2	2	3
000003F	3968101	3969000	900	*	2	2	2	3	2
000004F	368701	372300	3,600	*	1	2	1	1	2
000004F	1413301	1414500	1,200	*	2	3	2	2	2
000004F	2298001	2299500	1,500	*	2	2	3	3	2
000004F	2369701	2373600	3,900	*	2	3	4	2	4
000004F	2439301	2441700	2,400	*	2	3	2	2	2
000004F	2521801	2523000	1,200	*	3	2	2	3	3
000004F	2759101	2762700	3,600	*	2	3	2	3	3
000004F	2783101	2786400	3,300	*	2	2	2	2	4
000004F	2801101	2804400	3,300	*	3	3	3	3	4
000004F	2808901	2814600	5,700	*	2	2	2	2	4
000004F	3103201	3104100	900	*	2	2	2	2	4
000004F	3442201	3448500	6,300	*	3	4	4	4	2
000004F	3577501	3581100	3,600	*	2	7	2	7	8
000004F	3589801	3590700	900	*	2	2	2	1	2
000004F	3591601	3592800	1,200	*	2	2	2	1	2
000004F	3660001	3667800	7,800	*	3	4	2	2	4
000004F	3675001	3680100	5,100	*	2	2	4	2	2
000004F	3769201	3771000	1,800	*	3	2	2	2	2
000004F	3997801	4013700	15,900	*	3	2	2	4	3
000004F	4038901	4041300	2,400	*	2	3	2	2	2
000004F	4047601	4052400	4,800	*	2	3	2	3	3
000004F	4126501	4127400	900	*	2	3	2	2	3
000005F	238801	241200	2,400	*	2	2	2	2	1
000005F	702001	715500	13,500	*	2	2	5	2	3
000005F	965101	966600	1,500	*	2	2	2	3	2
000005F	1063201	1064100	900	*	2	3	2	2	2
000005F	1593001	1593900	900	*	2	2	2	8	2
000005F	2204101	2205300	1,200	*	2	2	2	2	3
000005F	2324401	2326800	2,400	*	3	2	2	2	3
000005F	3324001	3324900	900	*	2	2	2	3	2
000005F	3327001	3327900	900	*	2	2	2	3	2
000005F	3330601	3331800	1,200	*	2	2	2	3	2
000005F	3348301	3350400	2,100	*	2	2	2	3	2
000005F	3351001	3352200	1,200	*	2	2	2	3	2
000005F	3353401	3355500	2,100	*	2	2	2	3	2
000005F	3407701	3408900	1,200	*	2	2	2	1	2
000006F	54301	70500	16,200	*	3	2	2	2	2
000006F	90601	91800	1,200	*	1	2	2	2	2
000006F	214801	215700	900	*	2	2	3	2	2
000006F	219901	226800	6,900	*	2	2	3	2	2
000006F	253201	260400	7,200	*	2	2	2	3	2
000006F	278101	299700	21,600	*	2	3	2	2	2
000006F	392401	423300	30,900	*	4	4	2	2	2
000006F	640501	642000	1,500	*	2	2	4	2	4
000006F	834601	838200	3,600	*	2	3	2	3	2
000006F	882901	890400	7,500	*	2	2	3	2	2
000006F	894301	898800	4,500	*	4	2	4	4	4
000006F	903001	904500	1,500	*	3	2	2	3	3
000006F	1326901	1357800	30,900	*	2	0	2	2	2
000006F	1395901	1397400	1,500	*	2	3	3	2	2
000006F	1399501	1401000	1,500	*	1	2	2	1	1
000006F	1429201	1430400	1,200	*	3	3	2	2	2
000006F	1434301	1435500	1,200	*	2	3	2	2	2
000006F	1454701	1455600	900	*	2	3	2	2	2
000006F	1456501	1459800	3,300	*	2	2	3	2	3
000006F	1463401	1466400	3,000	*	3	2	4	2	2
000006F	1501501	1502400	900	*	2	3	2	2	2
000006F	1518601	1520100	1,500	*	3	2	3	2	2
000006F	2309701	2310900	1,200	*	2	2	2	2	3
000006F	2330401	2331600	1,200	*	3	3	3	2	3
000006F	2337301	2338500	1,200	*	3	3	3	3	2
000006F	2342701	2344500	1,800	*	2	2	2	3	3
000006F	2352301	2354100	1,800	*	3	2	2	2	3
000006F	2534101	2535000	900	*	0	0	0	7	0
000006F	2591101	2592900	1,800	*	2	2	2	2	1
000006F	2654701	2655600	900	*	2	3	2	2	2
000006F	2712301	2713200	900	*	2	2	2	1	2
000006F	3013501	3014700	1,200	*	2	1	2	2	2
000008F	12001	13500	1,500	*	2	2	2	3	2
000008F	14401	48300	33,900	*	4	5	3	3	3
000008F	55801	57300	1,500	*	2	2	2	4	2
000008F	97501	125400	27,900	*	3	4	4	2	4
000008F	458401	460500	2,100	*	3	3	3	2	2
000008F	472201	473400	1,200	*	3	2	2	2	2
000008F	532801	534000	1,200	*	2	4	2	2	4
000008F	663901	666300	2,400	*	2	2	2	2	3
000008F	748501	755700	7,200	*	2	2	2	2	3
000008F	803101	804000	900	*	3	2	2	2	2
000008F	815401	817200	1,800	*	3	2	3	2	2
000008F	984301	985200	900	*	3	2	3	2	3
000008F	1034701	1040100	5,400	*	3	3	3	3	2
000008F	1645501	1647900	2,400	*	2	2	2	5	2
000008F	1820401	1821600	1,200	*	2	2	0	2	2
000008F	2076901	2079300	2,400	*	2	1	2	1	2
000008F	2531701	2532600	900	*	1	2	2	2	2
000008F	2752801	2755500	2,700	*	1	2	2	2	2
000009F	554401	555300	900	*	2	2	3	2	2
000009F	753301	754200	900	*	3	2	2	3	2
000009F	1750801	1752300	1,500	*	2	4	2	4	2
000009F	1846201	1848300	2,100	*	2	2	3	2	2
000009F	1937101	1941300	4,200	*	3	3	2	3	3
000009F	2528101	2531100	3,000	*	1	2	2	2	1
000009F	2626801	2628000	1,200	*	2	2	2	1	2
000009F	2844301	2848200	3,900	*	2	2	3	2	2
000010F	357901	358800	900	*	6	2	2	2	2
000010F	384901	385800	900	*	2	2	2	2	0
000010F	472501	502200	29,700	*	2	2	2	0	2
000010F	2315401	2316900	1,500	*	3	2	2	2	2
000010F	2320801	2322000	1,200	*	2	2	3	2	2
000010F	2519701	2520900	1,200	*	2	2	2	2	3
000010F	2612401	2617200	4,800	*	3	2	2	2	2
000010F	2655901	2656800	900	*	2	2	2	4	2
000010F	2682601	2683500	900	*	2	8	2	2	2
000010F	2758801	2763900	5,100	*	3	3	3	3	2
000010F	2765401	2769300	3,900	*	2	3	2	2	8
000010F	2838601	2839800	1,200	*	2	3	2	2	2
000010F	2853301	2854200	900	*	2	2	3	2	2
000010F	2856001	2858700	2,700	*	2	3	2	2	2
000010F	2913301	2914800	1,500	*	2	3	3	3	3
000011F	3301	19200	15,900	*	4	3	4	3	4
000011F	28201	30300	2,100	*	3	2	2	2	3
000011F	35701	36600	900	*	3	2	2	3	3
000011F	37201	48300	11,100	*	5	3	3	3	2
000011F	48601	51300	2,700	*	3	2	2	3	2
000011F	52501	53400	900	*	3	3	2	2	3
000011F	59701	95400	35,700	*	3	3	3	3	2
000011F	102001	104400	2,400	*	2	3	3	3	3
000011F	109801	110700	900	*	2	3	3	2	3
000011F	246901	247800	900	*	3	4	2	3	2
000011F	250201	251100	900	*	2	3	2	4	2
000011F	263701	267300	3,600	*	2	3	3	2	3
000011F	268501	272100	3,600	*	3	2	3	3	2
000011F	292501	293400	900	*	2	2	0	2	2
000011F	397501	400500	3,000	*	2	3	2	2	2
000011F	536101	537300	1,200	*	3	2	2	2	3
000011F	549301	551100	1,800	*	3	2	3	3	2
000011F	597601	598800	1,200	*	2	2	2	2	3
000011F	599401	602100	2,700	*	2	2	2	2	3
000011F	2163901	2165400	1,500	*	2	2	2	3	4
000011F	2424001	2444100	20,100	*	2	2	2	2	3
000011F	2532001	2534400	2,400	*	3	4	2	2	3
000011F	2689501	2690400	900	*	2	2	2	3	2
000011F	2774401	2775300	900	*	2	3	2	2	2
000011F	2894701	2910341	15,641	*	3	3	4	3	3
000012F	450001	450900	900	*	3	3	2	2	3
000012F	704701	706800	2,100	*	2	2	2	2	3
000012F	1209901	1214100	4,200	*	3	3	5	1	6
000012F	1249201	1261200	12,000	*	2	3	2	3	3
000012F	1508101	1509300	1,200	*	2	2	4	2	5
000012F	1890601	1891800	1,200	*	2	2	1	2	2
000012F	1894501	1896600	2,100	*	2	2	1	2	2
000012F	2132101	2133000	900	*	3	2	3	2	3
000012F	2134801	2136000	1,200	*	3	3	2	3	2
000012F	2461501	2462400	900	*	2	3	2	2	2
000012F	2464201	2465400	1,200	*	2	2	1	2	2
000012F	2574301	2575200	900	*	2	2	2	1	2
000013F	29401	30600	1,200	*	1	2	2	2	2
000013F	57601	58800	1,200	*	2	2	2	2	1
000013F	214201	215700	1,500	*	2	3	2	2	2
000013F	297001	298200	1,200	*	3	2	2	2	3
000013F	597601	599700	2,100	*	3	3	3	4	3
000013F	615601	617700	2,100	*	3	2	2	3	2
000013F	878101	882300	4,200	*	2	2	2	2	4
000013F	1046401	1050300	3,900	*	2	2	4	4	4
000013F	1227301	1228800	1,500	*	2	2	3	2	2
000013F	1377001	1377900	900	*	2	2	2	1	2
000013F	1544701	1553400	8,700	*	3	2	2	3	2
000013F	1708501	1721700	13,200	*	4	4	4	2	3
000013F	1722601	1723500	900	*	4	2	2	2	2
000013F	1724701	1744200	19,500	*	3	3	3	3	2
000013F	1782601	1791900	9,300	*	3	3	3	3	2
000013F	1977601	1980600	3,000	*	2	2	2	3	2
000013F	2053501	2061000	7,500	*	3	2	2	2	2
000013F	2498701	2504100	5,400	*	2	2	3	3	3
000013F	2683201	2686800	3,600	*	2	2	2	2	3
000013F	2772601	2773800	1,200	*	3	3	2	2	2
000013F	2804701	2805600	900	*	2	2	2	3	2
000013F	2828701	2829600	900	*	2	2	5	2	2
000013F	2867101	2872500	5,400	*	2	2	2	3	3
000013F	2883001	2883900	900	*	2	2	2	3	2
000013F	2898901	2900400	1,500	*	2	3	2	2	2
000013F	2907001	2922600	15,600	*	2	3	3	3	3
000014F	11101	12000	900	*	2	4	2	2	2
000014F	15001	16500	1,500	*	3	2	3	2	2
000014F	294901	297600	2,700	*	2	2	1	2	2
000014F	426301	431100	4,800	*	2	2	2	2	3
000014F	858901	860400	1,500	*	1	1	2	1	1
000014F	861001	861900	900	*	2	2	2	2	1
000014F	862501	863400	900	*	2	1	1	2	2
000014F	1327801	1328700	900	*	1	1	1	2	1
000014F	2232901	2234400	1,500	*	2	3	2	2	2
000014F	2577301	2579100	1,800	*	2	2	2	2	3
000016F	76501	77400	900	*	2	2	3	2	2
000016F	207301	212100	4,800	*	2	3	3	2	2
000016F	1095001	1096200	1,200	*	2	2	3	2	2
000016F	1292101	1293600	1,500	*	3	2	3	3	2
000016F	2187601	2188800	1,200	*	2	2	2	2	1
000017F	168601	169500	900	*	2	1	2	1	2
000017F	196201	197100	900	*	3	2	3	3	3
000017F	413101	415800	2,700	*	2	2	2	2	3
000017F	582001	582900	900	*	2	2	2	2	3
000017F	587101	588000	900	*	2	3	2	2	2
000017F	1420201	1421100	900	*	4	2	2	2	2
000017F	1785601	1787700	2,100	*	2	1	3	1	2
000017F	1848301	1851000	2,700	*	4	2	2	2	2
000018F	48001	52200	4,200	*	2	2	1	1	2
000018F	201001	207900	6,900	*	2	2	3	3	2
000018F	946801	948000	1,200	*	2	2	2	2	1
000018F	1143601	1147800	4,200	*	2	2	2	4	2
000018F	1152601	1156200	3,600	*	2	2	2	6	6
000018F	1294201	1295100	900	*	2	2	2	3	2
000018F	2100601	2101800	1,200	*	2	3	2	2	2
000018F	2258701	2259600	900	*	2	2	2	2	0
000018F	2358901	2359800	900	*	2	3	2	3	2
000018F	2615701	2617200	1,500	*	3	2	2	2	2
000018F	2642401	2644200	1,800	*	3	2	3	3	3
000018F	2655301	2656200	900	*	3	2	2	3	2
000018F	2656801	2657700	900	*	2	2	2	3	2
000019F	133501	137400	3,900	*	3	3	3	2	2
000019F	463201	465600	2,400	*	2	2	3	2	2
000019F	466201	479400	13,200	*	3	4	4	3	2
000019F	779101	780600	1,500	*	2	2	3	2	2
000019F	923101	932700	9,600	*	2	2	2	2	3
000019F	1066801	1076100	9,300	*	2	2	3	3	3
000019F	1155901	1160100	4,200	*	3	3	2	2	3
000019F	1298101	1305000	6,900	*	3	3	3	2	2
000019F	1423201	1434000	10,800	*	2	2	2	2	3
000019F	1520701	1521600	900	*	2	3	2	2	2
000019F	1628401	1630500	2,100	*	2	2	3	2	3
000019F	1741801	1743600	1,800	*	2	2	3	3	2
000019F	1839601	1840500	900	*	5	2	2	2	2
000019F	1845901	1847100	1,200	*	2	3	3	2	2
000019F	2017501	2027400	9,900	*	3	2	2	2	3
000019F	2034901	2045100	10,200	*	2	2	3	2	2
000019F	2099401	2100600	1,200	*	3	2	2	2	2
000019F	2165101	2180100	15,000	*	2	3	2	3	3
000020F	86101	88500	2,400	*	1	2	2	1	2
000020F	89401	90300	900	*	2	2	2	1	2
000020F	93301	94200	900	*	1	1	1	1	2
000020F	97201	99600	2,400	*	2	1	1	2	2
000020F	175801	191400	15,600	*	1	2	1	1	1
000020F	192001	192900	900	*	1	2	1	1	1
000020F	345001	345900	900	*	2	3	2	2	2
000020F	506701	507900	1,200	*	2	1	2	2	2
000020F	573901	574800	900	*	2	2	2	2	1
000020F	1480501	1485900	5,400	*	2	3	2	3	2
000020F	1548901	1550700	1,800	*	3	2	2	3	3
000020F	1551601	1553400	1,800	*	2	2	2	3	2
000020F	1560901	1562700	1,800	*	3	3	3	2	3
000020F	1568401	1570500	2,100	*	3	2	2	2	3
000020F	1571101	1572600	1,500	*	3	2	2	3	3
000020F	2271901	2279400	7,500	*	2	2	3	2	4
000021F	14101	18600	4,500	*	1	2	1	1	1
000021F	147301	148200	900	*	2	0	2	1	2
000021F	162001	162900	900	*	2	3	3	2	2
000021F	163201	164100	900	*	3	2	2	2	2
000021F	265201	266100	900	*	2	3	2	2	2
000021F	288601	289500	900	*	0	0	0	7	0
000021F	411301	416400	5,100	*	3	3	2	2	3
000021F	787201	788100	900	*	4	2	2	2	3
000021F	1053901	1054800	900	*	2	2	1	2	2
000021F	1241401	1242300	900	*	2	2	2	3	2
000021F	1243501	1244700	1,200	*	3	3	3	2	3
000021F	1375801	1378200	2,400	*	3	3	2	2	2
000021F	1429801	1434000	4,200	*	2	3	3	3	2
000022F	1108501	1109400	900	*	2	2	2	2	3
000022F	1158001	1159200	1,200	*	2	2	1	2	2
000022F	1287601	1288500	900	*	1	2	2	2	2
000022F	1300501	1301700	1,200	*	2	2	2	2	1
000022F	1302301	1303500	1,200	*	2	2	2	2	1
000022F	1324801	1326000	1,200	*	2	2	1	2	2
000022F	1981201	1983900	2,700	*	2	2	2	3	2
000022F	1985101	1994400	9,300	*	2	3	2	2	2
000022F	2030401	2037300	6,900	*	2	2	3	2	2
000022F	2038801	2044800	6,000	*	2	2	2	2	3
000022F	2084101	2085000	900	*	3	2	2	2	2
000023F	86101	87000	900	*	2	2	2	1	2
000023F	1281601	1283400	1,800	*	2	2	1	2	2
000023F	1300501	1302000	1,500	*	2	2	1	2	2
000023F	1307101	1308000	900	*	2	2	2	3	2
000023F	2070301	2073228	2,928	*	2	2	2	1	2
000024F	1	3900	3,900	*	2	3	3	2	2
000024F	468001	474600	6,600	*	2	5	4	2	2
000024F	475801	477900	2,100	*	4	4	4	2	2
000024F	797701	799200	1,500	*	2	2	2	2	3
000024F	1146601	1147500	900	*	1	2	2	2	2
000024F	1206601	1226400	19,800	*	2	1	2	2	2
000024F	1377901	1380000	2,100	*	2	2	2	3	3
000024F	1950301	1954200	3,900	*	1	1	2	1	1
000024F	2141401	2142600	1,200	*	2	2	2	1	2
000024F	2197801	2198700	900	*	1	2	2	2	1
000025F	57301	59100	1,800	*	3	2	2	2	2
000025F	567301	568500	1,200	*	3	3	2	2	2
000025F	581401	582300	900	*	3	3	2	2	2
000025F	599101	600000	900	*	2	3	2	2	2
000025F	602401	603600	1,200	*	2	3	2	2	2
000025F	703801	705900	2,100	*	3	2	3	3	3
000025F	1084501	1087200	2,700	*	2	2	2	4	2
000025F	1278001	1279800	1,800	*	2	3	2	2	2
000025F	1978801	1983000	4,200	*	2	1	2	2	2
000025F	2011801	2013000	1,200	*	3	2	2	2	2
000026F	120001	121200	1,200	*	2	2	1	2	2
000026F	1005001	1006200	1,200	*	4	2	2	2	2
000026F	1028701	1030200	1,500	*	2	3	2	2	2
000026F	1463701	1464600	900	*	2	2	3	2	2
000026F	1600501	1603500	3,000	*	2	2	2	1	2
000026F	1604401	1605900	1,500	*	2	2	2	1	2
000026F	1607101	1608900	1,800	*	2	2	2	1	2
000026F	1652701	1654200	1,500	*	2	2	3	2	2
000026F	1700401	1702800	2,400	*	3	2	3	3	3
000026F	1936501	1938900	2,400	*	3	2	2	2	2
000027F	79501	104700	25,200	*	2	3	2	2	2
000027F	136801	138600	1,800	*	2	3	2	2	2
000027F	151801	164700	12,900	*	2	2	6	2	3
000027F	177301	184200	6,900	*	4	4	4	3	2
000027F	214201	219900	5,700	*	2	3	3	2	2
000027F	251101	252300	1,200	*	3	2	3	3	2
000027F	1238701	1240200	1,500	*	2	1	2	2	2
000027F	1265701	1267200	1,500	*	2	1	1	2	2
000027F	1274101	1275900	1,800	*	2	2	2	1	2
000027F	1284901	1287000	2,100	*	2	1	2	1	2
000027F	1350601	1351500	900	*	1	2	2	2	2
000027F	1354501	1356000	1,500	*	1	1	2	1	2
000028F	48901	50700	1,800	*	2	3	3	2	3
000028F	163801	165900	2,100	*	2	2	4	2	2
000028F	203101	204600	1,500	*	2	2	0	2	2
000028F	210901	212100	1,200	*	3	2	2	2	2
000028F	316801	318900	2,100	*	2	2	2	2	3
000028F	499501	501300	1,800	*	2	2	1	2	2
000028F	1440001	1440900	900	*	2	2	2	3	2
000028F	1640701	1642200	1,500	*	2	2	2	2	1
000028F	1654201	1658700	4,500	*	3	3	2	3	3
000028F	1734901	1735800	900	*	2	2	2	1	2
000029F	96901	98700	1,800	*	2	2	2	2	3
000029F	100801	107100	6,300	*	3	2	3	3	3
000029F	251101	253200	2,100	*	3	2	2	2	2
000029F	585901	587400	1,500	*	2	2	2	1	2
000029F	726301	727800	1,500	*	2	1	2	2	2
000029F	846001	847800	1,800	*	2	2	2	3	2
000029F	848701	850200	1,500	*	3	2	2	2	2
000029F	1122601	1123500	900	*	2	2	2	2	1
000030F	42301	43500	1,200	*	2	2	2	4	2
000030F	120601	122400	1,800	*	2	2	3	2	2
000030F	357601	359100	1,500	*	3	3	2	2	2
000030F	441001	441900	900	*	3	2	2	3	2
000030F	457501	466800	9,300	*	4	3	2	2	4
000030F	507901	508800	900	*	2	3	2	2	2
000030F	621901	622800	900	*	2	2	2	2	3
000030F	827401	829200	1,800	*	2	2	2	3	3
000030F	850501	851400	900	*	2	2	2	2	4
000030F	868501	870300	1,800	*	2	4	2	4	4
000030F	908701	909900	1,200	*	1	2	2	2	2
000030F	917401	919800	2,400	*	2	2	2	2	3
000030F	1304701	1305600	900	*	2	2	0	2	2
000030F	1507501	1508400	900	*	3	2	3	3	3
000030F	1535401	1540200	4,800	*	2	2	3	2	2
000030F	1573801	1581000	7,200	*	2	2	2	2	3
000031F	916201	920400	4,200	*	0	0	0	7	0
000031F	1197001	1197900	900	*	3	3	3	2	3
000031F	1347901	1349400	1,500	*	2	4	2	2	3
000031F	1401601	1407000	5,400	*	2	2	4	2	4
000032F	30601	32400	1,800	*	2	2	2	2	3
000032F	870901	872100	1,200	*	2	3	3	3	2
000032F	1065001	1068600	3,600	*	3	2	3	2	2
000032F	1113301	1120200	6,900	*	2	2	2	2	1
000032F	1230601	1241400	10,800	*	3	2	2	2	2
000032F	1299601	1303800	4,200	*	3	3	2	3	3
000032F	1372201	1374000	1,800	*	2	2	3	2	2
000032F	1401001	1402200	1,200	*	3	3	2	2	2
000032F	1412401	1427100	14,700	*	3	2	3	2	3
000032F	1461001	1463100	2,100	*	3	3	5	3	3
000032F	1548301	1550700	2,400	*	2	2	2	1	2
000032F	1577101	1578600	1,500	*	2	2	2	1	2
000033F	657001	657900	900	*	2	3	2	3	2
000033F	1173301	1176600	3,300	*	3	2	2	2	2
000033F	1293001	1294500	1,500	*	2	2	2	3	2
000033F	1299001	1300800	1,800	*	2	4	3	2	3
000033F	1301401	1320900	19,500	*	3	3	2	3	3
000033F	1391101	1392000	900	*	2	3	2	2	2
000033F	1396201	1398000	1,800	*	3	2	3	4	2
000033F	1437901	1439700	1,800	*	2	2	2	3	2
000033F	1446901	1447800	900	*	2	2	2	5	2
000034F	34201	42900	8,700	*	2	2	3	2	2
000034F	44101	45300	1,200	*	2	2	3	2	2
000034F	47101	55800	8,700	*	3	3	3	4	3
000034F	227701	228900	1,200	*	2	2	2	8	2
000034F	1478101	1485900	7,800	*	2	2	2	2	3
000035F	551401	552900	1,500	*	3	3	3	2	3
000035F	570901	571800	900	*	0	0	0	7	0
000035F	663901	672300	8,400	*	1	2	2	2	2
000035F	1342801	1343700	900	*	1	1	2	2	2
000036F	2401	3300	900	*	2	2	2	3	3
000036F	36901	37800	900	*	2	2	2	3	3
000036F	39001	40200	1,200	*	2	2	2	2	4
000036F	42601	43800	1,200	*	2	2	2	2	0
000036F	610501	611400	900	*	1	1	1	2	1
000036F	1179601	1188900	9,300	*	2	1	2	2	2
000036F	1190701	1192800	2,100	*	2	1	2	2	2
000036F	1194001	1227900	33,900	*	2	1	2	2	2
000036F	1228501	1232100	3,600	*	2	1	2	2	2
000037F	93601	105900	12,300	*	2	2	3	2	2
000037F	384601	387300	2,700	*	2	2	2	3	2
000038F	42601	57000	14,400	*	3	3	2	3	3
000038F	177601	178500	900	*	2	1	1	1	1
000038F	181801	183600	1,800	*	2	2	2	1	2
000038F	186301	187500	1,200	*	2	2	1	2	2
000038F	298501	299700	1,200	*	2	0	2	2	2
000038F	406201	408000	1,800	*	1	1	1	2	2
000038F	447001	447900	900	*	2	2	2	1	2
000038F	602101	603000	900	*	2	2	1	2	2
000038F	755701	766200	10,500	*	2	3	2	2	3
000038F	1229401	1258500	29,100	*	3	3	2	2	2
000038F	1269601	1295400	25,800	*	5	3	5	5	5
000038F	1326001	1327200	1,200	*	3	2	2	2	2
000039F	64501	70200	5,700	*	3	2	3	2	2
000039F	232801	235200	2,400	*	3	2	2	2	3
000039F	236701	243300	6,600	*	2	2	3	3	2
000039F	322201	336000	13,800	*	2	2	2	3	2
000039F	393301	394200	900	*	2	2	3	2	2
000039F	678301	682200	3,900	*	3	2	3	2	2
000039F	1033801	1034700	900	*	2	3	2	2	3
000039F	1040401	1041300	900	*	3	2	2	2	2
000039F	1058101	1060500	2,400	*	3	2	3	2	2
000039F	1105501	1106400	900	*	2	3	2	2	2
000039F	1108201	1109400	1,200	*	2	2	2	3	3
000040F	172501	185100	12,600	*	3	2	3	3	2
000040F	187501	188400	900	*	3	2	2	2	2
000040F	344401	347400	3,000	*	3	2	2	2	3
000040F	412501	418500	6,000	*	2	2	3	3	2
000040F	778801	781500	2,700	*	2	2	3	2	3
000040F	784501	785700	1,200	*	2	3	2	2	2
000040F	787801	790500	2,700	*	3	2	3	3	2
000040F	791101	792900	1,800	*	2	2	2	2	3
000040F	838201	841200	3,000	*	2	2	2	2	3
000040F	1072201	1076700	4,500	*	3	2	2	2	2
000040F	1208101	1214700	6,600	*	2	2	3	2	2
000041F	158701	159600	900	*	2	4	2	2	2
000041F	261601	262500	900	*	4	2	2	2	2
000041F	475201	490200	15,000	*	2	2	2	2	1
000041F	729001	730800	1,800	*	2	3	2	2	2
000041F	919501	931500	12,000	*	2	2	2	2	3
000041F	1115701	1116600	900	*	4	4	4	2	2
000043F	256501	257700	1,200	*	2	2	4	2	2
000043F	529801	534900	5,100	*	2	2	2	2	3
000043F	536401	583500	47,100	*	2	2	2	2	3
000043F	584101	633600	49,500	*	2	2	2	2	3
000043F	664201	665100	900	*	2	2	2	2	1
000043F	1083901	1084800	900	*	2	2	2	2	1
000043F	1125301	1126200	900	*	2	2	2	2	1
000044F	581401	583800	2,400	*	2	2	2	3	2
000044F	663301	664200	900	*	2	2	2	4	2
000044F	1114801	1116000	1,200	*	2	1	2	1	2
000044F	1130401	1131600	1,200	*	0	0	0	1	0
000044F	1155301	1157100	1,800	*	1	2	2	2	2
000045F	828001	833100	5,100	*	2	2	3	2	2
000045F	877501	881400	3,900	*	3	3	3	2	3
000045F	948601	965400	16,800	*	3	3	2	3	3
000047F	917401	918900	1,500	*	3	2	2	2	2
000047F	940801	948300	7,500	*	3	5	5	4	3
000047F	965401	971400	6,000	*	2	2	3	2	2
000047F	1004101	1018200	14,100	*	2	2	2	1	2
000048F	95101	98100	3,000	*	2	2	2	3	2
000048F	279301	280500	1,200	*	3	2	2	2	2
000048F	300601	301800	1,200	*	4	2	2	2	2
000048F	303301	306300	3,000	*	2	3	3	2	2
000048F	378001	379800	1,800	*	3	2	3	2	2
000049F	399001	400500	1,500	*	2	3	3	2	2
000049F	686101	687000	900	*	1	2	1	1	2
000049F	688201	689100	900	*	2	2	2	2	1
000050F	433501	434400	900	*	1	2	2	2	2
000050F	435001	436800	1,800	*	2	2	1	2	2
000050F	591601	595800	4,200	*	2	2	2	2	1
000050F	693901	722700	28,800	*	8	8	8	3	0
000050F	772801	846900	74,100	*	3	3	3	2	3
000050F	847501	848700	1,200	*	2	2	2	3	2
000051F	3001	8100	5,100	*	3	2	2	2	2
000051F	314401	315600	1,200	*	2	2	3	2	2
000052F	90001	90900	900	*	2	3	2	2	2
000052F	423601	424500	900	*	2	2	2	2	3
000052F	633001	633900	900	*	2	1	2	2	2
000052F	726301	727200	900	*	2	2	2	3	2
000052F	812701	814500	1,800	*	2	1	1	1	2
000052F	826801	828000	1,200	*	2	2	1	2	2
000053F	17701	18900	1,200	*	2	2	2	3	2
000053F	36001	43800	7,800	*	3	2	2	2	2
000053F	253201	270000	16,800	*	2	3	2	2	2
000053F	400501	402300	1,800	*	4	3	2	5	5
000053F	827701	829800	2,100	*	2	2	2	3	2
000054F	36301	38100	1,800	*	2	1	1	2	1
000054F	59701	68100	8,400	*	2	2	1	2	2
000054F	287401	291300	3,900	*	1	1	1	2	1
000054F	490801	491700	900	*	2	3	2	2	2
000055F	99901	100800	900	*	2	2	1	2	2
000055F	355801	357000	1,200	*	2	3	2	2	2
000055F	366601	367500	900	*	2	2	2	3	2
000055F	452101	453000	900	*	2	1	2	2	2
000055F	602101	614100	12,000	*	3	3	2	2	3
000055F	615901	630600	14,700	*	2	2	2	3	4
000055F	658501	660000	1,500	*	1	2	2	2	2
000055F	808501	817500	9,000	*	3	4	2	2	2
000056F	4201	5100	900	*	2	2	1	2	2
000056F	70201	71400	1,200	*	1	1	1	1	2
000056F	201001	202500	1,500	*	3	2	2	3	3
000056F	461101	462300	1,200	*	2	3	2	2	2
000056F	747001	751200	4,200	*	2	2	2	2	4
000056F	834901	836100	1,200	*	2	2	3	2	2
000057F	321301	323400	2,100	*	2	2	2	1	2
000057F	571501	573300	1,800	*	2	2	2	3	2
000058F	43201	44100	900	*	3	2	3	3	2
000058F	386401	388200	1,800	*	1	1	2	2	1
000058F	388801	391200	2,400	*	2	2	1	2	1
000058F	573601	574500	900	*	2	2	2	2	1
000058F	660001	660900	900	*	2	1	2	2	2
000058F	672001	672900	900	*	2	2	2	2	1
000058F	750601	752400	1,800	*	2	3	3	3	2
000058F	755701	776100	20,400	*	3	3	3	8	2
000058F	778201	791100	12,900	*	2	3	2	3	3
000059F	60601	62700	2,100	*	2	2	0	2	2
000059F	381901	383700	1,800	*	2	3	3	3	3
000061F	175201	176100	900	*	1	2	2	2	2
000061F	217501	218400	900	*	2	2	2	2	3
000061F	562801	564000	1,200	*	2	2	2	1	2
000061F	583501	584400	900	*	1	1	2	2	2
000061F	683701	684900	1,200	*	2	2	2	2	1
000062F	6301	9600	3,300	*	3	2	2	3	2
000062F	289201	295800	6,600	*	2	2	2	2	3
000062F	410701	411600	900	*	2	1	2	2	2
000063F	84301	85200	900	*	2	2	2	1	2
000063F	558001	570600	12,600	*	3	2	2	4	2
000063F	586201	592200	6,000	*	3	5	2	2	2
000063F	630301	631800	1,500	*	3	2	2	2	2
000063F	723901	734400	10,500	*	2	5	2	5	2
000065F	175501	176400	900	*	2	2	2	3	2
000065F	177001	177900	900	*	2	2	2	2	4
000065F	224701	225600	900	*	4	2	4	2	2
000065F	480301	481500	1,200	*	2	2	2	3	2
000065F	503701	504600	900	*	2	2	3	2	2
000065F	513901	518700	4,800	*	2	3	2	3	2
000065F	523501	526200	2,700	*	2	3	3	2	2
000065F	706801	707700	900	*	2	1	2	2	2
000067F	280201	294900	14,700	*	2	1	2	1	1
000067F	414901	416100	1,200	*	2	2	2	2	1
000067F	473401	480300	6,900	*	2	0	2	2	2
000069F	538201	541200	3,000	*	1	2	2	1	1
000069F	681901	683700	1,800	*	3	2	2	2	3
000071F	530401	532200	1,800	*	2	3	3	3	2
000071F	534301	535800	1,500	*	2	3	2	3	2
000073F	32701	33900	1,200	*	2	2	2	3	2
000074F	59401	60600	1,200	*	2	2	2	3	2
000075F	84001	85500	1,500	*	3	3	2	2	2
000075F	205201	206400	1,200	*	2	2	2	5	2
000075F	212701	214800	2,100	*	2	2	3	3	3
000076F	14701	17100	2,400	*	2	2	1	2	2
000076F	106501	125400	18,900	*	3	2	3	2	3
000076F	141601	142500	900	*	8	8	8	2	2
000079F	1801	19800	18,000	*	3	2	2	2	2
000079F	260401	276900	16,500	*	1	2	1	2	2
000081F	39001	46200	7,200	*	2	8	2	8	2
000081F	205501	206700	1,200	*	2	2	2	1	2
000081F	303901	304800	900	*	2	3	3	2	3
000082F	34201	35700	1,500	*	2	2	2	2	3
000083F	161701	165900	4,200	*	2	2	1	2	2
000084F	163501	164400	900	*	2	2	3	2	2
000085F	22501	25200	2,700	*	2	1	2	2	2
000085F	147601	151200	3,600	*	2	3	2	2	3
000085F	184501	188700	4,200	*	3	3	3	2	3
000087F	1801	4500	2,700	*	3	2	2	2	2
000087F	37201	38100	900	*	2	2	2	3	2
000090F	17101	18000	900	*	2	2	2	4	2
000090F	48001	51600	3,600	*	3	2	2	2	3
000090F	189301	191400	2,100	*	2	2	2	3	2
000090F	312901	314100	1,200	*	2	2	3	2	2
000090F	353401	355800	2,400	*	3	2	2	2	2
000091F	68101	73200	5,100	*	2	2	2	1	2
000091F	100801	130500	29,700	*	2	2	2	4	2
000093F	240601	242100	1,500	*	2	1	2	2	1
000093F	244501	246600	2,100	*	2	1	2	2	2
000094F	183901	184800	900	*	2	2	2	1	2
000094F	314401	315600	1,200	*	2	1	2	2	2
000095F	176101	256500	80,400	*	8	8	8	0	8
000095F	257401	258300	900	*	2	2	2	0	2
000095F	272101	273600	1,500	*	2	2	1	2	2
000099F	111601	113100	1,500	*	2	1	2	2	2
000100F	67201	68400	1,200	*	2	2	2	3	2
000100F	194101	195000	900	*	2	2	4	2	2
000101F	171001	172200	1,200	*	2	2	2	2	1
000102F	16501	17400	900	*	2	2	2	5	2
000102F	53101	54300	1,200	*	2	3	2	3	3
000102F	107401	108900	1,500	*	2	2	2	2	3
000102F	215701	216600	900	*	2	2	4	2	2
000103F	1	140100	140,100	*	1	2	2	1	2
000105F	118501	119700	1,200	*	2	2	2	2	1
000108F	7801	8700	900	*	2	2	2	1	2
000110F	21901	23100	1,200	*	2	2	3	2	3
000110F	63901	65700	1,800	*	2	2	2	1	2
000112F	67201	68400	1,200	*	2	2	2	2	3
000117F	78001	154500	76,500	*	2	2	2	0	2
000120F	103801	104700	900	*	2	2	2	3	2
000121F	165601	167700	2,100	*	2	2	1	2	2
000121F	188401	190500	2,100	*	1	1	1	1	2
000121F	191401	193800	2,400	*	1	1	1	1	2
000123F	120301	121500	1,200	*	2	3	3	2	3
000125F	115501	116400	900	*	1	2	2	2	2
000127F	99301	103800	4,500	*	2	2	2	3	2
000128F	51301	54300	3,000	*	2	2	2	4	2
000131F	83401	84600	1,200	*	2	2	2	2	1
000133F	30001	30900	900	*	2	2	2	2	4
000133F	41701	48000	6,300	*	2	2	2	2	1
000135F	123001	123900	900	*	2	2	2	2	3
000136F	75301	76200	900	*	0	0	0	8	0
000139F	48001	57000	9,000	*	2	3	3	2	3
000140F	140701	143980	3,280	*	2	2	0	6	2
000146F	66001	67500	1,500	*	2	2	3	2	2
000161F	9301	12000	2,700	*	2	1	1	1	2
000180F	36301	38100	1,800	*	3	2	2	2	2
000198F	48901	50400	1,500	*	2	2	1	2	2
000198F	50701	52819	2,119	*	2	0	2	2	2
000203F	44701	45600	900	*	2	2	2	3	2

## Sheet: Sheet9 - CNV genes - AvrLr24
GeneID	gene_seqnames	gene_start	gene_end	gene_width	gene_strand	cnv_seqnames	cnv_start	cnv_end	cnv_width	cnv_strand	cnv_S467	cnv_S474	cnv_S521	cnv_S547	cnv_S576
GN104ID162_000075	000000F	448129	448516	388	-	000000F	446701	452100	5,400	*	1	1	1	1	2
GN104ID162_000076	000000F	451202	451966	765	-	000000F	446701	452100	5,400	*	1	1	1	1	2
GN104ID162_000221	000000F	1243295	1245471	2,177	+	000000F	1243501	1248600	5,100	*	3	2	2	2	2
GN104ID162_000486	000000F	2469446	2469990	545	+	000000F	2469901	2473500	3,600	*	1	1	2	2	1
GN104ID162_001204	000001F	779773	781572	1,800	+	000001F	778501	781200	2,700	*	3	2	3	2	2
GN104ID162_001306	000001F	1157565	1160381	2,817	+	000001F	1154701	1161600	6,900	*	2	3	2	2	2
GN104ID162_001456	000001F	1758445	1761991	3,547	-	000001F	1758001	1758900	900	*	2	1	2	2	2
GN104ID162_001587	000001F	2420862	2426032	5,171	-	000001F	2421001	2429700	8,700	*	2	2	2	2	3
GN104ID162_001589	000001F	2434887	2439208	4,322	+	000001F	2435401	2441100	5,700	*	4	4	2	3	3
GN104ID162_001590	000001F	2439413	2441503	2,091	-	000001F	2435401	2441100	5,700	*	4	4	2	3	3
GN104ID162_001593	000001F	2459035	2459439	405	+	000001F	2457901	2465400	7,500	*	2	3	3	3	2
GN104ID162_001594	000001F	2461937	2464227	2,291	-	000001F	2457901	2465400	7,500	*	2	3	3	3	2
GN104ID162_001617	000001F	2535457	2535765	309	-	000001F	2535301	2536500	1,200	*	0	2	2	2	0
GN104ID162_001660	000001F	2673915	2675496	1,582	+	000001F	2674201	2677500	3,300	*	2	2	3	2	2
GN104ID162_001661	000001F	2680204	2680757	554	+	000001F	2679301	2681100	1,800	*	4	2	2	2	2
GN104ID162_001663	000001F	2682407	2682492	86	-	000001F	2682301	2691600	9,300	*	2	2	3	3	2
GN104ID162_001682	000001F	2812532	2813221	690	+	000001F	2806201	2840400	34,200	*	4	2	4	4	2
GN104ID162_001683	000001F	2826133	2826218	86	-	000001F	2806201	2840400	34,200	*	4	2	4	4	2
GN104ID162_001684	000001F	2838837	2840488	1,652	-	000001F	2806201	2840400	34,200	*	4	2	4	4	2
GN104ID162_001707	000001F	2942787	2943056	270	+	000001F	2943001	2969700	26,700	*	4	3	4	4	2
GN104ID162_001708	000001F	2966177	2967859	1,683	-	000001F	2943001	2969700	26,700	*	4	3	4	4	2
GN104ID162_001709	000001F	2968715	2969155	441	-	000001F	2943001	2969700	26,700	*	4	3	4	4	2
GN104ID162_001737	000001F	3085798	3087504	1,707	+	000001F	3086401	3088500	2,100	*	2	2	3	2	3
GN104ID162_001738	000001F	3087912	3088302	391	-	000001F	3086401	3088500	2,100	*	2	2	3	2	3
GN104ID162_001739	000001F	3088359	3088859	501	-	000001F	3086401	3088500	2,100	*	2	2	3	2	3
GN104ID162_001741	000001F	3093496	3096308	2,813	+	000001F	3095401	3096600	1,200	*	2	3	2	2	2
GN104ID162_001757	000001F	3152140	3152628	489	+	000001F	3151501	3153600	2,100	*	2	2	2	8	2
GN104ID162_001758	000001F	3152649	3153638	990	+	000001F	3151501	3153600	2,100	*	2	2	2	8	2
GN104ID162_001786	000001F	3277128	3278067	940	+	000001F	3277501	3278400	900	*	2	2	1	2	2
GN104ID162_002001	000001F	4339860	4341715	1,856	+	000001F	4340401	4341300	900	*	2	2	1	2	2
GN104ID162_002454	000002F	1796706	1797597	892	+	000002F	1796701	1797600	900	*	2	1	2	2	2
GN104ID162_002503	000002F	2085542	2087862	2,321	+	000002F	2087701	2089500	1,800	*	2	2	3	3	4
GN104ID162_002504	000002F	2088055	2089033	979	-	000002F	2087701	2089500	1,800	*	2	2	3	3	4
GN104ID162_002505	000002F	2089365	2090001	637	-	000002F	2087701	2089500	1,800	*	2	2	3	3	4
GN104ID162_002516	000002F	2142619	2143624	1,006	+	000002F	2142601	2143500	900	*	3	2	3	2	2
GN104ID162_002645	000002F	2694277	2694362	86	+	000002F	2694001	2695200	1,200	*	2	6	2	2	2
GN104ID162_002646	000002F	2694699	2694784	86	+	000002F	2694001	2695200	1,200	*	2	6	2	2	2
GN104ID162_002647	000002F	2695121	2695206	86	+	000002F	2694001	2695200	1,200	*	2	6	2	2	2
GN104ID162_002833	000002F	3447514	3448538	1,025	-	000002F	3438301	3452400	14,100	*	2	2	3	2	2
GN104ID162_002837	000002F	3475093	3476515	1,423	-	000002F	3474901	3476400	1,500	*	2	3	2	2	2
GN104ID162_002966	000002F	4224390	4225859	1,470	+	000002F	4225201	4226100	900	*	2	2	3	3	2
GN104ID162_002995	000002F	4362926	4368802	5,877	-	000002F	4366201	4367100	900	*	2	2	2	2	1
GN104ID162_003005	000002F	4391715	4398789	7,075	-	000002F	4394101	4399735	5,635	*	2	6	2	2	2
GN104ID162_003006	000002F	4398820	4399193	374	-	000002F	4394101	4399735	5,635	*	2	6	2	2	2
GN104ID162_003367	000003F	1399024	1403917	4,894	+	000003F	1400701	1402200	1,500	*	2	3	2	3	2
GN104ID162_003470	000003F	1912648	1913560	913	+	000003F	1913401	1914900	1,500	*	4	3	2	2	2
GN104ID162_003471	000003F	1914533	1916226	1,694	-	000003F	1913401	1914900	1,500	*	4	3	2	2	2
GN104ID162_003486	000003F	1985276	1986297	1,022	-	000003F	1980901	2005500	24,600	*	2	2	2	3	2
GN104ID162_003503	000003F	2125795	2126215	421	+	000003F	2126101	2147700	21,600	*	2	4	4	4	3
GN104ID162_003504	000003F	2131119	2131582	464	+	000003F	2126101	2147700	21,600	*	2	4	4	4	3
GN104ID162_003505	000003F	2131822	2131893	72	-	000003F	2126101	2147700	21,600	*	2	4	4	4	3
GN104ID162_003506	000003F	2132217	2132690	474	+	000003F	2126101	2147700	21,600	*	2	4	4	4	3
GN104ID162_003507	000003F	2133568	2134509	942	-	000003F	2126101	2147700	21,600	*	2	4	4	4	3
GN104ID162_003508	000003F	2135348	2139681	4,334	+	000003F	2126101	2147700	21,600	*	2	4	4	4	3
GN104ID162_003509	000003F	2147583	2148992	1,410	+	000003F	2126101	2147700	21,600	*	2	4	4	4	3
GN104ID162_003530	000003F	2230717	2232269	1,553	+	000003F	2229601	2232000	2,400	*	2	2	2	3	2
GN104ID162_003532	000003F	2250425	2251057	633	+	000003F	2248201	2250900	2,700	*	2	3	2	2	2
GN104ID162_003550	000003F	2354058	2354904	847	+	000003F	2354101	2355000	900	*	2	2	2	1	2
GN104ID162_003700	000003F	3084238	3084612	375	-	000003F	3084301	3085500	1,200	*	2	2	2	2	3
GN104ID162_003701	000003F	3090204	3090608	405	+	000003F	3085801	3096600	10,800	*	3	3	2	3	3
GN104ID162_003702	000003F	3090690	3092804	2,115	+	000003F	3085801	3096600	10,800	*	3	3	2	3	3
GN104ID162_003703	000003F	3092907	3095337	2,431	-	000003F	3085801	3096600	10,800	*	3	3	2	3	3
GN104ID162_003706	000003F	3158096	3160616	2,521	-	000003F	3158701	3159600	900	*	2	2	3	2	2
GN104ID162_003716	000003F	3243873	3245528	1,656	-	000003F	3243601	3246600	3,000	*	3	2	2	2	2
GN104ID162_003770	000003F	3499568	3503305	3,738	+	000003F	3501601	3502800	1,200	*	2	2	2	2	1
GN104ID162_003784	000003F	3578684	3581426	2,743	+	000003F	3580801	3589800	9,000	*	2	2	3	2	2
GN104ID162_004551	000004F	2759709	2762604	2,896	+	000004F	2759101	2762700	3,600	*	2	3	2	3	3
GN104ID162_004555	000004F	2784530	2785664	1,135	-	000004F	2783101	2786400	3,300	*	2	2	2	2	4
GN104ID162_004594	000004F	3103565	3103636	72	-	000004F	3103201	3104100	900	*	2	2	2	2	4
GN104ID162_004595	000004F	3103790	3103861	72	-	000004F	3103201	3104100	900	*	2	2	2	2	4
GN104ID162_004713	000004F	3659411	3660926	1,516	+	000004F	3660001	3667800	7,800	*	3	4	2	2	4
GN104ID162_004714	000004F	3661349	3663385	2,037	+	000004F	3660001	3667800	7,800	*	3	4	2	2	4
GN104ID162_004715	000004F	3663917	3665940	2,024	-	000004F	3660001	3667800	7,800	*	3	4	2	2	4
GN104ID162_004717	000004F	3674758	3676638	1,881	-	000004F	3675001	3680100	5,100	*	2	2	4	2	2
GN104ID162_004737	000004F	3768520	3769716	1,197	+	000004F	3769201	3771000	1,800	*	3	2	2	2	2
GN104ID162_004738	000004F	3770103	3770561	459	-	000004F	3769201	3771000	1,800	*	3	2	2	2	2
GN104ID162_004790	000004F	4011151	4011528	378	+	000004F	3997801	4013700	15,900	*	3	2	2	4	3
GN104ID162_004791	000004F	4011560	4012177	618	+	000004F	3997801	4013700	15,900	*	3	2	2	4	3
GN104ID162_004792	000004F	4012255	4012727	473	+	000004F	3997801	4013700	15,900	*	3	2	2	4	3
GN104ID162_004793	000004F	4013039	4013389	351	+	000004F	3997801	4013700	15,900	*	3	2	2	4	3
GN104ID162_004799	000004F	4043099	4050773	7,675	+	000004F	4047601	4052400	4,800	*	2	3	2	3	3
GN104ID162_004800	000004F	4051366	4051814	449	+	000004F	4047601	4052400	4,800	*	2	3	2	3	3
GN104ID162_004816	000004F	4126338	4127251	914	+	000004F	4126501	4127400	900	*	2	3	2	2	3
GN104ID162_004993	000005F	708269	708595	327	-	000005F	702001	715500	13,500	*	2	2	5	2	3
GN104ID162_004994	000005F	708848	712192	3,345	+	000005F	702001	715500	13,500	*	2	2	5	2	3
GN104ID162_005046	000005F	962572	965507	2,936	-	000005F	965101	966600	1,500	*	2	2	2	3	2
GN104ID162_005065	000005F	1062048	1066830	4,783	-	000005F	1063201	1064100	900	*	2	3	2	2	2
GN104ID162_005519	000005F	3324017	3324967	951	-	000005F	3324001	3324900	900	*	2	2	2	3	2
GN104ID162_005520	000005F	3331588	3333655	2,068	+	000005F	3330601	3331800	1,200	*	2	2	2	3	2
GN104ID162_005546	000006F	59834	60980	1,147	+	000006F	54301	70500	16,200	*	3	2	2	2	2
GN104ID162_005547	000006F	68142	70669	2,528	-	000006F	54301	70500	16,200	*	3	2	2	2	2
GN104ID162_005553	000006F	90221	92774	2,554	+	000006F	90601	91800	1,200	*	1	2	2	2	2
GN104ID162_005582	000006F	212078	217241	5,164	+	000006F	214801	215700	900	*	2	2	3	2	2
GN104ID162_005584	000006F	221801	222391	591	-	000006F	219901	226800	6,900	*	2	2	3	2	2
GN104ID162_005594	000006F	256054	257358	1,305	-	000006F	253201	260400	7,200	*	2	2	2	3	2
GN104ID162_005595	000006F	257387	262397	5,011	-	000006F	253201	260400	7,200	*	2	2	2	3	2
GN104ID162_005599	000006F	276088	279763	3,676	+	000006F	278101	299700	21,600	*	2	3	2	2	2
GN104ID162_005600	000006F	280609	281848	1,240	+	000006F	278101	299700	21,600	*	2	3	2	2	2
GN104ID162_005601	000006F	283249	283841	593	+	000006F	278101	299700	21,600	*	2	3	2	2	2
GN104ID162_005602	000006F	288543	288617	75	-	000006F	278101	299700	21,600	*	2	3	2	2	2
GN104ID162_005603	000006F	289674	293506	3,833	-	000006F	278101	299700	21,600	*	2	3	2	2	2
GN104ID162_005614	000006F	391978	393440	1,463	+	000006F	392401	423300	30,900	*	4	4	2	2	2
GN104ID162_005615	000006F	393779	395001	1,223	+	000006F	392401	423300	30,900	*	4	4	2	2	2
GN104ID162_005616	000006F	397278	397920	643	-	000006F	392401	423300	30,900	*	4	4	2	2	2
GN104ID162_005617	000006F	404652	405586	935	+	000006F	392401	423300	30,900	*	4	4	2	2	2
GN104ID162_005618	000006F	406041	406115	75	+	000006F	392401	423300	30,900	*	4	4	2	2	2
GN104ID162_005619	000006F	410025	410368	344	-	000006F	392401	423300	30,900	*	4	4	2	2	2
GN104ID162_005685	000006F	887385	887879	495	+	000006F	882901	890400	7,500	*	2	2	3	2	2
GN104ID162_005763	000006F	1334977	1338485	3,509	-	000006F	1326901	1357800	30,900	*	2	0	2	2	2
GN104ID162_005764	000006F	1340536	1343625	3,090	+	000006F	1326901	1357800	30,900	*	2	0	2	2	2
GN104ID162_005765	000006F	1346829	1348030	1,202	+	000006F	1326901	1357800	30,900	*	2	0	2	2	2
GN104ID162_005766	000006F	1355707	1357658	1,952	-	000006F	1326901	1357800	30,900	*	2	0	2	2	2
GN104ID162_005772	000006F	1400006	1400880	875	-	000006F	1399501	1401000	1,500	*	1	2	2	1	1
GN104ID162_005777	000006F	1456168	1457402	1,235	-	000006F	1456501	1459800	3,300	*	2	2	3	2	3
GN104ID162_005976	000006F	2344275	2345048	774	+	000006F	2342701	2344500	1,800	*	2	2	2	3	3
GN104ID162_006025	000006F	2589996	2594039	4,044	+	000006F	2591101	2592900	1,800	*	2	2	2	2	1
GN104ID162_006284	000008F	28731	29114	384	-	000008F	14401	48300	33,900	*	4	5	3	3	3
GN104ID162_006285	000008F	30973	31737	765	+	000008F	14401	48300	33,900	*	4	5	3	3	3
GN104ID162_006295	000008F	97765	100744	2,980	-	000008F	97501	125400	27,900	*	3	4	4	2	4
GN104ID162_006296	000008F	103567	103652	86	+	000008F	97501	125400	27,900	*	3	4	4	2	4
GN104ID162_006297	000008F	103950	104655	706	+	000008F	97501	125400	27,900	*	3	4	4	2	4
GN104ID162_006298	000008F	106336	107382	1,047	+	000008F	97501	125400	27,900	*	3	4	4	2	4
GN104ID162_006299	000008F	119979	121385	1,407	-	000008F	97501	125400	27,900	*	3	4	4	2	4
GN104ID162_006300	000008F	121458	122197	740	-	000008F	97501	125400	27,900	*	3	4	4	2	4
GN104ID162_006301	000008F	123302	125174	1,873	+	000008F	97501	125400	27,900	*	3	4	4	2	4
GN104ID162_006302	000008F	125391	126293	903	+	000008F	97501	125400	27,900	*	3	4	4	2	4
GN104ID162_006340	000008F	458620	461330	2,711	+	000008F	458401	460500	2,100	*	3	3	3	2	2
GN104ID162_006404	000008F	750788	751123	336	-	000008F	748501	755700	7,200	*	2	2	2	2	3
GN104ID162_006405	000008F	755446	755796	351	-	000008F	748501	755700	7,200	*	2	2	2	2	3
GN104ID162_006421	000008F	815319	815632	314	+	000008F	815401	817200	1,800	*	3	2	3	2	2
GN104ID162_006459	000008F	983979	985844	1,866	+	000008F	984301	985200	900	*	3	2	3	2	3
GN104ID162_006610	000008F	1646576	1647953	1,378	+	000008F	1645501	1647900	2,400	*	2	2	2	5	2
GN104ID162_006701	000008F	2076497	2078025	1,529	-	000008F	2076901	2079300	2,400	*	2	1	2	1	2
GN104ID162_006702	000008F	2079105	2080904	1,800	-	000008F	2076901	2079300	2,400	*	2	1	2	1	2
GN104ID162_006807	000008F	2531602	2531901	300	+	000008F	2531701	2532600	900	*	1	2	2	2	2
GN104ID162_006808	000008F	2531989	2532840	852	+	000008F	2531701	2532600	900	*	1	2	2	2	2
GN104ID162_006867	000008F	2752864	2753747	884	-	000008F	2752801	2755500	2,700	*	1	2	2	2	2
GN104ID162_006868	000008F	2753978	2754266	289	-	000008F	2752801	2755500	2,700	*	1	2	2	2	2
GN104ID162_007061	000009F	544782	555699	10,918	+	000009F	554401	555300	900	*	2	2	3	2	2
GN104ID162_007330	000009F	1846515	1847819	1,305	+	000009F	1846201	1848300	2,100	*	2	2	3	2	2
GN104ID162_007351	000009F	1938571	1940838	2,268	+	000009F	1937101	1941300	4,200	*	3	3	2	3	3
GN104ID162_007469	000009F	2529570	2533377	3,808	-	000009F	2528101	2531100	3,000	*	1	2	2	2	1
GN104ID162_007490	000009F	2627072	2627689	618	+	000009F	2626801	2628000	1,200	*	2	2	2	1	2
GN104ID162_007681	000010F	357551	361796	4,246	-	000010F	357901	358800	900	*	6	2	2	2	2
GN104ID162_007688	000010F	382408	386218	3,811	-	000010F	384901	385800	900	*	2	2	2	2	0
GN104ID162_008104	000010F	2316339	2316410	72	-	000010F	2315401	2316900	1,500	*	3	2	2	2	2
GN104ID162_008156	000010F	2612379	2612855	477	-	000010F	2612401	2617200	4,800	*	3	2	2	2	2
GN104ID162_008198	000010F	2835690	2840137	4,448	-	000010F	2838601	2839800	1,200	*	2	3	2	2	2
GN104ID162_008201	000010F	2852119	2855767	3,649	-	000010F	2853301	2854200	900	*	2	2	3	2	2
GN104ID162_008232	000011F	10624	11860	1,237	+	000011F	3301	19200	15,900	*	4	3	4	3	4
GN104ID162_008233	000011F	13329	16046	2,718	-	000011F	3301	19200	15,900	*	4	3	4	3	4
GN104ID162_008234	000011F	18374	18871	498	+	000011F	3301	19200	15,900	*	4	3	4	3	4
GN104ID162_008239	000011F	28486	28834	349	+	000011F	28201	30300	2,100	*	3	2	2	2	3
GN104ID162_008242	000011F	36052	41564	5,513	-	000011F	35701	36600	900	*	3	2	2	3	3
GN104ID162_008242	000011F	36052	41564	5,513	-	000011F	37201	48300	11,100	*	5	3	3	3	2
GN104ID162_008243	000011F	42309	46749	4,441	+	000011F	37201	48300	11,100	*	5	3	3	3	2
GN104ID162_008244	000011F	48189	50263	2,075	+	000011F	37201	48300	11,100	*	5	3	3	3	2
GN104ID162_008244	000011F	48189	50263	2,075	+	000011F	48601	51300	2,700	*	3	2	2	3	2
GN104ID162_008246	000011F	58282	62331	4,050	+	000011F	59701	95400	35,700	*	3	3	3	3	2
GN104ID162_008247	000011F	64860	65355	496	+	000011F	59701	95400	35,700	*	3	3	3	3	2
GN104ID162_008248	000011F	65489	67189	1,701	-	000011F	59701	95400	35,700	*	3	3	3	3	2
GN104ID162_008249	000011F	79775	81244	1,470	-	000011F	59701	95400	35,700	*	3	3	3	3	2
GN104ID162_008250	000011F	89136	89435	300	-	000011F	59701	95400	35,700	*	3	3	3	3	2
GN104ID162_008251	000011F	94063	94137	75	-	000011F	59701	95400	35,700	*	3	3	3	3	2
GN104ID162_008264	000011F	265510	265845	336	+	000011F	263701	267300	3,600	*	2	3	3	2	3
GN104ID162_008265	000011F	269958	272907	2,950	-	000011F	268501	272100	3,600	*	3	2	3	3	2
GN104ID162_008326	000011F	599290	599760	471	-	000011F	599401	602100	2,700	*	2	2	2	2	3
GN104ID162_008718	000011F	2441622	2442407	786	+	000011F	2424001	2444100	20,100	*	2	2	2	2	3
GN104ID162_008781	000011F	2686000	2691697	5,698	-	000011F	2689501	2690400	900	*	2	2	2	3	2
GN104ID162_008820	000011F	2895620	2896806	1,187	-	000011F	2894701	2910341	15,641	*	3	3	4	3	3
GN104ID162_008821	000011F	2896905	2896979	75	+	000011F	2894701	2910341	15,641	*	3	3	4	3	3
GN104ID162_008822	000011F	2897122	2897996	875	-	000011F	2894701	2910341	15,641	*	3	3	4	3	3
GN104ID162_008823	000011F	2904093	2904757	665	+	000011F	2894701	2910341	15,641	*	3	3	4	3	3
GN104ID162_008824	000011F	2904795	2906193	1,399	+	000011F	2894701	2910341	15,641	*	3	3	4	3	3
GN104ID162_009135	000012F	1258793	1260044	1,252	-	000012F	1249201	1261200	12,000	*	2	3	2	3	3
GN104ID162_009252	000012F	1888678	1891287	2,610	-	000012F	1890601	1891800	1,200	*	2	2	1	2	2
GN104ID162_009253	000012F	1894930	1895912	983	-	000012F	1894501	1896600	2,100	*	2	2	1	2	2
GN104ID162_009372	000012F	2573485	2575627	2,143	-	000012F	2574301	2575200	900	*	2	2	2	1	2
GN104ID162_009394	000013F	27272	30610	3,339	-	000013F	29401	30600	1,200	*	1	2	2	2	2
GN104ID162_009435	000013F	213602	216287	2,686	+	000013F	214201	215700	1,500	*	2	3	2	2	2
GN104ID162_009502	000013F	616623	625843	9,221	-	000013F	615601	617700	2,100	*	3	2	2	3	2
GN104ID162_009559	000013F	878689	881076	2,388	+	000013F	878101	882300	4,200	*	2	2	2	2	4
GN104ID162_009738	000013F	1546022	1548410	2,389	-	000013F	1544701	1553400	8,700	*	3	2	2	3	2
GN104ID162_009772	000013F	1727240	1729698	2,459	+	000013F	1724701	1744200	19,500	*	3	3	3	3	2
GN104ID162_009773	000013F	1730687	1731832	1,146	+	000013F	1724701	1744200	19,500	*	3	3	3	3	2
GN104ID162_009777	000013F	1789253	1790358	1,106	+	000013F	1782601	1791900	9,300	*	3	3	3	3	2
GN104ID162_009778	000013F	1790598	1792742	2,145	-	000013F	1782601	1791900	9,300	*	3	3	3	3	2
GN104ID162_009822	000013F	2054769	2056676	1,908	+	000013F	2053501	2061000	7,500	*	3	2	2	2	2
GN104ID162_009897	000013F	2497873	2499449	1,577	-	000013F	2498701	2504100	5,400	*	2	2	3	3	3
GN104ID162_009955	000013F	2771703	2773111	1,409	+	000013F	2772601	2773800	1,200	*	3	3	2	2	2
GN104ID162_009956	000013F	2773147	2774223	1,077	+	000013F	2772601	2773800	1,200	*	3	3	2	2	2
GN104ID162_009974	000013F	2828582	2829567	986	-	000013F	2828701	2829600	900	*	2	2	5	2	2
GN104ID162_009988	000013F	2898111	2901046	2,936	-	000013F	2898901	2900400	1,500	*	2	3	2	2	2
GN104ID162_009989	000013F	2905082	2907517	2,436	+	000013F	2907001	2922600	15,600	*	2	3	3	3	3
GN104ID162_009990	000013F	2909442	2910093	652	+	000013F	2907001	2922600	15,600	*	2	3	3	3	3
GN104ID162_009991	000013F	2918670	2920154	1,485	-	000013F	2907001	2922600	15,600	*	2	3	3	3	3
GN104ID162_009998	000014F	11152	11831	680	+	000014F	11101	12000	900	*	2	4	2	2	2
GN104ID162_010075	000014F	430984	431350	367	-	000014F	426301	431100	4,800	*	2	2	2	2	3
GN104ID162_010304	000014F	1323767	1329024	5,258	-	000014F	1327801	1328700	900	*	1	1	1	2	1
GN104ID162_010480	000014F	2232758	2235902	3,145	-	000014F	2232901	2234400	1,500	*	2	3	2	2	2
GN104ID162_010801	000016F	1095830	1097907	2,078	-	000016F	1095001	1096200	1,200	*	2	2	3	2	2
GN104ID162_011132	000017F	195730	199467	3,738	-	000017F	196201	197100	900	*	3	2	3	3	3
GN104ID162_011203	000017F	585895	587803	1,909	-	000017F	587101	588000	900	*	2	3	2	2	2
GN104ID162_011950	000018F	2358293	2359750	1,458	-	000018F	2358901	2359800	900	*	2	3	2	3	2
GN104ID162_012022	000018F	2643142	2643487	346	+	000018F	2642401	2644200	1,800	*	3	2	3	3	3
GN104ID162_012066	000019F	133863	135980	2,118	+	000019F	133501	137400	3,900	*	3	3	3	2	2
GN104ID162_012067	000019F	137133	137518	386	-	000019F	133501	137400	3,900	*	3	3	3	2	2
GN104ID162_012159	000019F	466532	467115	584	+	000019F	466201	479400	13,200	*	3	4	4	3	2
GN104ID162_012160	000019F	476382	476863	482	+	000019F	466201	479400	13,200	*	3	4	4	3	2
GN104ID162_012247	000019F	922164	926329	4,166	-	000019F	923101	932700	9,600	*	2	2	2	2	3
GN104ID162_012284	000019F	1067190	1069019	1,830	+	000019F	1066801	1076100	9,300	*	2	2	3	3	3
GN104ID162_012285	000019F	1071755	1074806	3,052	+	000019F	1066801	1076100	9,300	*	2	2	3	3	3
GN104ID162_012286	000019F	1074849	1075280	432	+	000019F	1066801	1076100	9,300	*	2	2	3	3	3
GN104ID162_012325	000019F	1297384	1299767	2,384	+	000019F	1298101	1305000	6,900	*	3	3	3	2	2
GN104ID162_012326	000019F	1299899	1302282	2,384	+	000019F	1298101	1305000	6,900	*	3	3	3	2	2
GN104ID162_012356	000019F	1431321	1433490	2,170	-	000019F	1423201	1434000	10,800	*	2	2	2	2	3
GN104ID162_012386	000019F	1520529	1520864	336	+	000019F	1520701	1521600	900	*	2	3	2	2	2
GN104ID162_012415	000019F	1625148	1629712	4,565	+	000019F	1628401	1630500	2,100	*	2	2	3	2	3
GN104ID162_012483	000019F	2027156	2028357	1,202	+	000019F	2017501	2027400	9,900	*	3	2	2	2	3
GN104ID162_012562	000020F	93325	93832	508	+	000020F	93301	94200	900	*	1	1	1	1	2
GN104ID162_012563	000020F	95510	98173	2,664	+	000020F	97201	99600	2,400	*	2	1	1	2	2
GN104ID162_012564	000020F	98947	99414	468	-	000020F	97201	99600	2,400	*	2	1	1	2	2
GN104ID162_012576	000020F	176077	180499	4,423	-	000020F	175801	191400	15,600	*	1	2	1	1	1
GN104ID162_012577	000020F	180849	186364	5,516	+	000020F	175801	191400	15,600	*	1	2	1	1	1
GN104ID162_012578	000020F	190973	191413	441	-	000020F	175801	191400	15,600	*	1	2	1	1	1
GN104ID162_012579	000020F	191797	192605	809	+	000020F	192001	192900	900	*	1	2	1	1	1
GN104ID162_012626	000020F	506495	506935	441	-	000020F	506701	507900	1,200	*	2	1	2	2	2
GN104ID162_012627	000020F	507359	508091	733	+	000020F	506701	507900	1,200	*	2	1	2	2	2
GN104ID162_012643	000020F	573225	575366	2,142	-	000020F	573901	574800	900	*	2	2	2	2	1
GN104ID162_012795	000020F	1485677	1486012	336	+	000020F	1480501	1485900	5,400	*	2	3	2	3	2
GN104ID162_012811	000020F	1550326	1551886	1,561	-	000020F	1548901	1550700	1,800	*	3	2	2	3	3
GN104ID162_012811	000020F	1550326	1551886	1,561	-	000020F	1551601	1553400	1,800	*	2	2	2	3	2
GN104ID162_012812	000020F	1551909	1552739	831	-	000020F	1551601	1553400	1,800	*	2	2	2	3	2
GN104ID162_012962	000020F	2273486	2276900	3,415	+	000020F	2271901	2279400	7,500	*	2	2	3	2	4
GN104ID162_012988	000021F	162202	163097	896	-	000021F	162001	162900	900	*	2	3	3	2	2
GN104ID162_013006	000021F	263412	265323	1,912	-	000021F	265201	266100	900	*	2	3	2	2	2
GN104ID162_013176	000021F	1052975	1054536	1,562	-	000021F	1053901	1054800	900	*	2	2	1	2	2
GN104ID162_013177	000021F	1054693	1056028	1,336	+	000021F	1053901	1054800	900	*	2	2	1	2	2
GN104ID162_013213	000021F	1244449	1245459	1,011	-	000021F	1243501	1244700	1,200	*	3	3	3	2	3
GN104ID162_013230	000021F	1375361	1375929	569	+	000021F	1375801	1378200	2,400	*	3	3	2	2	2
GN104ID162_013640	000022F	1156774	1159480	2,707	-	000022F	1158001	1159200	1,200	*	2	2	1	2	2
GN104ID162_013668	000022F	1288388	1288794	407	-	000022F	1287601	1288500	900	*	1	2	2	2	2
GN104ID162_013810	000022F	1987576	1989570	1,995	-	000022F	1985101	1994400	9,300	*	2	3	2	2	2
GN104ID162_013811	000022F	1994325	1994907	583	-	000022F	1985101	1994400	9,300	*	2	3	2	2	2
GN104ID162_013818	000022F	2031843	2032335	493	-	000022F	2030401	2037300	6,900	*	2	2	3	2	2
GN104ID162_013819	000022F	2032361	2034119	1,759	+	000022F	2030401	2037300	6,900	*	2	2	3	2	2
GN104ID162_013820	000022F	2034365	2035213	849	-	000022F	2030401	2037300	6,900	*	2	2	3	2	2
GN104ID162_014304	000023F	2072133	2072875	743	-	000023F	2070301	2073228	2,928	*	2	2	2	1	2
GN104ID162_014401	000024F	466780	468349	1,570	+	000024F	468001	474600	6,600	*	2	5	4	2	2
GN104ID162_014402	000024F	476307	477005	699	-	000024F	475801	477900	2,100	*	4	4	4	2	2
GN104ID162_014549	000024F	1146715	1148269	1,555	+	000024F	1146601	1147500	900	*	1	2	2	2	2
GN104ID162_014553	000024F	1210288	1211133	846	+	000024F	1206601	1226400	19,800	*	2	1	2	2	2
GN104ID162_014554	000024F	1224383	1226186	1,804	+	000024F	1206601	1226400	19,800	*	2	1	2	2	2
GN104ID162_014583	000024F	1378745	1380166	1,422	-	000024F	1377901	1380000	2,100	*	2	2	2	3	3
GN104ID162_014767	000024F	2141998	2142477	480	+	000024F	2141401	2142600	1,200	*	2	2	2	1	2
GN104ID162_014930	000025F	567808	568192	385	+	000025F	567301	568500	1,200	*	3	3	2	2	2
GN104ID162_014931	000025F	568308	569523	1,216	+	000025F	567301	568500	1,200	*	3	3	2	2	2
GN104ID162_015039	000025F	1081704	1084594	2,891	+	000025F	1084501	1087200	2,700	*	2	2	2	4	2
GN104ID162_015078	000025F	1277883	1278627	745	-	000025F	1278001	1279800	1,800	*	2	3	2	2	2
GN104ID162_015079	000025F	1279173	1279412	240	+	000025F	1278001	1279800	1,800	*	2	3	2	2	2
GN104ID162_015277	000026F	120927	122578	1,652	-	000026F	120001	121200	1,200	*	2	2	1	2	2
GN104ID162_015596	000026F	1601824	1601890	67	-	000026F	1600501	1603500	3,000	*	2	2	2	1	2
GN104ID162_015682	000027F	76717	79813	3,097	-	000027F	79501	104700	25,200	*	2	3	2	2	2
GN104ID162_015683	000027F	82003	82512	510	+	000027F	79501	104700	25,200	*	2	3	2	2	2
GN104ID162_015684	000027F	95222	96638	1,417	-	000027F	79501	104700	25,200	*	2	3	2	2	2
GN104ID162_015685	000027F	97152	98015	864	+	000027F	79501	104700	25,200	*	2	3	2	2	2
GN104ID162_015691	000027F	136277	138061	1,785	+	000027F	136801	138600	1,800	*	2	3	2	2	2
GN104ID162_015695	000027F	151917	151988	72	+	000027F	151801	164700	12,900	*	2	2	6	2	3
GN104ID162_015697	000027F	179511	180917	1,407	+	000027F	177301	184200	6,900	*	4	4	4	3	2
GN104ID162_015698	000027F	182397	183627	1,231	+	000027F	177301	184200	6,900	*	4	4	4	3	2
GN104ID162_015700	000027F	212538	214812	2,275	-	000027F	214201	219900	5,700	*	2	3	3	2	2
GN104ID162_015701	000027F	214983	217054	2,072	+	000027F	214201	219900	5,700	*	2	3	3	2	2
GN104ID162_015702	000027F	219755	220718	964	+	000027F	214201	219900	5,700	*	2	3	3	2	2
GN104ID162_015909	000027F	1274295	1275500	1,206	+	000027F	1274101	1275900	1,800	*	2	2	2	1	2
GN104ID162_015912	000027F	1285193	1285895	703	+	000027F	1284901	1287000	2,100	*	2	1	2	1	2
GN104ID162_015913	000027F	1286275	1286808	534	-	000027F	1284901	1287000	2,100	*	2	1	2	1	2
GN104ID162_015929	000027F	1350206	1350613	408	-	000027F	1350601	1351500	900	*	1	2	2	2	2
GN104ID162_015930	000027F	1355799	1356182	384	-	000027F	1354501	1356000	1,500	*	1	1	2	1	2
GN104ID162_016058	000028F	46559	52969	6,411	+	000028F	48901	50700	1,800	*	2	3	3	2	3
GN104ID162_016091	000028F	162507	164394	1,888	-	000028F	163801	165900	2,100	*	2	2	4	2	2
GN104ID162_016092	000028F	165805	167705	1,901	+	000028F	163801	165900	2,100	*	2	2	4	2	2
GN104ID162_016130	000028F	315983	319076	3,094	+	000028F	316801	318900	2,100	*	2	2	2	2	3
GN104ID162_016451	000028F	1641732	1645124	3,393	+	000028F	1640701	1642200	1,500	*	2	2	2	2	1
GN104ID162_016480	000028F	1735775	1736098	324	-	000028F	1734901	1735800	900	*	2	2	2	1	2
GN104ID162_016496	000029F	102125	102602	478	-	000029F	100801	107100	6,300	*	3	2	3	3	3
GN104ID162_016497	000029F	103136	104076	941	+	000029F	100801	107100	6,300	*	3	2	3	3	3
GN104ID162_016498	000029F	106973	107299	327	+	000029F	100801	107100	6,300	*	3	2	3	3	3
GN104ID162_016543	000029F	250620	252972	2,353	-	000029F	251101	253200	2,100	*	3	2	2	2	2
GN104ID162_016630	000029F	585750	587298	1,549	+	000029F	585901	587400	1,500	*	2	2	2	1	2
GN104ID162_016671	000029F	850146	852689	2,544	-	000029F	848701	850200	1,500	*	3	2	2	2	2
GN104ID162_016710	000029F	1122918	1124441	1,524	-	000029F	1122601	1123500	900	*	2	2	2	2	1
GN104ID162_016837	000030F	120138	121082	945	+	000030F	120601	122400	1,800	*	2	2	3	2	2
GN104ID162_016838	000030F	122035	124229	2,195	-	000030F	120601	122400	1,800	*	2	2	3	2	2
GN104ID162_016884	000030F	457078	458389	1,312	+	000030F	457501	466800	9,300	*	4	3	2	2	4
GN104ID162_016885	000030F	464452	466947	2,496	-	000030F	457501	466800	9,300	*	4	3	2	2	4
GN104ID162_016943	000030F	848980	853155	4,176	-	000030F	850501	851400	900	*	2	2	2	2	4
GN104ID162_017094	000030F	1506554	1508523	1,970	-	000030F	1507501	1508400	900	*	3	2	3	3	3
GN104ID162_017111	000030F	1573860	1574845	986	-	000030F	1573801	1581000	7,200	*	2	2	2	2	3
GN104ID162_017112	000030F	1575020	1575805	786	-	000030F	1573801	1581000	7,200	*	2	2	2	2	3
GN104ID162_017113	000030F	1575940	1577046	1,107	-	000030F	1573801	1581000	7,200	*	2	2	2	2	3
GN104ID162_017114	000030F	1577082	1577357	276	+	000030F	1573801	1581000	7,200	*	2	2	2	2	3
GN104ID162_017344	000031F	914788	916395	1,608	+	000031F	916201	920400	4,200	*	0	0	0	7	0
GN104ID162_017345	000031F	916506	917997	1,492	-	000031F	916201	920400	4,200	*	0	0	0	7	0
GN104ID162_017346	000031F	919978	920596	619	+	000031F	916201	920400	4,200	*	0	0	0	7	0
GN104ID162_017771	000032F	1112599	1115344	2,746	+	000032F	1113301	1120200	6,900	*	2	2	2	2	1
GN104ID162_017772	000032F	1118452	1118931	480	-	000032F	1113301	1120200	6,900	*	2	2	2	2	1
GN104ID162_017786	000032F	1234787	1236556	1,770	-	000032F	1230601	1241400	10,800	*	3	2	2	2	2
GN104ID162_017787	000032F	1236644	1239348	2,705	+	000032F	1230601	1241400	10,800	*	3	2	2	2	2
GN104ID162_017801	000032F	1298484	1303251	4,768	+	000032F	1299601	1303800	4,200	*	3	3	2	3	3
GN104ID162_017819	000032F	1416730	1418290	1,561	-	000032F	1412401	1427100	14,700	*	3	2	3	2	3
GN104ID162_017843	000032F	1546505	1549084	2,580	+	000032F	1548301	1550700	2,400	*	2	2	2	1	2
GN104ID162_017848	000032F	1576480	1577799	1,320	+	000032F	1577101	1578600	1,500	*	2	2	2	1	2
GN104ID162_018075	000033F	1171914	1174769	2,856	-	000033F	1173301	1176600	3,300	*	3	2	2	2	2
GN104ID162_018076	000033F	1174984	1175517	534	-	000033F	1173301	1176600	3,300	*	3	2	2	2	2
GN104ID162_018077	000033F	1176239	1178023	1,785	-	000033F	1173301	1176600	3,300	*	3	2	2	2	2
GN104ID162_018092	000033F	1293386	1294483	1,098	-	000033F	1293001	1294500	1,500	*	2	2	2	3	2
GN104ID162_018093	000033F	1308076	1308537	462	-	000033F	1301401	1320900	19,500	*	3	3	2	3	3
GN104ID162_018094	000033F	1318566	1318651	86	-	000033F	1301401	1320900	19,500	*	3	3	2	3	3
GN104ID162_018095	000033F	1318988	1319073	86	-	000033F	1301401	1320900	19,500	*	3	3	2	3	3
GN104ID162_018104	000033F	1445455	1447588	2,134	+	000033F	1446901	1447800	900	*	2	2	2	5	2
GN104ID162_018105	000033F	1447694	1450616	2,923	+	000033F	1446901	1447800	900	*	2	2	2	5	2
GN104ID162_018112	000034F	44877	46003	1,127	-	000034F	44101	45300	1,200	*	2	2	3	2	2
GN104ID162_018424	000034F	1479610	1481043	1,434	-	000034F	1478101	1485900	7,800	*	2	2	2	2	3
GN104ID162_018558	000035F	549821	551699	1,879	-	000035F	551401	552900	1,500	*	3	3	3	2	3
GN104ID162_018563	000035F	568089	571174	3,086	+	000035F	570901	571800	900	*	0	0	0	7	0
GN104ID162_018583	000035F	664547	664870	324	-	000035F	663901	672300	8,400	*	1	2	2	2	2
GN104ID162_018584	000035F	668967	670606	1,640	-	000035F	663901	672300	8,400	*	1	2	2	2	2
GN104ID162_018726	000035F	1341882	1343252	1,371	+	000035F	1342801	1343700	900	*	1	1	2	2	2
GN104ID162_018727	000035F	1343452	1343826	375	+	000035F	1342801	1343700	900	*	1	1	2	2	2
GN104ID162_018745	000036F	39718	39791	74	+	000036F	39001	40200	1,200	*	2	2	2	2	4
GN104ID162_018747	000036F	43640	43713	74	-	000036F	42601	43800	1,200	*	2	2	2	2	0
GN104ID162_018952	000036F	1180780	1181307	528	-	000036F	1179601	1188900	9,300	*	2	1	2	2	2
GN104ID162_018953	000036F	1184959	1185464	506	-	000036F	1179601	1188900	9,300	*	2	1	2	2	2
GN104ID162_018954	000036F	1189233	1192595	3,363	-	000036F	1190701	1192800	2,100	*	2	1	2	2	2
GN104ID162_018955	000036F	1195508	1196227	720	-	000036F	1194001	1227900	33,900	*	2	1	2	2	2
GN104ID162_018956	000036F	1198563	1199371	809	-	000036F	1194001	1227900	33,900	*	2	1	2	2	2
GN104ID162_018957	000036F	1203095	1204705	1,611	-	000036F	1194001	1227900	33,900	*	2	1	2	2	2
GN104ID162_018958	000036F	1208817	1209605	789	-	000036F	1194001	1227900	33,900	*	2	1	2	2	2
GN104ID162_018959	000036F	1213006	1213491	486	-	000036F	1194001	1227900	33,900	*	2	1	2	2	2
GN104ID162_018960	000036F	1213730	1214298	569	-	000036F	1194001	1227900	33,900	*	2	1	2	2	2
GN104ID162_018961	000036F	1215773	1216715	943	-	000036F	1194001	1227900	33,900	*	2	1	2	2	2
GN104ID162_018962	000036F	1219421	1223667	4,247	-	000036F	1194001	1227900	33,900	*	2	1	2	2	2
GN104ID162_018963	000036F	1220954	1221025	72	+	000036F	1194001	1227900	33,900	*	2	1	2	2	2
GN104ID162_019013	000037F	103743	105538	1,796	+	000037F	93601	105900	12,300	*	2	2	3	2	2
GN104ID162_019322	000038F	42182	42739	558	+	000038F	42601	57000	14,400	*	3	3	2	3	3
GN104ID162_019323	000038F	42905	44594	1,690	+	000038F	42601	57000	14,400	*	3	3	2	3	3
GN104ID162_019324	000038F	49380	51959	2,580	+	000038F	42601	57000	14,400	*	3	3	2	3	3
GN104ID162_019325	000038F	55980	57543	1,564	+	000038F	42601	57000	14,400	*	3	3	2	3	3
GN104ID162_019346	000038F	177966	180252	2,287	-	000038F	177601	178500	900	*	2	1	1	1	1
GN104ID162_019347	000038F	183182	183918	737	+	000038F	181801	183600	1,800	*	2	2	2	1	2
GN104ID162_019365	000038F	299691	302447	2,757	-	000038F	298501	299700	1,200	*	2	0	2	2	2
GN104ID162_019405	000038F	599941	603647	3,707	-	000038F	602101	603000	900	*	2	2	1	2	2
GN104ID162_019423	000038F	764831	767841	3,011	-	000038F	755701	766200	10,500	*	2	3	2	2	3
GN104ID162_019524	000038F	1230733	1231203	471	-	000038F	1229401	1258500	29,100	*	3	3	2	2	2
GN104ID162_019525	000038F	1232280	1232644	365	-	000038F	1229401	1258500	29,100	*	3	3	2	2	2
GN104ID162_019526	000038F	1234949	1236046	1,098	+	000038F	1229401	1258500	29,100	*	3	3	2	2	2
GN104ID162_019527	000038F	1243705	1247634	3,930	-	000038F	1229401	1258500	29,100	*	3	3	2	2	2
GN104ID162_019529	000038F	1286481	1288533	2,053	+	000038F	1269601	1295400	25,800	*	5	3	5	5	5
GN104ID162_019530	000038F	1293269	1293340	72	-	000038F	1269601	1295400	25,800	*	5	3	5	5	5
GN104ID162_019531	000038F	1293494	1293565	72	-	000038F	1269601	1295400	25,800	*	5	3	5	5	5
GN104ID162_019536	000038F	1326544	1327224	681	-	000038F	1326001	1327200	1,200	*	3	2	2	2	2
GN104ID162_019600	000039F	322087	322712	626	+	000039F	322201	336000	13,800	*	2	2	2	3	2
GN104ID162_019601	000039F	322811	323470	660	-	000039F	322201	336000	13,800	*	2	2	2	3	2
GN104ID162_019602	000039F	323749	324757	1,009	+	000039F	322201	336000	13,800	*	2	2	2	3	2
GN104ID162_019603	000039F	324893	325741	849	+	000039F	322201	336000	13,800	*	2	2	2	3	2
GN104ID162_019604	000039F	327035	328343	1,309	-	000039F	322201	336000	13,800	*	2	2	2	3	2
GN104ID162_019605	000039F	328717	329166	450	-	000039F	322201	336000	13,800	*	2	2	2	3	2
GN104ID162_019606	000039F	329236	329994	759	-	000039F	322201	336000	13,800	*	2	2	2	3	2
GN104ID162_019607	000039F	331470	331937	468	+	000039F	322201	336000	13,800	*	2	2	2	3	2
GN104ID162_019608	000039F	331959	334546	2,588	+	000039F	322201	336000	13,800	*	2	2	2	3	2
GN104ID162_019609	000039F	334568	335149	582	+	000039F	322201	336000	13,800	*	2	2	2	3	2
GN104ID162_019621	000039F	385458	394936	9,479	-	000039F	393301	394200	900	*	2	2	3	2	2
GN104ID162_019691	000039F	682111	684282	2,172	-	000039F	678301	682200	3,900	*	3	2	3	2	2
GN104ID162_019804	000039F	1040465	1041002	538	-	000039F	1040401	1041300	900	*	3	2	2	2	2
GN104ID162_019812	000039F	1105402	1106790	1,389	+	000039F	1105501	1106400	900	*	2	3	2	2	2
GN104ID162_019962	000040F	412070	417648	5,579	-	000040F	412501	418500	6,000	*	2	2	3	3	2
GN104ID162_019963	000040F	418008	420879	2,872	-	000040F	412501	418500	6,000	*	2	2	3	3	2
GN104ID162_020059	000040F	780537	781109	573	+	000040F	778801	781500	2,700	*	2	2	3	2	3
GN104ID162_020060	000040F	781214	784627	3,414	+	000040F	778801	781500	2,700	*	2	2	3	2	3
GN104ID162_020060	000040F	781214	784627	3,414	+	000040F	784501	785700	1,200	*	2	3	2	2	2
GN104ID162_020063	000040F	839741	842255	2,515	-	000040F	838201	841200	3,000	*	2	2	2	2	3
GN104ID162_020131	000040F	1071642	1075034	3,393	+	000040F	1072201	1076700	4,500	*	3	2	2	2	2
GN104ID162_020132	000040F	1075805	1076143	339	-	000040F	1072201	1076700	4,500	*	3	2	2	2	2
GN104ID162_020164	000040F	1206214	1209054	2,841	-	000040F	1208101	1214700	6,600	*	2	2	3	2	2
GN104ID162_020165	000040F	1209084	1210943	1,860	-	000040F	1208101	1214700	6,600	*	2	2	3	2	2
GN104ID162_020221	000041F	157853	161124	3,272	+	000041F	158701	159600	900	*	2	4	2	2	2
GN104ID162_020235	000041F	262017	262928	912	-	000041F	261601	262500	900	*	4	2	2	2	2
GN104ID162_020283	000041F	480745	484103	3,359	+	000041F	475201	490200	15,000	*	2	2	2	2	1
GN104ID162_020284	000041F	484250	485960	1,711	-	000041F	475201	490200	15,000	*	2	2	2	2	1
GN104ID162_020344	000041F	927456	928370	915	-	000041F	919501	931500	12,000	*	2	2	2	2	3
GN104ID162_020457	000043F	256512	257756	1,245	-	000043F	256501	257700	1,200	*	2	2	4	2	2
GN104ID162_020517	000043F	528784	531733	2,950	+	000043F	529801	534900	5,100	*	2	2	2	2	3
GN104ID162_020518	000043F	538493	540010	1,518	-	000043F	536401	583500	47,100	*	2	2	2	2	3
GN104ID162_020519	000043F	556300	558578	2,279	+	000043F	536401	583500	47,100	*	2	2	2	2	3
GN104ID162_020520	000043F	565860	566570	711	-	000043F	536401	583500	47,100	*	2	2	2	2	3
GN104ID162_020521	000043F	566746	567057	312	-	000043F	536401	583500	47,100	*	2	2	2	2	3
GN104ID162_020522	000043F	567286	569854	2,569	-	000043F	536401	583500	47,100	*	2	2	2	2	3
GN104ID162_020523	000043F	570482	572900	2,419	-	000043F	536401	583500	47,100	*	2	2	2	2	3
GN104ID162_020524	000043F	574767	575563	797	+	000043F	536401	583500	47,100	*	2	2	2	2	3
GN104ID162_020525	000043F	581126	583192	2,067	+	000043F	536401	583500	47,100	*	2	2	2	2	3
GN104ID162_020526	000043F	591865	593021	1,157	+	000043F	584101	633600	49,500	*	2	2	2	2	3
GN104ID162_020527	000043F	593893	596193	2,301	-	000043F	584101	633600	49,500	*	2	2	2	2	3
GN104ID162_020528	000043F	600038	602709	2,672	-	000043F	584101	633600	49,500	*	2	2	2	2	3
GN104ID162_020529	000043F	602803	603342	540	+	000043F	584101	633600	49,500	*	2	2	2	2	3
GN104ID162_020530	000043F	604494	605937	1,444	-	000043F	584101	633600	49,500	*	2	2	2	2	3
GN104ID162_020531	000043F	606171	607886	1,716	+	000043F	584101	633600	49,500	*	2	2	2	2	3
GN104ID162_020532	000043F	608767	609924	1,158	+	000043F	584101	633600	49,500	*	2	2	2	2	3
GN104ID162_020533	000043F	614764	615275	512	-	000043F	584101	633600	49,500	*	2	2	2	2	3
GN104ID162_020534	000043F	615358	616015	658	+	000043F	584101	633600	49,500	*	2	2	2	2	3
GN104ID162_020535	000043F	616100	616572	473	-	000043F	584101	633600	49,500	*	2	2	2	2	3
GN104ID162_020536	000043F	616830	618706	1,877	-	000043F	584101	633600	49,500	*	2	2	2	2	3
GN104ID162_020537	000043F	618971	619690	720	-	000043F	584101	633600	49,500	*	2	2	2	2	3
GN104ID162_020538	000043F	623132	624968	1,837	+	000043F	584101	633600	49,500	*	2	2	2	2	3
GN104ID162_020539	000043F	625219	625696	478	-	000043F	584101	633600	49,500	*	2	2	2	2	3
GN104ID162_020540	000043F	626219	626819	601	+	000043F	584101	633600	49,500	*	2	2	2	2	3
GN104ID162_020541	000043F	627524	627979	456	+	000043F	584101	633600	49,500	*	2	2	2	2	3
GN104ID162_020542	000043F	630745	632873	2,129	-	000043F	584101	633600	49,500	*	2	2	2	2	3
GN104ID162_020619	000043F	1084475	1084546	72	-	000043F	1083901	1084800	900	*	2	2	2	2	1
GN104ID162_020627	000043F	1124896	1125516	621	-	000043F	1125301	1126200	900	*	2	2	2	2	1
GN104ID162_020628	000043F	1125715	1127015	1,301	+	000043F	1125301	1126200	900	*	2	2	2	2	1
GN104ID162_020737	000044F	582030	582368	339	-	000044F	581401	583800	2,400	*	2	2	2	3	2
GN104ID162_020738	000044F	582395	583455	1,061	-	000044F	581401	583800	2,400	*	2	2	2	3	2
GN104ID162_020844	000044F	1130192	1131016	825	-	000044F	1130401	1131600	1,200	*	0	0	0	1	0
GN104ID162_020850	000044F	1151746	1155408	3,663	-	000044F	1155301	1157100	1,800	*	1	2	2	2	2
GN104ID162_021010	000045F	829319	830943	1,625	-	000045F	828001	833100	5,100	*	2	2	3	2	2
GN104ID162_021021	000045F	878665	880290	1,626	+	000045F	877501	881400	3,900	*	3	3	3	2	3
GN104ID162_021038	000045F	950503	951576	1,074	-	000045F	948601	965400	16,800	*	3	3	2	3	3
GN104ID162_021256	000047F	939373	940852	1,480	+	000047F	940801	948300	7,500	*	3	5	5	4	3
GN104ID162_021258	000047F	965564	966208	645	-	000047F	965401	971400	6,000	*	2	2	3	2	2
GN104ID162_021259	000047F	966227	967635	1,409	-	000047F	965401	971400	6,000	*	2	2	3	2	2
GN104ID162_021264	000047F	1011982	1014193	2,212	-	000047F	1004101	1018200	14,100	*	2	2	2	1	2
GN104ID162_021265	000047F	1013511	1013585	75	+	000047F	1004101	1018200	14,100	*	2	2	2	1	2
GN104ID162_021331	000048F	297114	301040	3,927	-	000048F	300601	301800	1,200	*	4	2	2	2	2
GN104ID162_021342	000048F	376420	378932	2,513	+	000048F	378001	379800	1,800	*	3	2	3	2	2
GN104ID162_021859	000050F	592014	595905	3,892	+	000050F	591601	595800	4,200	*	2	2	2	2	1
GN104ID162_021886	000050F	702403	703686	1,284	+	000050F	693901	722700	28,800	*	8	8	8	3	0
GN104ID162_021887	000050F	705922	708315	2,394	-	000050F	693901	722700	28,800	*	8	8	8	3	0
GN104ID162_021888	000050F	711894	713955	2,062	+	000050F	693901	722700	28,800	*	8	8	8	3	0
GN104ID162_021894	000050F	777357	777895	539	+	000050F	772801	846900	74,100	*	3	3	3	2	3
GN104ID162_021895	000050F	778125	778457	333	-	000050F	772801	846900	74,100	*	3	3	3	2	3
GN104ID162_021896	000050F	778886	781413	2,528	-	000050F	772801	846900	74,100	*	3	3	3	2	3
GN104ID162_021897	000050F	781862	784844	2,983	-	000050F	772801	846900	74,100	*	3	3	3	2	3
GN104ID162_021898	000050F	785222	786189	968	-	000050F	772801	846900	74,100	*	3	3	3	2	3
GN104ID162_021899	000050F	788495	791762	3,268	+	000050F	772801	846900	74,100	*	3	3	3	2	3
GN104ID162_021900	000050F	792466	792536	71	-	000050F	772801	846900	74,100	*	3	3	3	2	3
GN104ID162_021901	000050F	794336	794692	357	-	000050F	772801	846900	74,100	*	3	3	3	2	3
GN104ID162_021902	000050F	794840	795783	944	-	000050F	772801	846900	74,100	*	3	3	3	2	3
GN104ID162_021903	000050F	795869	797090	1,222	+	000050F	772801	846900	74,100	*	3	3	3	2	3
GN104ID162_021904	000050F	801721	805613	3,893	+	000050F	772801	846900	74,100	*	3	3	3	2	3
GN104ID162_021905	000050F	806105	807208	1,104	+	000050F	772801	846900	74,100	*	3	3	3	2	3
GN104ID162_021906	000050F	807568	809182	1,615	-	000050F	772801	846900	74,100	*	3	3	3	2	3
GN104ID162_021907	000050F	809942	811416	1,475	-	000050F	772801	846900	74,100	*	3	3	3	2	3
GN104ID162_021908	000050F	811462	811858	397	-	000050F	772801	846900	74,100	*	3	3	3	2	3
GN104ID162_021909	000050F	825481	826849	1,369	-	000050F	772801	846900	74,100	*	3	3	3	2	3
GN104ID162_021910	000050F	827937	828491	555	+	000050F	772801	846900	74,100	*	3	3	3	2	3
GN104ID162_021911	000050F	838436	840175	1,740	-	000050F	772801	846900	74,100	*	3	3	3	2	3
GN104ID162_021912	000050F	840284	840670	387	+	000050F	772801	846900	74,100	*	3	3	3	2	3
GN104ID162_021913	000050F	841066	842042	977	-	000050F	772801	846900	74,100	*	3	3	3	2	3
GN104ID162_021914	000050F	845625	845710	86	-	000050F	772801	846900	74,100	*	3	3	3	2	3
GN104ID162_021997	000051F	315376	317034	1,659	-	000051F	314401	315600	1,200	*	2	2	3	2	2
GN104ID162_022285	000052F	812673	816299	3,627	+	000052F	812701	814500	1,800	*	2	1	1	1	2
GN104ID162_022331	000053F	42342	42953	612	-	000053F	36001	43800	7,800	*	3	2	2	2	2
GN104ID162_022361	000053F	253422	256766	3,345	+	000053F	253201	270000	16,800	*	2	3	2	2	2
GN104ID162_022362	000053F	256992	260695	3,704	-	000053F	253201	270000	16,800	*	2	3	2	2	2
GN104ID162_022363	000053F	260922	266208	5,287	-	000053F	253201	270000	16,800	*	2	3	2	2	2
GN104ID162_022364	000053F	266314	274296	7,983	-	000053F	253201	270000	16,800	*	2	3	2	2	2
GN104ID162_022494	000054F	36090	38110	2,021	-	000054F	36301	38100	1,800	*	2	1	1	2	1
GN104ID162_022499	000054F	67937	70662	2,726	-	000054F	59701	68100	8,400	*	2	2	1	2	2
GN104ID162_022542	000054F	290274	291697	1,424	-	000054F	287401	291300	3,900	*	1	1	1	2	1
GN104ID162_022673	000055F	98499	100575	2,077	+	000055F	99901	100800	900	*	2	2	1	2	2
GN104ID162_022740	000055F	452574	453165	592	-	000055F	452101	453000	900	*	2	1	2	2	2
GN104ID162_022785	000055F	608186	608701	516	-	000055F	602101	614100	12,000	*	3	3	2	2	3
GN104ID162_022786	000055F	612065	613332	1,268	-	000055F	602101	614100	12,000	*	3	3	2	2	3
GN104ID162_022827	000055F	809453	810211	759	-	000055F	808501	817500	9,000	*	3	4	2	2	2
GN104ID162_022892	000056F	201148	203441	2,294	-	000056F	201001	202500	1,500	*	3	2	2	3	3
GN104ID162_022949	000056F	461212	461795	584	+	000056F	461101	462300	1,200	*	2	3	2	2	2
GN104ID162_022994	000056F	745683	747794	2,112	-	000056F	747001	751200	4,200	*	2	2	2	2	4
GN104ID162_023013	000056F	834653	835338	686	+	000056F	834901	836100	1,200	*	2	2	3	2	2
GN104ID162_023014	000056F	835454	836748	1,295	-	000056F	834901	836100	1,200	*	2	2	3	2	2
GN104ID162_023362	000058F	746050	751034	4,985	+	000058F	750601	752400	1,800	*	2	3	3	3	2
GN104ID162_023364	000058F	758606	760760	2,155	+	000058F	755701	776100	20,400	*	3	3	3	8	2
GN104ID162_023365	000058F	763534	764934	1,401	-	000058F	755701	776100	20,400	*	3	3	3	8	2
GN104ID162_023366	000058F	767023	768206	1,184	+	000058F	755701	776100	20,400	*	3	3	3	8	2
GN104ID162_023367	000058F	768307	769720	1,414	-	000058F	755701	776100	20,400	*	3	3	3	8	2
GN104ID162_023368	000058F	770676	774496	3,821	+	000058F	755701	776100	20,400	*	3	3	3	8	2
GN104ID162_023369	000058F	781824	782340	517	+	000058F	778201	791100	12,900	*	2	3	2	3	3
GN104ID162_023370	000058F	786376	786744	369	+	000058F	778201	791100	12,900	*	2	3	2	3	3
GN104ID162_023371	000058F	788072	789225	1,154	-	000058F	778201	791100	12,900	*	2	3	2	3	3
GN104ID162_023570	000061F	174903	175849	947	-	000061F	175201	176100	900	*	1	2	2	2	2
GN104ID162_023680	000061F	682921	683778	858	+	000061F	683701	684900	1,200	*	2	2	2	2	1
GN104ID162_023681	000061F	684627	686454	1,828	-	000061F	683701	684900	1,200	*	2	2	2	2	1
GN104ID162_023701	000062F	4090	7128	3,039	-	000062F	6301	9600	3,300	*	3	2	2	3	2
GN104ID162_023761	000062F	291627	294269	2,643	-	000062F	289201	295800	6,600	*	2	2	2	2	3
GN104ID162_023867	000063F	84156	86444	2,289	-	000063F	84301	85200	900	*	2	2	2	1	2
GN104ID162_023992	000063F	557003	559011	2,009	+	000063F	558001	570600	12,600	*	3	2	2	4	2
GN104ID162_023993	000063F	559649	560681	1,033	+	000063F	558001	570600	12,600	*	3	2	2	4	2
GN104ID162_023994	000063F	565642	569982	4,341	+	000063F	558001	570600	12,600	*	3	2	2	4	2
GN104ID162_023995	000063F	587354	591883	4,530	-	000063F	586201	592200	6,000	*	3	5	2	2	2
GN104ID162_023996	000063F	591908	595347	3,440	-	000063F	586201	592200	6,000	*	3	5	2	2	2
GN104ID162_024179	000065F	175386	176091	706	+	000065F	175501	176400	900	*	2	2	2	3	2
GN104ID162_024180	000065F	176931	177460	530	-	000065F	177001	177900	900	*	2	2	2	2	4
GN104ID162_024181	000065F	177683	178135	453	-	000065F	177001	177900	900	*	2	2	2	2	4
GN104ID162_024190	000065F	223729	225163	1,435	-	000065F	224701	225600	900	*	4	2	4	2	2
GN104ID162_024191	000065F	225399	226087	689	+	000065F	224701	225600	900	*	4	2	4	2	2
GN104ID162_024244	000065F	480544	480615	72	-	000065F	480301	481500	1,200	*	2	2	2	3	2
GN104ID162_024252	000065F	526044	527804	1,761	-	000065F	523501	526200	2,700	*	2	3	3	2	2
GN104ID162_024285	000065F	706896	707255	360	+	000065F	706801	707700	900	*	2	1	2	2	2
GN104ID162_024341	000067F	281073	283102	2,030	+	000067F	280201	294900	14,700	*	2	1	2	1	1
GN104ID162_024342	000067F	284359	285259	901	-	000067F	280201	294900	14,700	*	2	1	2	1	1
GN104ID162_024343	000067F	285769	287059	1,291	+	000067F	280201	294900	14,700	*	2	1	2	1	1
GN104ID162_024344	000067F	288196	289052	857	+	000067F	280201	294900	14,700	*	2	1	2	1	1
GN104ID162_024569	000069F	539990	540061	72	+	000069F	538201	541200	3,000	*	1	2	2	1	1
GN104ID162_024590	000069F	681349	683174	1,826	-	000069F	681901	683700	1,800	*	3	2	2	2	3
GN104ID162_025370	000076F	107431	110768	3,338	+	000076F	106501	125400	18,900	*	3	2	3	2	3
GN104ID162_025371	000076F	111059	112418	1,360	-	000076F	106501	125400	18,900	*	3	2	3	2	3
GN104ID162_025681	000079F	1670	3686	2,017	-	000079F	1801	19800	18,000	*	3	2	2	2	2
GN104ID162_025682	000079F	4785	6587	1,803	+	000079F	1801	19800	18,000	*	3	2	2	2	2
GN104ID162_025683	000079F	7538	9242	1,705	-	000079F	1801	19800	18,000	*	3	2	2	2	2
GN104ID162_025684	000079F	10749	11172	424	+	000079F	1801	19800	18,000	*	3	2	2	2	2
GN104ID162_025685	000079F	11236	14771	3,536	+	000079F	1801	19800	18,000	*	3	2	2	2	2
GN104ID162_025686	000079F	15923	15994	72	-	000079F	1801	19800	18,000	*	3	2	2	2	2
GN104ID162_025687	000079F	16148	16219	72	-	000079F	1801	19800	18,000	*	3	2	2	2	2
GN104ID162_025729	000079F	275946	278149	2,204	-	000079F	260401	276900	16,500	*	1	2	1	2	2
GN104ID162_025882	000081F	37898	40353	2,456	+	000081F	39001	46200	7,200	*	2	8	2	8	2
GN104ID162_025883	000081F	40809	42609	1,801	-	000081F	39001	46200	7,200	*	2	8	2	8	2
GN104ID162_025884	000081F	43028	43777	750	-	000081F	39001	46200	7,200	*	2	8	2	8	2
GN104ID162_025885	000081F	45524	47599	2,076	-	000081F	39001	46200	7,200	*	2	8	2	8	2
GN104ID162_025925	000081F	204960	206449	1,490	-	000081F	205501	206700	1,200	*	2	2	2	1	2
GN104ID162_026223	000085F	149352	151135	1,784	-	000085F	147601	151200	3,600	*	2	3	2	2	3
GN104ID162_026536	000090F	49970	50644	675	+	000090F	48001	51600	3,600	*	3	2	2	2	3
GN104ID162_026584	000090F	312130	314831	2,702	-	000090F	312901	314100	1,200	*	2	2	3	2	2
GN104ID162_026611	000091F	108416	111407	2,992	+	000091F	100801	130500	29,700	*	2	2	2	4	2
GN104ID162_026612	000091F	111592	112213	622	-	000091F	100801	130500	29,700	*	2	2	2	4	2
GN104ID162_026613	000091F	113572	115078	1,507	+	000091F	100801	130500	29,700	*	2	2	2	4	2
GN104ID162_026614	000091F	117218	117303	86	-	000091F	100801	130500	29,700	*	2	2	2	4	2
GN104ID162_026615	000091F	117640	117725	86	-	000091F	100801	130500	29,700	*	2	2	2	4	2
GN104ID162_026616	000091F	117768	118845	1,078	-	000091F	100801	130500	29,700	*	2	2	2	4	2
GN104ID162_026617	000091F	125959	126273	315	+	000091F	100801	130500	29,700	*	2	2	2	4	2
GN104ID162_026718	000093F	240708	241496	789	+	000093F	240601	242100	1,500	*	2	1	2	2	1
GN104ID162_026719	000093F	241564	242886	1,323	+	000093F	240601	242100	1,500	*	2	1	2	2	1
GN104ID162_026720	000093F	244109	245157	1,049	+	000093F	244501	246600	2,100	*	2	1	2	2	2
GN104ID162_026848	000095F	183265	183336	72	+	000095F	176101	256500	80,400	*	8	8	8	0	8
GN104ID162_026849	000095F	189253	191498	2,246	+	000095F	176101	256500	80,400	*	8	8	8	0	8
GN104ID162_026850	000095F	201559	203901	2,343	+	000095F	176101	256500	80,400	*	8	8	8	0	8
GN104ID162_026851	000095F	222876	225266	2,391	-	000095F	176101	256500	80,400	*	8	8	8	0	8
GN104ID162_026852	000095F	231806	232420	615	+	000095F	176101	256500	80,400	*	8	8	8	0	8
GN104ID162_026853	000095F	253972	256026	2,055	+	000095F	176101	256500	80,400	*	8	8	8	0	8
GN104ID162_026858	000095F	271706	273706	2,001	-	000095F	272101	273600	1,500	*	2	2	1	2	2
GN104ID162_027146	000100F	65258	68665	3,408	+	000100F	67201	68400	1,200	*	2	2	2	3	2
GN104ID162_027157	000100F	192780	194615	1,836	+	000100F	194101	195000	900	*	2	2	4	2	2
GN104ID162_027232	000102F	16528	16893	366	-	000102F	16501	17400	900	*	2	2	2	5	2
GN104ID162_027238	000102F	54033	55292	1,260	-	000102F	53101	54300	1,200	*	2	3	2	3	3
GN104ID162_027264	000103F	84	705	622	-	000103F	1	140100	140,100	*	1	2	2	1	2
GN104ID162_027265	000103F	2162	2478	317	+	000103F	1	140100	140,100	*	1	2	2	1	2
GN104ID162_027266	000103F	6499	10813	4,315	+	000103F	1	140100	140,100	*	1	2	2	1	2
GN104ID162_027267	000103F	17259	20889	3,631	+	000103F	1	140100	140,100	*	1	2	2	1	2
GN104ID162_027268	000103F	25458	26029	572	+	000103F	1	140100	140,100	*	1	2	2	1	2
GN104ID162_027269	000103F	30840	31569	730	-	000103F	1	140100	140,100	*	1	2	2	1	2
GN104ID162_027270	000103F	34641	36667	2,027	-	000103F	1	140100	140,100	*	1	2	2	1	2
GN104ID162_027271	000103F	36702	36977	276	+	000103F	1	140100	140,100	*	1	2	2	1	2
GN104ID162_027272	000103F	43173	44018	846	-	000103F	1	140100	140,100	*	1	2	2	1	2
GN104ID162_027273	000103F	44044	44800	757	+	000103F	1	140100	140,100	*	1	2	2	1	2
GN104ID162_027274	000103F	45122	46838	1,717	+	000103F	1	140100	140,100	*	1	2	2	1	2
GN104ID162_027275	000103F	51990	55081	3,092	-	000103F	1	140100	140,100	*	1	2	2	1	2
GN104ID162_027276	000103F	72954	75928	2,975	-	000103F	1	140100	140,100	*	1	2	2	1	2
GN104ID162_027277	000103F	76450	77606	1,157	+	000103F	1	140100	140,100	*	1	2	2	1	2
GN104ID162_027278	000103F	79099	81600	2,502	+	000103F	1	140100	140,100	*	1	2	2	1	2
GN104ID162_027279	000103F	81790	82223	434	+	000103F	1	140100	140,100	*	1	2	2	1	2
GN104ID162_027280	000103F	95820	101892	6,073	-	000103F	1	140100	140,100	*	1	2	2	1	2
GN104ID162_027281	000103F	101931	102375	445	+	000103F	1	140100	140,100	*	1	2	2	1	2
GN104ID162_027282	000103F	102410	102821	412	-	000103F	1	140100	140,100	*	1	2	2	1	2
GN104ID162_027283	000103F	117282	119005	1,724	-	000103F	1	140100	140,100	*	1	2	2	1	2
GN104ID162_027284	000103F	120075	122933	2,859	+	000103F	1	140100	140,100	*	1	2	2	1	2
GN104ID162_027285	000103F	125473	127987	2,515	+	000103F	1	140100	140,100	*	1	2	2	1	2
GN104ID162_027286	000103F	128553	129050	498	+	000103F	1	140100	140,100	*	1	2	2	1	2
GN104ID162_027287	000103F	132476	133037	562	-	000103F	1	140100	140,100	*	1	2	2	1	2
GN104ID162_027288	000103F	133147	134244	1,098	+	000103F	1	140100	140,100	*	1	2	2	1	2
GN104ID162_027572	000110F	20441	22938	2,498	+	000110F	21901	23100	1,200	*	2	2	3	2	3
GN104ID162_027801	000117F	103849	104196	348	+	000117F	78001	154500	76,500	*	2	2	2	0	2
GN104ID162_027802	000117F	104369	105940	1,572	+	000117F	78001	154500	76,500	*	2	2	2	0	2
GN104ID162_027803	000117F	111295	113065	1,771	-	000117F	78001	154500	76,500	*	2	2	2	0	2
GN104ID162_027804	000117F	118838	121528	2,691	+	000117F	78001	154500	76,500	*	2	2	2	0	2
GN104ID162_027805	000117F	121583	122074	492	+	000117F	78001	154500	76,500	*	2	2	2	0	2
GN104ID162_027806	000117F	122157	123610	1,454	+	000117F	78001	154500	76,500	*	2	2	2	0	2
GN104ID162_027807	000117F	142184	143976	1,793	+	000117F	78001	154500	76,500	*	2	2	2	0	2
GN104ID162_027808	000117F	145302	148856	3,555	-	000117F	78001	154500	76,500	*	2	2	2	0	2
GN104ID162_027992	000121F	164991	166318	1,328	-	000121F	165601	167700	2,100	*	2	2	1	2	2
GN104ID162_027993	000121F	167357	168007	651	-	000121F	165601	167700	2,100	*	2	2	1	2	2
GN104ID162_027999	000121F	188493	188927	435	+	000121F	188401	190500	2,100	*	1	1	1	1	2
GN104ID162_028000	000121F	189137	190063	927	+	000121F	188401	190500	2,100	*	1	1	1	1	2
GN104ID162_028202	000127F	103437	103962	526	-	000127F	99301	103800	4,500	*	2	2	2	3	2
GN104ID162_028229	000128F	54202	56678	2,477	+	000128F	51301	54300	3,000	*	2	2	2	4	2
GN104ID162_028292	000133F	45591	46660	1,070	-	000133F	41701	48000	6,300	*	2	2	2	2	1
GN104ID162_028328	000135F	122270	123328	1,059	-	000135F	123001	123900	900	*	2	2	2	2	3
GN104ID162_028354	000136F	73448	75798	2,351	-	000136F	75301	76200	900	*	0	0	0	8	0
GN104ID162_028355	000136F	76122	79327	3,206	+	000136F	75301	76200	900	*	0	0	0	8	0
GN104ID162_028932	000180F	34620	36395	1,776	+	000180F	36301	38100	1,800	*	3	2	2	2	2
GN104ID162_028979	000198F	49230	51327	2,098	-	000198F	48901	50400	1,500	*	2	2	1	2	2
GN104ID162_028979	000198F	49230	51327	2,098	-	000198F	50701	52819	2,119	*	2	0	2	2	2

## Sheet: Sheet10 - CNV SpGenes - AvrLr24
GeneID	gene_seqnames	gene_start	gene_end	gene_width	gene_strand	cnv_seqnames	cnv_start	cnv_end	cnv_width	cnv_strand	cnv_S467	cnv_S474	cnv_S521	cnv_S547	cnv_S576
GN104ID162_002505	000002F	2089365	2090001	637	-	000002F	2087701	2089500	1,800	*	2	2	3	3	4
GN104ID162_003507	000003F	2133568	2134509	942	-	000003F	2126101	2147700	21,600	*	2	4	4	4	3
GN104ID162_003509	000003F	2147583	2148992	1,410	+	000003F	2126101	2147700	21,600	*	2	4	4	4	3
GN104ID162_004800	000004F	4051366	4051814	449	+	000004F	4047601	4052400	4,800	*	2	3	2	3	3
GN104ID162_006610	000008F	1646576	1647953	1,378	+	000008F	1645501	1647900	2,400	*	2	2	2	5	2
GN104ID162_006867	000008F	2752864	2753747	884	-	000008F	2752801	2755500	2,700	*	1	2	2	2	2
GN104ID162_009897	000013F	2497873	2499449	1,577	-	000013F	2498701	2504100	5,400	*	2	2	3	3	3
GN104ID162_012160	000019F	476382	476863	482	+	000019F	466201	479400	13,200	*	3	4	4	3	2
GN104ID162_014930	000025F	567808	568192	385	+	000025F	567301	568500	1,200	*	3	3	2	2	2
GN104ID162_014931	000025F	568308	569523	1,216	+	000025F	567301	568500	1,200	*	3	3	2	2	2
GN104ID162_015702	000027F	219755	220718	964	+	000027F	214201	219900	5,700	*	2	3	3	2	2
GN104ID162_015930	000027F	1355799	1356182	384	-	000027F	1354501	1356000	1,500	*	1	1	2	1	2
GN104ID162_016497	000029F	103136	104076	941	+	000029F	100801	107100	6,300	*	3	2	3	3	3
GN104ID162_017345	000031F	916506	917997	1,492	-	000031F	916201	920400	4,200	*	0	0	0	7	0
GN104ID162_017346	000031F	919978	920596	619	+	000031F	916201	920400	4,200	*	0	0	0	7	0
GN104ID162_018955	000036F	1195508	1196227	720	-	000036F	1194001	1227900	33,900	*	2	1	2	2	2
GN104ID162_019322	000038F	42182	42739	558	+	000038F	42601	57000	14,400	*	3	3	2	3	3
GN104ID162_019601	000039F	322811	323470	660	-	000039F	322201	336000	13,800	*	2	2	2	3	2
GN104ID162_019602	000039F	323749	324757	1,009	+	000039F	322201	336000	13,800	*	2	2	2	3	2
GN104ID162_019603	000039F	324893	325741	849	+	000039F	322201	336000	13,800	*	2	2	2	3	2
GN104ID162_019605	000039F	328717	329166	450	-	000039F	322201	336000	13,800	*	2	2	2	3	2
GN104ID162_020524	000043F	574767	575563	797	+	000043F	536401	583500	47,100	*	2	2	2	2	3
GN104ID162_020535	000043F	616100	616572	473	-	000043F	584101	633600	49,500	*	2	2	2	2	3
GN104ID162_020541	000043F	627524	627979	456	+	000043F	584101	633600	49,500	*	2	2	2	2	3
GN104ID162_020628	000043F	1125715	1127015	1,301	+	000043F	1125301	1126200	900	*	2	2	2	2	1
GN104ID162_023570	000061F	174903	175849	947	-	000061F	175201	176100	900	*	1	2	2	2	2
GN104ID162_024191	000065F	225399	226087	689	+	000065F	224701	225600	900	*	4	2	4	2	2
GN104ID162_027277	000103F	76450	77606	1,157	+	000103F	1	140100	140,100	*	1	2	2	1	2
GN104ID162_027282	000103F	102410	102821	412	-	000103F	1	140100	140,100	*	1	2	2	1	2
GN104ID162_027805	000117F	121583	122074	492	+	000117F	78001	154500	76,500	*	2	2	2	0	2
GN104ID162_027993	000121F	167357	168007	651	-	000121F	165601	167700	2,100	*	2	2	1	2	2
