# Supplementary material for: Integrated Analysis of Gene Expression, SNP, InDel, and CNV Identifies Candidate Avirulence Genes in Australian Isolates of the Wheat Leaf Rust Pathogen Puccinia triticina
Source: Genes (Basel). 2020 Sep 21;11(9):1107. doi: 10.3390/genes11091107 (PMC7564353; doi:10.3390/genes11091107)
Supplement: Supplementary file 1 [file genes-11-01107-s001.zip › supplementary_files/supplementary_file7.xlsx]

## Sheet: Location summary
AvrGene	Apoplast	Chloroplast	Mitochondrion	Nucleus	Multiple locations	Uncertain	Unknown
AvrLr1	4	2	3	6	2	1	22
AvrLr15	11	7	2	7	6	1	30
AvrLr24	13	6	2	10	3	2	33
