# Supplementary material for: Integrated Analysis of Gene Expression, SNP, InDel, and CNV Identifies Candidate Avirulence Genes in Australian Isolates of the Wheat Leaf Rust Pathogen Puccinia triticina
Source: Genes (Basel). 2020 Sep 21;11(9):1107. doi: 10.3390/genes11091107 (PMC7564353; doi:10.3390/genes11091107)
Supplement: Supplementary file 1 [file genes-11-01107-s001.zip › supplementary_files/supplementary_file8.xlsx]

## Sheet: Sheet1 - candidates - AvrLr1
GeneID	Chromosome	Start	End	Strand	BUSCO	aa_length	PFAM	InterPro	GO.Terms	Protease	Notes	Identified by	Location	Effector probability
GN104ID162_001178	000001F	682594	682879	-		94						SNP/InDel	Nucleus	55.8%
GN104ID162_001847	000001F	3553865	3554975	-		121						SNP/InDel	Chloroplast / Mitochondria	86.5%
GN104ID162_002053	000002F	61385	62278	+		221		IPR035810;IPR036610				SNP/InDel	Unknown	66.5%
GN104ID162_003772	000003F	3520224	3521387	-		349		IPR001878;IPR036875	GO:0003676;GO:0008270			CNV	Unknown	60.0%
GN104ID162_004691	000004F	3542326	3542602	+		69						SNP/InDel	Unknown	84.1%
GN104ID162_005597	000006F	265424	266808	-		104						CNV	Unknown	92.4%
GN104ID162_006952	000009F	2370	3334	-		187		IPR005334				SNP/InDel	Unknown	89.1%
GN104ID162_007577	000009F	3082010	3083610	+		185						SNP/InDel	NotSure	83.4%
GN104ID162_008424	000011F	1067588	1068124	-		145		IPR002821	GO:0016787			SNP/InDel	Unknown	70.8%
GN104ID162_010218	000014F	1018145	1018661	-		171						SNP/InDel	Unknown	70.8%
GN104ID162_010241	000014F	1071727	1072552	+		230						CNV	Apoplastic	95.0%
GN104ID162_010704	000016F	639829	640434	+		128						SNP/InDel	Nucleus	63.1%
GN104ID162_011994	000018F	2531691	2532116	-		113						SNP/InDel	Unknown	76.1%
GN104ID162_015658	000026F	1929093	1929725	-		155						SNP/InDel	Mitochondria	92.1%
GN104ID162_016549	000029F	275294	276793	-		250						CNV	Apoplastic	72.8%
GN104ID162_017282	000031F	586336	586816	+		78						SNP/InDel	Nucleus	67.2%
GN104ID162_017345	000031F	916505	917997	-		144						CNV	Unknown	59.8%
GN104ID162_017346	000031F	919977	920596	+		177		IPR001222	GO:0008270;GO:0003676;GO:0006351			SNP/InDel & CNV	Nucleus	57.4%
GN104ID162_017863	000033F	69746	70160	-		137						SNP/InDel	Mitochondria	55.8%
GN104ID162_018349	000034F	1099039	1099930	+		251						SNP/InDel	Mitochondria	57.2%
GN104ID162_019913	000040F	143561	144016	+		86						SNP/InDel	Unknown	89.7%
GN104ID162_020110	000040F	1017219	1017956	+		181		IPR000814;IPR030491	GO:0003677;GO:0006352		TATA-box-binding protein	SNP/InDel	Unknown	90.9%
GN104ID162_021234	000047F	867372	868413	+		278						SNP/InDel	Unknown	65.0%
GN104ID162_021576	000049F	270154	270571	-		80						SNP/InDel	Unknown	70.8%
GN104ID162_022551	000054F	356672	357386	-		144						SNP/InDel	Chloroplast	60.9%
GN104ID162_022914	000056F	308007	308553	+		181						SNP/InDel	Unknown	83.5%
GN104ID162_023598	000061F	278631	278991	-		119						SNP/InDel	Apoplastic	60.1%
GN104ID162_023931	000063F	299919	301172	-		209						SNP/InDel	Unknown	88.5%
GN104ID162_024408	000067F	691157	691742	+		194						SNP/InDel	Unknown	60.7%
GN104ID162_025879	000081F	31028	32004	+	EOG09265LEG	203		IPR002634;IPR036065				CNV	Chloroplast / Mitochondria	67.1%
GN104ID162_026235	000085F	205038	205781	+		191						SNP/InDel	Nucleus	72.5%
GN104ID162_026628	000091F	187030	187453	+		140						SNP/InDel	Unknown	66.2%
GN104ID162_026822	000095F	50054	50493	-		96						CNV	Nucleus	69.6%
GN104ID162_027805	000117F	121582	122074	+		111						CNV	Apoplastic	59.1%
GN104ID162_027835	000118F	60428	61216	-		108		IPR002347;IPR020904;IPR036291	GO:0016491			CNV	Unknown	73.8%
GN104ID162_027836	000118F	61230	62240	-		230		IPR002347;IPR003560;IPR036291	GO:0008667;GO:0055114;GO:0019290			CNV	Chloroplast	82.0%
GN104ID162_027847	000118F	109053	109752	+		232						CNV	Unknown	80.2%
GN104ID162_028001	000122F	20	829	-		269		IPR003604;IPR013087;IPR036236	GO:0008270;GO:0003676			CNV	Unknown	60.7%
GN104ID162_028689	000153F	86525	87851	-		149		IPR000608;IPR016135;IPR023313				CNV	Unknown	64.9%
GN104ID162_029020	000229F	42263	42786	-		123						SNP/InDel	Unknown	83.8%

## Sheet: Sheet2 - candidates - AvrLr15
GeneID	Chromosome	Start	End	Strand	BUSCO	aa_length	PFAM	InterPro	GO.Terms	Protease	Notes	Identified by	Location	Effector probability
GN104ID162_001698	000001F	2910602	2911243	-		174						CNV	Unknown	76.4%
GN104ID162_001812	000001F	3395714	3396143	-		142		IPR004274;IPR023214;IPR036412				SNP/InDel	Unknown	87.7%
GN104ID162_002065	000002F	167744	168311	+		113						SNP/InDel	Unknown	56.5%
GN104ID162_002973	000002F	4255445	4256685	-		66						SNP/InDel	Apoplastic	69.5%
GN104ID162_003195	000003F	771690	772023	+		110						SNP/InDel	Apoplastic	86.1%
GN104ID162_003507	000003F	2133567	2134509	-		206						CNV	Chloroplast / Mitochondria	58.1%
GN104ID162_003509	000003F	2147582	2148992	+		202						SNP/InDel & CNV	Chloroplast	64.8%
GN104ID162_004399	000004F	1985633	1986200	+		152						SNP/InDel	Chloroplast / Mitochondria	70.1%
GN104ID162_004800	000004F	4051365	4051814	+		128						CNV	Apoplastic	82.7%
GN104ID162_005467	000005F	3000158	3002616	-		305						SNP/InDel	Chloroplast / Mitochondria	58.8%
GN104ID162_006115	000006F	3008627	3010133	+		239						SNP/InDel	Unknown	57.2%
GN104ID162_006867	000008F	2752863	2753747	-		126						SNP/InDel & CNV	Unknown	77.0%
GN104ID162_006928	000008F	2994221	2994631	-		96		IPR024420				SNP/InDel	Unknown	72.5%
GN104ID162_006954	000009F	5726	6209	+		94						SNP/InDel	Apoplastic	93.5%
GN104ID162_007024	000009F	393668	394503	+		163						SNP/InDel	Chloroplast	78.4%
GN104ID162_007104	000009F	733071	733370	+		72						CNV	Unknown	73.5%
GN104ID162_007577	000009F	3082010	3083610	+		185						SNP/InDel	NotSure	83.4%
GN104ID162_010625	000016F	329233	330336	+		204						SNP/InDel	Unknown	56.9%
GN104ID162_010704	000016F	639829	640434	+		128						SNP/InDel	Nucleus	63.1%
GN104ID162_011343	000017F	1489744	1490242	+		165						SNP/InDel	Unknown	76.6%
GN104ID162_012087	000019F	200728	201313	-		125						SNP/InDel	Apoplastic	95.5%
GN104ID162_012160	000019F	476381	476863	+		124						CNV	Apoplastic	82.9%
GN104ID162_012567	000020F	103269	104268	-		183						SNP/InDel	Chloroplast	74.3%
GN104ID162_013524	000022F	589871	592934	+		260						SNP/InDel	Apoplastic	61.7%
GN104ID162_014065	000023F	950062	950407	+		114						SNP/InDel	Unknown	73.2%
GN104ID162_014328	000024F	108985	112664	-		222						SNP/InDel	Unknown	59.5%
GN104ID162_014930	000025F	567807	568192	+		107						CNV	Unknown	80.6%
GN104ID162_014931	000025F	568307	569523	+		245						CNV	Unknown	68.8%
GN104ID162_015080	000025F	1291204	1292330	-		172						CNV	Chloroplast / Mitochondria / Nucleus	56.5%
GN104ID162_015702	000027F	219754	220718	+	EOG09264S3E	181	PF04062	IPR007204;IPR036753	GO:0005856;GO:0005885;GO:0030833;GO:0034314			CNV	Unknown	74.5%
GN104ID162_015876	000027F	1138601	1140119	-		128		IPR014830;IPR036497	GO:0005737;GO:0120013;GO:0120009			SNP/InDel	Unknown	84.6%
GN104ID162_015930	000027F	1355798	1356182	-		127						CNV	Nucleus	71.1%
GN104ID162_016497	000029F	103135	104076	+		275		IPR001878;IPR036875	GO:0003676;GO:0008270			CNV	Mitochondria	70.7%
GN104ID162_017282	000031F	586336	586816	+		78						SNP/InDel	Nucleus	67.2%
GN104ID162_017345	000031F	916505	917997	-		144						CNV	Unknown	59.8%
GN104ID162_017346	000031F	919977	920596	+		177		IPR001222	GO:0008270;GO:0003676;GO:0006351			SNP/InDel & CNV	Nucleus	57.4%
GN104ID162_017793	000032F	1281343	1282045	+		207						SNP/InDel	Unknown	81.4%
GN104ID162_018111	000034F	31927	32519	-		148						CNV	Unknown	69.5%
GN104ID162_018349	000034F	1099039	1099930	+		251						SNP/InDel	Mitochondria	57.2%
GN104ID162_018557	000035F	534081	534474	-		86						SNP/InDel	Unknown	64.2%
GN104ID162_018741	000036F	13847	14500	+		193						SNP/InDel	Unknown	76.4%
GN104ID162_018955	000036F	1195507	1196227	-		122						CNV	Apoplastic	97.8%
GN104ID162_019601	000039F	322810	323470	-		194		IPR027417				CNV	Chloroplast	82.6%
GN104ID162_019602	000039F	323748	324757	+		235		IPR004739;IPR017926;IPR029062	GO:0005524;GO:0003922;GO:0006177	C26	GMP synthase [glutamine-hydrolyzing]	CNV	Unknown	70.1%
GN104ID162_019603	000039F	324892	325741	+		232		IPR001674;IPR014729;IPR025777	GO:0005524;GO:0003922;GO:0016462;GO:0006164;GO:0006177		GMP synthase [glutamine-hydrolyzing]	CNV	Nucleus	65.1%
GN104ID162_019605	000039F	328716	329166	-		149						CNV	Unknown	62.1%
GN104ID162_020535	000043F	616099	616572	-		72						CNV	Unknown	57.9%
GN104ID162_020541	000043F	627523	627979	+		122						CNV	Chloroplast	64.9%
GN104ID162_022551	000054F	356672	357386	-		144						SNP/InDel	Chloroplast	60.9%
GN104ID162_023570	000061F	174902	175849	-		218						CNV	Chloroplast / Mitochondria	64.6%
GN104ID162_023746	000062F	195845	196379	+		124						SNP/InDel	Apoplastic	63.9%
GN104ID162_024191	000065F	225398	226087	+	EOG09265FTN	99		IPR019727	GO:0000276;GO:0015986			CNV	Apoplastic	64.5%
GN104ID162_024408	000067F	691157	691742	+		194						SNP/InDel	Unknown	60.7%
GN104ID162_025236	000074F	395166	395505	-		88						SNP/InDel	Unknown	64.6%
GN104ID162_025688	000079F	26893	27798	+	EOG09264HN5	223	PF08566	IPR013875				CNV	Mitochondria / Nucleus	62.2%
GN104ID162_026043	000082F	387612	388233	+		161						SNP/InDel	Chloroplast	56.1%
GN104ID162_026581	000090F	276521	278480	+		270						SNP/InDel	Nucleus	61.6%
GN104ID162_026726	000093F	272183	273005	-		139						CNV	Unknown	59.9%
GN104ID162_026822	000095F	50054	50493	-		96						SNP/InDel	Nucleus	69.6%
GN104ID162_027277	000103F	76449	77606	+		212						CNV	Unknown	80.8%
GN104ID162_027282	000103F	102409	102821	-		116		IPR004160;IPR009001				CNV	Unknown	86.7%
GN104ID162_027661	000111F	206620	206944	-		86		IPR003033;IPR036527				SNP/InDel	Apoplastic	85.8%
GN104ID162_028251	000131F	9247	10176	-		130		IPR008698	GO:0005739;GO:0008137;GO:0003954			SNP/InDel	Unknown	85.8%
GN104ID162_028261	000131F	48227	48871	+		132						SNP/InDel	Unknown	79.1%

## Sheet: Sheet3 - candidates - AvrLr24
GeneID	Chromosome	Start	End	Strand	BUSCO	aa_length	PFAM	InterPro	GO.Terms	Protease	Notes	Identified by	Location	Effector probability
GN104ID162_000167	000000F	1033986	1034555	-		125						SNP/InDel	Unknown	94.1%
GN104ID162_001812	000001F	3395714	3396143	-		142		IPR004274;IPR023214;IPR036412				SNP/InDel	Unknown	87.7%
GN104ID162_001960	000001F	4085435	4086143	+		126		IPR005455;IPR027310;IPR036140	GO:0003779			SNP/InDel	Apoplastic	81.6%
GN104ID162_002354	000002F	1360058	1361314	-		68						SNP/InDel	Apoplastic	57.9%
GN104ID162_002505	000002F	2089364	2090001	-		105						CNV	Apoplastic	64.8%
GN104ID162_002857	000002F	3561375	3561846	+		156						SNP/InDel	Unknown	86.4%
GN104ID162_002973	000002F	4255445	4256685	-		66						SNP/InDel	Apoplastic	69.5%
GN104ID162_003269	000003F	1032203	1032647	+		147						SNP/InDel	NotSure	78.1%
GN104ID162_003507	000003F	2133567	2134509	-		206						CNV	Chloroplast / Mitochondria	58.1%
GN104ID162_003509	000003F	2147582	2148992	+		202						CNV	Chloroplast	64.8%
GN104ID162_003881	000003F	4040284	4042986	+		167						SNP/InDel	Unknown	59.7%
GN104ID162_004519	000004F	2552277	2552659	+		73						SNP/InDel	Unknown	62.8%
GN104ID162_004800	000004F	4051365	4051814	+		128						CNV	Apoplastic	82.7%
GN104ID162_005943	000006F	2225718	2227059	+		129		IPR023302	GO:0004252;GO:0070008			SNP/InDel	Unknown	88.2%
GN104ID162_005987	000006F	2406590	2408185	+		283						SNP/InDel	Unknown	62.6%
GN104ID162_006115	000006F	3008627	3010133	+		239						SNP/InDel	Unknown	57.2%
GN104ID162_006610	000008F	1646575	1647953	+		183	PF00025	IPR005225;IPR006689;IPR024156;IPR027417	GO:0005622;GO:0005525;GO:0007264			CNV	Unknown	70.6%
GN104ID162_006867	000008F	2752863	2753747	-		126						CNV	Unknown	77.0%
GN104ID162_006954	000009F	5726	6209	+		94						SNP/InDel	Apoplastic	93.5%
GN104ID162_007024	000009F	393668	394503	+		163						SNP/InDel	Chloroplast	78.4%
GN104ID162_007062	000009F	558309	558696	-		128						SNP/InDel	Unknown	60.7%
GN104ID162_007182	000009F	1073708	1074139	-		120						SNP/InDel	Unknown	91.0%
GN104ID162_007577	000009F	3082010	3083610	+		185						SNP/InDel	NotSure	83.4%
GN104ID162_007771	000010F	795370	796418	-		203		IPR018170;IPR020471;IPR023210;IPR036812	GO:0016491;GO:0055114			SNP/InDel	Unknown	72.8%
GN104ID162_009897	000013F	2497872	2499449	-		168						CNV	Nucleus	70.7%
GN104ID162_010625	000016F	329233	330336	+		204						SNP/InDel	Unknown	56.9%
GN104ID162_010704	000016F	639829	640434	+		128						SNP/InDel	Nucleus	63.1%
GN104ID162_012160	000019F	476381	476863	+		124						CNV	Apoplastic	82.9%
GN104ID162_014065	000023F	950062	950407	+		114						SNP/InDel	Unknown	73.2%
GN104ID162_014173	000023F	1492471	1493585	-		299		IPR012337				SNP/InDel	Unknown	55.1%
GN104ID162_014282	000023F	1973365	1973921	+		119						SNP/InDel	Apoplastic	94.7%
GN104ID162_014328	000024F	108985	112664	-		222						SNP/InDel	Unknown	59.5%
GN104ID162_014366	000024F	323899	324636	+		173						SNP/InDel	Unknown	75.1%
GN104ID162_014930	000025F	567807	568192	+		107						CNV	Unknown	80.6%
GN104ID162_014931	000025F	568307	569523	+		245						CNV	Unknown	68.8%
GN104ID162_015702	000027F	219754	220718	+	EOG09264S3E	181	PF04062	IPR007204;IPR036753	GO:0005856;GO:0005885;GO:0030833;GO:0034314			CNV	Unknown	74.5%
GN104ID162_015930	000027F	1355798	1356182	-		127						CNV	Nucleus	71.1%
GN104ID162_016497	000029F	103135	104076	+		275		IPR001878;IPR036875	GO:0003676;GO:0008270			CNV	Mitochondria	70.7%
GN104ID162_017282	000031F	586336	586816	+		78						SNP/InDel	Nucleus	67.2%
GN104ID162_017345	000031F	916505	917997	-		144						SNP/InDel & CNV	Unknown	59.8%
GN104ID162_017346	000031F	919977	920596	+		177		IPR001222	GO:0008270;GO:0003676;GO:0006351			SNP/InDel & CNV	Nucleus	57.4%
GN104ID162_017721	000032F	964000	964675	-	EOG09265ER6	122		IPR003194;IPR009083;IPR009088;IPR015871;IPR015872	GO:0005672;GO:0006367			SNP/InDel	Nucleus	85.7%
GN104ID162_018349	000034F	1099039	1099930	+		251						SNP/InDel	Mitochondria	57.2%
GN104ID162_018955	000036F	1195507	1196227	-		122						CNV	Apoplastic	97.8%
GN104ID162_019322	000038F	42181	42739	+		185						CNV	Chloroplast	80.3%
GN104ID162_019601	000039F	322810	323470	-		194		IPR027417				CNV	Chloroplast	82.6%
GN104ID162_019602	000039F	323748	324757	+		235		IPR004739;IPR017926;IPR029062	GO:0005524;GO:0003922;GO:0006177	C26	GMP synthase [glutamine-hydrolyzing]	CNV	Unknown	70.1%
GN104ID162_019603	000039F	324892	325741	+		232		IPR001674;IPR014729;IPR025777	GO:0005524;GO:0003922;GO:0016462;GO:0006164;GO:0006177		GMP synthase [glutamine-hydrolyzing]	CNV	Nucleus	65.1%
GN104ID162_019605	000039F	328716	329166	-		149						CNV	Unknown	62.1%
GN104ID162_019913	000040F	143561	144016	+		86						SNP/InDel	Unknown	89.7%
GN104ID162_019914	000040F	144225	144429	-		51						SNP/InDel	Nucleus	58.3%
GN104ID162_020524	000043F	574766	575563	+		190						CNV	Chloroplast	83.4%
GN104ID162_020535	000043F	616099	616572	-		72						CNV	Unknown	57.9%
GN104ID162_020541	000043F	627523	627979	+		122						CNV	Chloroplast	64.9%
GN104ID162_020628	000043F	1125714	1127015	+		215						CNV	Apoplastic	76.6%
GN104ID162_021987	000051F	231662	233403	+		246						SNP/InDel	Unknown	59.8%
GN104ID162_022597	000054F	529247	529968	+		135						SNP/InDel	Unknown	63.2%
GN104ID162_023570	000061F	174902	175849	-		218						CNV	Chloroplast / Mitochondria	64.6%
GN104ID162_024191	000065F	225398	226087	+	EOG09265FTN	99		IPR019727	GO:0000276;GO:0015986			CNV	Apoplastic	64.5%
GN104ID162_026581	000090F	276521	278480	+		270						SNP/InDel	Nucleus	61.6%
GN104ID162_027277	000103F	76449	77606	+		212						CNV	Unknown	80.8%
GN104ID162_027282	000103F	102409	102821	-		116		IPR004160;IPR009001				CNV	Unknown	86.7%
GN104ID162_027555	000109F	130301	130591	-		71						SNP/InDel	Apoplastic	82.6%
GN104ID162_027577	000110F	45941	46906	-	EOG09264S3E	181	PF04062	IPR007204;IPR036753	GO:0005856;GO:0005885;GO:0030833;GO:0034314			SNP/InDel	Unknown	75.3%
GN104ID162_027805	000117F	121582	122074	+		111						CNV	Apoplastic	59.1%
GN104ID162_027847	000118F	109053	109752	+		232						SNP/InDel	Unknown	80.2%
GN104ID162_027993	000121F	167356	168007	-		216						CNV	Chloroplast / Mitochondria	60.5%
GN104ID162_028593	000146F	102477	103390	-		195		IPR004136;IPR013785	GO:0003824;GO:0018580;GO:0055114			SNP/InDel	Unknown	73.4%
GN104ID162_028643	000150F	57479	58638	-	EOG092658WY	220		IPR001310;IPR011146;IPR036265	GO:0003824			SNP/InDel	Nucleus	83.9%
