# Supplementary material for: Integrated Analysis of Gene Expression, SNP, InDel, and CNV Identifies Candidate Avirulence Genes in Australian Isolates of the Wheat Leaf Rust Pathogen Puccinia triticina
Source: Genes (Basel). 2020 Sep 21;11(9):1107. doi: 10.3390/genes11091107 (PMC7564353; doi:10.3390/genes11091107)
Supplement: Supplementary file 1 [file genes-11-01107-s001.zip › supplementary_files/supplementary_file9.xlsx]

## Sheet: Sheet1 - candidates - AvrLr1
GeneID	Chromosome	Start	End	Strand	Protease	InterPro	InterPro_type	Short_name	Name	aa_length	Identified by	Location	Effector probability
GN104ID162_001178	000001F	682594	682879	-						94	SNP/InDel	Nucleus	55.8%
GN104ID162_001847	000001F	3553865	3554975	-						121	SNP/InDel	Chloroplast / Mitochondria	86.5%
GN104ID162_002053	000002F	61385	62278	+		IPR035810	Family	PEBP_euk	Phosphatidylethanolamine-binding protein, eukaryotic	221	SNP/InDel	Unknown	66.5%
GN104ID162_002053	000002F	61385	62278	+		IPR036610	Homologous_superfamily	PEBP-like_sf	PEBP-like superfamily	221	SNP/InDel	Unknown	66.5%
GN104ID162_003772	000003F	3520224	3521387	-		IPR001878	Domain	Znf_CCHC	Zinc finger, CCHC-type	349	CNV	Unknown	60.0%
GN104ID162_003772	000003F	3520224	3521387	-		IPR036875	Homologous_superfamily	Znf_CCHC_sf	Zinc finger, CCHC-type superfamily	349	CNV	Unknown	60.0%
GN104ID162_004691	000004F	3542326	3542602	+						69	SNP/InDel	Unknown	84.1%
GN104ID162_005597	000006F	265424	266808	-						104	CNV	Unknown	92.4%
GN104ID162_006952	000009F	2370	3334	-		IPR005334	Family	Tctex-1-like	Dynein light chain Tctex-1 like	187	SNP/InDel	Unknown	89.1%
GN104ID162_007577	000009F	3082010	3083610	+						185	SNP/InDel	NotSure	83.4%
GN104ID162_008424	000011F	1067588	1068124	-		IPR002821	Domain	Hydantoinase_A	Hydantoinase A/oxoprolinase	145	SNP/InDel	Unknown	70.8%
GN104ID162_010218	000014F	1018145	1018661	-						171	SNP/InDel	Unknown	70.8%
GN104ID162_010241	000014F	1071727	1072552	+						230	CNV	Apoplastic	95.0%
GN104ID162_010704	000016F	639829	640434	+						128	SNP/InDel	Nucleus	63.1%
GN104ID162_011994	000018F	2531691	2532116	-						113	SNP/InDel	Unknown	76.1%
GN104ID162_015658	000026F	1929093	1929725	-						155	SNP/InDel	Mitochondria	92.1%
GN104ID162_016549	000029F	275294	276793	-						250	CNV	Apoplastic	72.8%
GN104ID162_017282	000031F	586336	586816	+						78	SNP/InDel	Nucleus	67.2%
GN104ID162_017345	000031F	916505	917997	-						144	CNV	Unknown	59.8%
GN104ID162_017346	000031F	919977	920596	+		IPR001222	Domain	Znf_TFIIS	Zinc finger, TFIIS-type	177	SNP/InDel & CNV	Nucleus	57.4%
GN104ID162_017863	000033F	69746	70160	-						137	SNP/InDel	Mitochondria	55.8%
GN104ID162_018349	000034F	1099039	1099930	+						251	SNP/InDel	Mitochondria	57.2%
GN104ID162_019913	000040F	143561	144016	+						86	SNP/InDel	Unknown	89.7%
GN104ID162_020110	000040F	1017219	1017956	+		IPR000814	Family	TBP	TATA-box binding protein	181	SNP/InDel	Unknown	90.9%
GN104ID162_020110	000040F	1017219	1017956	+		IPR030491	Conserved_site	TBP_CS	TATA-box binding protein, conserved site	181	SNP/InDel	Unknown	90.9%
GN104ID162_021234	000047F	867372	868413	+						278	SNP/InDel	Unknown	65.0%
GN104ID162_021576	000049F	270154	270571	-						80	SNP/InDel	Unknown	70.8%
GN104ID162_022551	000054F	356672	357386	-						144	SNP/InDel	Chloroplast	60.9%
GN104ID162_022914	000056F	308007	308553	+						181	SNP/InDel	Unknown	83.5%
GN104ID162_023598	000061F	278631	278991	-						119	SNP/InDel	Apoplastic	60.1%
GN104ID162_023931	000063F	299919	301172	-						209	SNP/InDel	Unknown	88.5%
GN104ID162_024408	000067F	691157	691742	+						194	SNP/InDel	Unknown	60.7%
GN104ID162_025879	000081F	31028	32004	+		IPR002634	Family	BolA	BolA protein	203	CNV	Chloroplast / Mitochondria	67.1%
GN104ID162_025879	000081F	31028	32004	+		IPR036065	Homologous_superfamily	BolA-like_sf	BolA-like superfamily	203	CNV	Chloroplast / Mitochondria	67.1%
GN104ID162_026235	000085F	205038	205781	+						191	SNP/InDel	Nucleus	72.5%
GN104ID162_026628	000091F	187030	187453	+						140	SNP/InDel	Unknown	66.2%
GN104ID162_026822	000095F	50054	50493	-						96	CNV	Nucleus	69.6%
GN104ID162_027805	000117F	121582	122074	+						111	CNV	Apoplastic	59.1%
GN104ID162_027835	000118F	60428	61216	-		IPR002347	Family	SDR_fam	Short-chain dehydrogenase/reductase SDR	108	CNV	Unknown	73.8%
GN104ID162_027835	000118F	60428	61216	-		IPR020904	Conserved_site	Sc_DH/Rdtase_CS	Short-chain dehydrogenase/reductase, conserved site	108	CNV	Unknown	73.8%
GN104ID162_027835	000118F	60428	61216	-		IPR036291	Homologous_superfamily	NAD(P)-bd_dom_sf	NAD(P)-binding domain superfamily	108	CNV	Unknown	73.8%
GN104ID162_027836	000118F	61230	62240	-		IPR002347	Family	SDR_fam	Short-chain dehydrogenase/reductase SDR	230	CNV	Chloroplast	82.0%
GN104ID162_027836	000118F	61230	62240	-		IPR003560	Family	DHB_DH	2,3-dihydro-2,3-dihydroxybenzoate dehydrogenase	230	CNV	Chloroplast	82.0%
GN104ID162_027836	000118F	61230	62240	-		IPR036291	Homologous_superfamily	NAD(P)-bd_dom_sf	NAD(P)-binding domain superfamily	230	CNV	Chloroplast	82.0%
GN104ID162_027847	000118F	109053	109752	+						232	CNV	Unknown	80.2%
GN104ID162_028001	000122F	20	829	-		IPR003604	Domain	Matrin/U1-like-C_Znf_C2H2	Matrin/U1-C-like, C2H2-type zinc finger	269	CNV	Unknown	60.7%
GN104ID162_028001	000122F	20	829	-		IPR013087	Domain	Znf_C2H2_type	Zinc finger C2H2-type	269	CNV	Unknown	60.7%
GN104ID162_028001	000122F	20	829	-		IPR036236	Homologous_superfamily	Znf_C2H2_sf	Zinc finger C2H2 superfamily	269	CNV	Unknown	60.7%
GN104ID162_028689	000153F	86525	87851	-		IPR000608	Domain	UBQ-conjugat_E2	Ubiquitin-conjugating enzyme E2	149	CNV	Unknown	64.9%
GN104ID162_028689	000153F	86525	87851	-		IPR016135	Homologous_superfamily	UBQ-conjugating_enzyme/RWD	Ubiquitin-conjugating enzyme/RWD-like	149	CNV	Unknown	64.9%
GN104ID162_028689	000153F	86525	87851	-		IPR023313	Active_site	UBQ-conjugating_AS	Ubiquitin-conjugating enzyme, active site	149	CNV	Unknown	64.9%
GN104ID162_029020	000229F	42263	42786	-						123	SNP/InDel	Unknown	83.8%

## Sheet: Sheet2 - candidates - AvrLr15
GeneID	Chromosome	Start	End	Strand	Protease	InterPro	InterPro_type	Short_name	Name	aa_length	Identified by	Location	Effector probability
GN104ID162_001698	000001F	2910602	2911243	-						174	CNV	Unknown	76.4%
GN104ID162_001812	000001F	3395714	3396143	-		IPR004274	Domain	FCP1_dom	FCP1 homology domain	142	SNP/InDel	Unknown	87.7%
GN104ID162_001812	000001F	3395714	3396143	-		IPR023214	Homologous_superfamily	HAD_sf	HAD superfamily	142	SNP/InDel	Unknown	87.7%
GN104ID162_001812	000001F	3395714	3396143	-		IPR036412	Homologous_superfamily	HAD-like_sf	HAD-like superfamily	142	SNP/InDel	Unknown	87.7%
GN104ID162_002065	000002F	167744	168311	+						113	SNP/InDel	Unknown	56.5%
GN104ID162_002973	000002F	4255445	4256685	-						66	SNP/InDel	Apoplastic	69.5%
GN104ID162_003195	000003F	771690	772023	+						110	SNP/InDel	Apoplastic	86.1%
GN104ID162_003507	000003F	2133567	2134509	-						206	CNV	Chloroplast / Mitochondria	58.1%
GN104ID162_003509	000003F	2147582	2148992	+						202	SNP/InDel & CNV	Chloroplast	64.8%
GN104ID162_004399	000004F	1985633	1986200	+						152	SNP/InDel	Chloroplast / Mitochondria	70.1%
GN104ID162_004800	000004F	4051365	4051814	+						128	CNV	Apoplastic	82.7%
GN104ID162_005467	000005F	3000158	3002616	-						305	SNP/InDel	Chloroplast / Mitochondria	58.8%
GN104ID162_006115	000006F	3008627	3010133	+						239	SNP/InDel	Unknown	57.2%
GN104ID162_006867	000008F	2752863	2753747	-						126	SNP/InDel & CNV	Unknown	77.0%
GN104ID162_006928	000008F	2994221	2994631	-		IPR024420	Family	TRAPP_III_complex_Trs85	TRAPP III complex, Trs85	96	SNP/InDel	Unknown	72.5%
GN104ID162_006954	000009F	5726	6209	+						94	SNP/InDel	Apoplastic	93.5%
GN104ID162_007024	000009F	393668	394503	+						163	SNP/InDel	Chloroplast	78.4%
GN104ID162_007104	000009F	733071	733370	+						72	CNV	Unknown	73.5%
GN104ID162_007577	000009F	3082010	3083610	+						185	SNP/InDel	NotSure	83.4%
GN104ID162_010625	000016F	329233	330336	+						204	SNP/InDel	Unknown	56.9%
GN104ID162_010704	000016F	639829	640434	+						128	SNP/InDel	Nucleus	63.1%
GN104ID162_011343	000017F	1489744	1490242	+						165	SNP/InDel	Unknown	76.6%
GN104ID162_012087	000019F	200728	201313	-						125	SNP/InDel	Apoplastic	95.5%
GN104ID162_012160	000019F	476381	476863	+						124	CNV	Apoplastic	82.9%
GN104ID162_012567	000020F	103269	104268	-						183	SNP/InDel	Chloroplast	74.3%
GN104ID162_013524	000022F	589871	592934	+						260	SNP/InDel	Apoplastic	61.7%
GN104ID162_014065	000023F	950062	950407	+						114	SNP/InDel	Unknown	73.2%
GN104ID162_014328	000024F	108985	112664	-						222	SNP/InDel	Unknown	59.5%
GN104ID162_014930	000025F	567807	568192	+						107	CNV	Unknown	80.6%
GN104ID162_014931	000025F	568307	569523	+						245	CNV	Unknown	68.8%
GN104ID162_015080	000025F	1291204	1292330	-						172	CNV	Chloroplast / Mitochondria / Nucleus	56.5%
GN104ID162_015702	000027F	219754	220718	+		IPR007204	Family	ARPC3	Actin-related protein 2/3 complex subunit 3	181	CNV	Unknown	74.5%
GN104ID162_015702	000027F	219754	220718	+		IPR036753	Homologous_superfamily	ARPC3_sf	Actin-related protein 2/3 complex subunit 3 superfamily	181	CNV	Unknown	74.5%
GN104ID162_015876	000027F	1138601	1140119	-		IPR014830	Domain	Glycolipid_transfer_prot_dom	Glycolipid transfer protein domain	128	SNP/InDel	Unknown	84.6%
GN104ID162_015876	000027F	1138601	1140119	-		IPR036497	Homologous_superfamily	GLTP_sf	Glycolipid transfer protein superfamily	128	SNP/InDel	Unknown	84.6%
GN104ID162_015930	000027F	1355798	1356182	-						127	CNV	Nucleus	71.1%
GN104ID162_016497	000029F	103135	104076	+		IPR001878	Domain	Znf_CCHC	Zinc finger, CCHC-type	275	CNV	Mitochondria	70.7%
GN104ID162_016497	000029F	103135	104076	+		IPR036875	Homologous_superfamily	Znf_CCHC_sf	Zinc finger, CCHC-type superfamily	275	CNV	Mitochondria	70.7%
GN104ID162_017282	000031F	586336	586816	+						78	SNP/InDel	Nucleus	67.2%
GN104ID162_017345	000031F	916505	917997	-						144	CNV	Unknown	59.8%
GN104ID162_017346	000031F	919977	920596	+		IPR001222	Domain	Znf_TFIIS	Zinc finger, TFIIS-type	177	SNP/InDel & CNV	Nucleus	57.4%
GN104ID162_017793	000032F	1281343	1282045	+						207	SNP/InDel	Unknown	81.4%
GN104ID162_018111	000034F	31927	32519	-						148	CNV	Unknown	69.5%
GN104ID162_018349	000034F	1099039	1099930	+						251	SNP/InDel	Mitochondria	57.2%
GN104ID162_018557	000035F	534081	534474	-						86	SNP/InDel	Unknown	64.2%
GN104ID162_018741	000036F	13847	14500	+						193	SNP/InDel	Unknown	76.4%
GN104ID162_018955	000036F	1195507	1196227	-						122	CNV	Apoplastic	97.8%
GN104ID162_019601	000039F	322810	323470	-		IPR027417	Homologous_superfamily	P-loop_NTPase	P-loop containing nucleoside triphosphate hydrolase	194	CNV	Chloroplast	82.6%
GN104ID162_019602	000039F	323748	324757	+	C26	IPR004739	Domain	GMP_synth_GATase	GMP synthase, glutamine amidotransferase	235	CNV	Unknown	70.1%
GN104ID162_019602	000039F	323748	324757	+	C26	IPR017926	Domain	GATASE	Glutamine amidotransferase	235	CNV	Unknown	70.1%
GN104ID162_019602	000039F	323748	324757	+	C26	IPR029062	Homologous_superfamily	Class_I_gatase-like	Class I glutamine amidotransferase-like	235	CNV	Unknown	70.1%
GN104ID162_019603	000039F	324892	325741	+		IPR001674	Domain	GMP_synth_C	GMP synthase, C-terminal	232	CNV	Nucleus	65.1%
GN104ID162_019603	000039F	324892	325741	+		IPR014729	Homologous_superfamily	Rossmann-like_a/b/a_fold	Rossmann-like alpha/beta/alpha sandwich fold	232	CNV	Nucleus	65.1%
GN104ID162_019603	000039F	324892	325741	+		IPR025777	Domain	GMPS_ATP_PPase_dom	GMP synthetase ATP pyrophosphatase domain	232	CNV	Nucleus	65.1%
GN104ID162_019605	000039F	328716	329166	-						149	CNV	Unknown	62.1%
GN104ID162_020535	000043F	616099	616572	-						72	CNV	Unknown	57.9%
GN104ID162_020541	000043F	627523	627979	+						122	CNV	Chloroplast	64.9%
GN104ID162_022551	000054F	356672	357386	-						144	SNP/InDel	Chloroplast	60.9%
GN104ID162_023570	000061F	174902	175849	-						218	CNV	Chloroplast / Mitochondria	64.6%
GN104ID162_023746	000062F	195845	196379	+						124	SNP/InDel	Apoplastic	63.9%
GN104ID162_024191	000065F	225398	226087	+		IPR019727	Family	ATP_synth_F0_fsu_mt_fun	ATP synthase, F0 complex, subunit F, mitochondria, fungi	99	CNV	Apoplastic	64.5%
GN104ID162_024408	000067F	691157	691742	+						194	SNP/InDel	Unknown	60.7%
GN104ID162_025236	000074F	395166	395505	-						88	SNP/InDel	Unknown	64.6%
GN104ID162_025688	000079F	26893	27798	+		IPR013875	Family	Pam17	Mitochondrial import protein Pam17	223	CNV	Mitochondria / Nucleus	62.2%
GN104ID162_026043	000082F	387612	388233	+						161	SNP/InDel	Chloroplast	56.1%
GN104ID162_026581	000090F	276521	278480	+						270	SNP/InDel	Nucleus	61.6%
GN104ID162_026726	000093F	272183	273005	-						139	CNV	Unknown	59.9%
GN104ID162_026822	000095F	50054	50493	-						96	SNP/InDel	Nucleus	69.6%
GN104ID162_027277	000103F	76449	77606	+						212	CNV	Unknown	80.8%
GN104ID162_027282	000103F	102409	102821	-		IPR004160	Domain	Transl_elong_EFTu/EF1A_C	Translation elongation factor EFTu/EF1A, C-terminal	116	CNV	Unknown	86.7%
GN104ID162_027282	000103F	102409	102821	-		IPR009001	Homologous_superfamily	Transl_elong_EF1A/Init_IF2_C	Translation elongation factor EF1A/initiation factor IF2gamma, C-terminal	116	CNV	Unknown	86.7%
GN104ID162_027661	000111F	206620	206944	-		IPR003033	Domain	SCP2_sterol-bd_dom	SCP2 sterol-binding domain	86	SNP/InDel	Apoplastic	85.8%
GN104ID162_027661	000111F	206620	206944	-		IPR036527	Homologous_superfamily	SCP2_sterol-bd_dom_sf	SCP2 sterol-binding domain superfamily	86	SNP/InDel	Apoplastic	85.8%
GN104ID162_028251	000131F	9247	10176	-		IPR008698	Family	NADH_UbQ_OxRdtase_B18_su	NADH:ubiquinone oxidoreductase, B18 subunit	130	SNP/InDel	Unknown	85.8%
GN104ID162_028261	000131F	48227	48871	+						132	SNP/InDel	Unknown	79.1%

## Sheet: Sheet3 - candidates - AvrLr24
GeneID	Chromosome	Start	End	Strand	Protease	InterPro	InterPro_type	Short_name	Name	aa_length	Identified by	Location	Effector probability
GN104ID162_000167	000000F	1033986	1034555	-						125	SNP/InDel	Unknown	94.1%
GN104ID162_001812	000001F	3395714	3396143	-		IPR004274	Domain	FCP1_dom	FCP1 homology domain	142	SNP/InDel	Unknown	87.7%
GN104ID162_001812	000001F	3395714	3396143	-		IPR023214	Homologous_superfamily	HAD_sf	HAD superfamily	142	SNP/InDel	Unknown	87.7%
GN104ID162_001812	000001F	3395714	3396143	-		IPR036412	Homologous_superfamily	HAD-like_sf	HAD-like superfamily	142	SNP/InDel	Unknown	87.7%
GN104ID162_001960	000001F	4085435	4086143	+		IPR005455	Family	PFN	Profilin	126	SNP/InDel	Apoplastic	81.6%
GN104ID162_001960	000001F	4085435	4086143	+		IPR027310	Conserved_site	Profilin_CS	Profilin conserved site	126	SNP/InDel	Apoplastic	81.6%
GN104ID162_001960	000001F	4085435	4086143	+		IPR036140	Homologous_superfamily	PFN_sf	Profilin superfamily	126	SNP/InDel	Apoplastic	81.6%
GN104ID162_002354	000002F	1360058	1361314	-						68	SNP/InDel	Apoplastic	57.9%
GN104ID162_002505	000002F	2089364	2090001	-						105	CNV	Apoplastic	64.8%
GN104ID162_002857	000002F	3561375	3561846	+						156	SNP/InDel	Unknown	86.4%
GN104ID162_002973	000002F	4255445	4256685	-						66	SNP/InDel	Apoplastic	69.5%
GN104ID162_003269	000003F	1032203	1032647	+						147	SNP/InDel	NotSure	78.1%
GN104ID162_003507	000003F	2133567	2134509	-						206	CNV	Chloroplast / Mitochondria	58.1%
GN104ID162_003509	000003F	2147582	2148992	+						202	CNV	Chloroplast	64.8%
GN104ID162_003881	000003F	4040284	4042986	+						167	SNP/InDel	Unknown	59.7%
GN104ID162_004519	000004F	2552277	2552659	+						73	SNP/InDel	Unknown	62.8%
GN104ID162_004800	000004F	4051365	4051814	+						128	CNV	Apoplastic	82.7%
GN104ID162_005943	000006F	2225718	2227059	+		IPR023302	Domain	Pept_S9A_N	Peptidase S9A, N-terminal domain	129	SNP/InDel	Unknown	88.2%
GN104ID162_005987	000006F	2406590	2408185	+						283	SNP/InDel	Unknown	62.6%
GN104ID162_006115	000006F	3008627	3010133	+						239	SNP/InDel	Unknown	57.2%
GN104ID162_006610	000008F	1646575	1647953	+		IPR005225	Domain	Small_GTP-bd_dom	Small GTP-binding protein domain	183	CNV	Unknown	70.6%
GN104ID162_006610	000008F	1646575	1647953	+		IPR006689	Family	Small_GTPase_ARF/SAR	Small GTPase superfamily, ARF/SAR type	183	CNV	Unknown	70.6%
GN104ID162_006610	000008F	1646575	1647953	+		IPR024156				183	CNV	Unknown	70.6%
GN104ID162_006610	000008F	1646575	1647953	+		IPR027417	Homologous_superfamily	P-loop_NTPase	P-loop containing nucleoside triphosphate hydrolase	183	CNV	Unknown	70.6%
GN104ID162_006867	000008F	2752863	2753747	-						126	CNV	Unknown	77.0%
GN104ID162_006954	000009F	5726	6209	+						94	SNP/InDel	Apoplastic	93.5%
GN104ID162_007024	000009F	393668	394503	+						163	SNP/InDel	Chloroplast	78.4%
GN104ID162_007062	000009F	558309	558696	-						128	SNP/InDel	Unknown	60.7%
GN104ID162_007182	000009F	1073708	1074139	-						120	SNP/InDel	Unknown	91.0%
GN104ID162_007577	000009F	3082010	3083610	+						185	SNP/InDel	NotSure	83.4%
GN104ID162_007771	000010F	795370	796418	-		IPR018170	Conserved_site	Aldo/ket_reductase_CS	Aldo/keto reductase, conserved site	203	SNP/InDel	Unknown	72.8%
GN104ID162_007771	000010F	795370	796418	-		IPR020471	Family	Aldo/keto_reductase	Aldo/keto reductase	203	SNP/InDel	Unknown	72.8%
GN104ID162_007771	000010F	795370	796418	-		IPR023210	Domain	NADP_OxRdtase_dom	NADP-dependent oxidoreductase domain	203	SNP/InDel	Unknown	72.8%
GN104ID162_007771	000010F	795370	796418	-		IPR036812	Homologous_superfamily	NADP_OxRdtase_dom_sf	NADP-dependent oxidoreductase domain superfamily	203	SNP/InDel	Unknown	72.8%
GN104ID162_009897	000013F	2497872	2499449	-						168	CNV	Nucleus	70.7%
GN104ID162_010625	000016F	329233	330336	+						204	SNP/InDel	Unknown	56.9%
GN104ID162_010704	000016F	639829	640434	+						128	SNP/InDel	Nucleus	63.1%
GN104ID162_012160	000019F	476381	476863	+						124	CNV	Apoplastic	82.9%
GN104ID162_014065	000023F	950062	950407	+						114	SNP/InDel	Unknown	73.2%
GN104ID162_014173	000023F	1492471	1493585	-		IPR012337	Homologous_superfamily	RNaseH-like_sf	Ribonuclease H-like superfamily	299	SNP/InDel	Unknown	55.1%
GN104ID162_014282	000023F	1973365	1973921	+						119	SNP/InDel	Apoplastic	94.7%
GN104ID162_014328	000024F	108985	112664	-						222	SNP/InDel	Unknown	59.5%
GN104ID162_014366	000024F	323899	324636	+						173	SNP/InDel	Unknown	75.1%
GN104ID162_014930	000025F	567807	568192	+						107	CNV	Unknown	80.6%
GN104ID162_014931	000025F	568307	569523	+						245	CNV	Unknown	68.8%
GN104ID162_015702	000027F	219754	220718	+		IPR007204	Family	ARPC3	Actin-related protein 2/3 complex subunit 3	181	CNV	Unknown	74.5%
GN104ID162_015702	000027F	219754	220718	+		IPR036753	Homologous_superfamily	ARPC3_sf	Actin-related protein 2/3 complex subunit 3 superfamily	181	CNV	Unknown	74.5%
GN104ID162_015930	000027F	1355798	1356182	-						127	CNV	Nucleus	71.1%
GN104ID162_016497	000029F	103135	104076	+		IPR001878	Domain	Znf_CCHC	Zinc finger, CCHC-type	275	CNV	Mitochondria	70.7%
GN104ID162_016497	000029F	103135	104076	+		IPR036875	Homologous_superfamily	Znf_CCHC_sf	Zinc finger, CCHC-type superfamily	275	CNV	Mitochondria	70.7%
GN104ID162_017282	000031F	586336	586816	+						78	SNP/InDel	Nucleus	67.2%
GN104ID162_017345	000031F	916505	917997	-						144	SNP/InDel & CNV	Unknown	59.8%
GN104ID162_017346	000031F	919977	920596	+		IPR001222	Domain	Znf_TFIIS	Zinc finger, TFIIS-type	177	SNP/InDel & CNV	Nucleus	57.4%
GN104ID162_017721	000032F	964000	964675	-		IPR003194	Family	TFIIA_gsu	Transcription initiation factor IIA, gamma subunit	122	SNP/InDel	Nucleus	85.7%
GN104ID162_017721	000032F	964000	964675	-		IPR009083	Homologous_superfamily	TFIIA_a-hlx	Transcription factor IIA, helical	122	SNP/InDel	Nucleus	85.7%
GN104ID162_017721	000032F	964000	964675	-		IPR009088	Homologous_superfamily	TFIIA_b-brl	Transcription factor IIA, beta-barrel	122	SNP/InDel	Nucleus	85.7%
GN104ID162_017721	000032F	964000	964675	-		IPR015871	Domain	TFIIA_gsu_C	Transcription initiation factor IIA, gamma subunit, C-terminal	122	SNP/InDel	Nucleus	85.7%
GN104ID162_017721	000032F	964000	964675	-		IPR015872	Domain	TFIIA_gsu_N	Transcription initiation factor IIA, gamma subunit, N-terminal	122	SNP/InDel	Nucleus	85.7%
GN104ID162_018349	000034F	1099039	1099930	+						251	SNP/InDel	Mitochondria	57.2%
GN104ID162_018955	000036F	1195507	1196227	-						122	CNV	Apoplastic	97.8%
GN104ID162_019322	000038F	42181	42739	+						185	CNV	Chloroplast	80.3%
GN104ID162_019601	000039F	322810	323470	-		IPR027417	Homologous_superfamily	P-loop_NTPase	P-loop containing nucleoside triphosphate hydrolase	194	CNV	Chloroplast	82.6%
GN104ID162_019602	000039F	323748	324757	+	C26	IPR004739	Domain	GMP_synth_GATase	GMP synthase, glutamine amidotransferase	235	CNV	Unknown	70.1%
GN104ID162_019602	000039F	323748	324757	+	C26	IPR017926	Domain	GATASE	Glutamine amidotransferase	235	CNV	Unknown	70.1%
GN104ID162_019602	000039F	323748	324757	+	C26	IPR029062	Homologous_superfamily	Class_I_gatase-like	Class I glutamine amidotransferase-like	235	CNV	Unknown	70.1%
GN104ID162_019603	000039F	324892	325741	+		IPR001674	Domain	GMP_synth_C	GMP synthase, C-terminal	232	CNV	Nucleus	65.1%
GN104ID162_019603	000039F	324892	325741	+		IPR014729	Homologous_superfamily	Rossmann-like_a/b/a_fold	Rossmann-like alpha/beta/alpha sandwich fold	232	CNV	Nucleus	65.1%
GN104ID162_019603	000039F	324892	325741	+		IPR025777	Domain	GMPS_ATP_PPase_dom	GMP synthetase ATP pyrophosphatase domain	232	CNV	Nucleus	65.1%
GN104ID162_019605	000039F	328716	329166	-						149	CNV	Unknown	62.1%
GN104ID162_019913	000040F	143561	144016	+						86	SNP/InDel	Unknown	89.7%
GN104ID162_019914	000040F	144225	144429	-						51	SNP/InDel	Nucleus	58.3%
GN104ID162_020524	000043F	574766	575563	+						190	CNV	Chloroplast	83.4%
GN104ID162_020535	000043F	616099	616572	-						72	CNV	Unknown	57.9%
GN104ID162_020541	000043F	627523	627979	+						122	CNV	Chloroplast	64.9%
GN104ID162_020628	000043F	1125714	1127015	+						215	CNV	Apoplastic	76.6%
GN104ID162_021987	000051F	231662	233403	+						246	SNP/InDel	Unknown	59.8%
GN104ID162_022597	000054F	529247	529968	+						135	SNP/InDel	Unknown	63.2%
GN104ID162_023570	000061F	174902	175849	-						218	CNV	Chloroplast / Mitochondria	64.6%
GN104ID162_024191	000065F	225398	226087	+		IPR019727	Family	ATP_synth_F0_fsu_mt_fun	ATP synthase, F0 complex, subunit F, mitochondria, fungi	99	CNV	Apoplastic	64.5%
GN104ID162_026581	000090F	276521	278480	+						270	SNP/InDel	Nucleus	61.6%
GN104ID162_027277	000103F	76449	77606	+						212	CNV	Unknown	80.8%
GN104ID162_027282	000103F	102409	102821	-		IPR004160	Domain	Transl_elong_EFTu/EF1A_C	Translation elongation factor EFTu/EF1A, C-terminal	116	CNV	Unknown	86.7%
GN104ID162_027282	000103F	102409	102821	-		IPR009001	Homologous_superfamily	Transl_elong_EF1A/Init_IF2_C	Translation elongation factor EF1A/initiation factor IF2gamma, C-terminal	116	CNV	Unknown	86.7%
GN104ID162_027555	000109F	130301	130591	-						71	SNP/InDel	Apoplastic	82.6%
GN104ID162_027577	000110F	45941	46906	-		IPR007204	Family	ARPC3	Actin-related protein 2/3 complex subunit 3	181	SNP/InDel	Unknown	75.3%
GN104ID162_027577	000110F	45941	46906	-		IPR036753	Homologous_superfamily	ARPC3_sf	Actin-related protein 2/3 complex subunit 3 superfamily	181	SNP/InDel	Unknown	75.3%
GN104ID162_027805	000117F	121582	122074	+						111	CNV	Apoplastic	59.1%
GN104ID162_027847	000118F	109053	109752	+						232	SNP/InDel	Unknown	80.2%
GN104ID162_027993	000121F	167356	168007	-						216	CNV	Chloroplast / Mitochondria	60.5%
GN104ID162_028593	000146F	102477	103390	-		IPR004136	Domain	NMO	Nitronate monooxygenase	195	SNP/InDel	Unknown	73.4%
GN104ID162_028593	000146F	102477	103390	-		IPR013785	Homologous_superfamily	Aldolase_TIM	Aldolase-type TIM barrel	195	SNP/InDel	Unknown	73.4%
GN104ID162_028643	000150F	57479	58638	-		IPR001310	Family	Histidine_triad_HIT	Histidine triad (HIT) protein	220	SNP/InDel	Nucleus	83.9%
GN104ID162_028643	000150F	57479	58638	-		IPR011146	Domain	HIT-like	HIT-like domain	220	SNP/InDel	Nucleus	83.9%
GN104ID162_028643	000150F	57479	58638	-		IPR036265	Homologous_superfamily	HIT-like_sf	HIT-like superfamily	220	SNP/InDel	Nucleus	83.9%
